# Supplementary material for: Distribution Patterns of Antibiotic Resistance Genes and Their Bacterial Hosts in a Manure Lagoon of a Large-Scale Swine Finishing Facility
Source: Microorganisms. 2022 Nov 20;10(11):2301. doi: 10.3390/microorganisms10112301 (PMC9692488; doi:10.3390/microorganisms10112301)
Supplement: Supplementary file 1 [file microorganisms-10-02301-s001.zip]

Archive with 2 entries (2 files):
- Table S1_v2.xls
- Table S2_v2.xls
