# Supplementary material for: Distribution Patterns of Antibiotic Resistance Genes and Their Bacterial Hosts in a Manure Lagoon of a Large-Scale Swine Finishing Facility
Source: Microorganisms. 2022 Nov 20;10(11):2301. doi: 10.3390/microorganisms10112301 (PMC9692488; doi:10.3390/microorganisms10112301)
Supplement: Supplementary file 1 [file microorganisms-10-02301-s001.zip › Table S1_v2.xls]

## Sheet: Table S1-all ARG
	Table S1. ARGs identified in the metagenome of manure sample Tom2
	Contig ID	Contig taxonomy (NCBI)	Contig length (nt)	MAG ID	MAG taxonomy (GTDB)	Gene from CARD	sequence Identity (%)	alignment length (a.a.)	query length (a.a.)	subject length (a.a.)	AMR Gene Family	Drug class(es)	Resistance mechanism
	k141_1002293	Proteobacteria;Gammaproteobacteria;Enterobacterales;Enterobacteriaceae;Escherichia	8617	MAG-8	d__Bacteria;p__Proteobacteria;c__Gammaproteobacteria;o__Enterobacterales;f__Enterobacteriaceae;g__Escherichia;s__Escherichia flexneri	gb|AAC75314.1|ARO:3003578|pmrF	100	322	323	322	pmr phosphoethanolamine transferase	peptide antibiotic	antibiotic target alteration
	k141_1002469	Bacteroidetes;Bacteroidia;Bacteroidales;NA;NA	4822			gb|CAA79727.1|ARO:3000191|tetQ	95.738	657	658	657	tetracycline-resistant ribosomal protection protein	tetracycline antibiotic	antibiotic target protection
	k141_1003775	Proteobacteria;NA;NA;NA;NA	275			gb|ABK33456.1|ARO:3002639|APH(3'')-Ib	100	46	63	267	APH(3'')	aminoglycoside antibiotic	antibiotic inactivation
	k141_1003775	Proteobacteria;NA;NA;NA;NA	275			gb|OPG86592.1|ARO:3004626|Erm(49)	100	25	25	304	Erm 23S ribosomal RNA methyltransferase	lincosamide antibiotic;macrolide antibiotic;streptogramin antibiotic	antibiotic target alteration
	k141_100455	Bacteroidetes;Flavobacteriia;Flavobacteriales;Weeksellaceae;NA	1004			gb|CAD55718.1|ARO:3000197|tet36	100	41	44	640	tetracycline-resistant ribosomal protection protein	tetracycline antibiotic	antibiotic target protection
	k141_1009560	Firmicutes;Bacilli;Bacillales;Bacillaceae;Salicibibacter	692			gb|ACX92987.1|ARO:3002845|vatH	100	24	24	216	streptogramin vat acetyltransferase	streptogramin A antibiotic;streptogramin antibiotic	antibiotic inactivation
	k141_1009560	Firmicutes;Bacilli;Bacillales;Bacillaceae;Salicibibacter	692			gb|ACX92986.2|ARO:3002832|vgaD	99.454	183	184	525	vga-type ABC-F protein	pleuromutilin antibiotic;streptogramin A antibiotic;streptogramin antibiotic	antibiotic target protection
	k141_1010664	Actinobacteria;Actinomycetia;Micrococcales;Micrococcaceae;Rothia	4036			gb|AAD25063.1|ARO:3000183|tet(Z)	100	374	375	384	major facilitator superfamily (MFS) antibiotic efflux pump	tetracycline antibiotic	antibiotic efflux
	k141_1011944	Proteobacteria;Gammaproteobacteria;Enterobacterales;Morganellaceae;Proteus	386			gb|AAC75089.1|ARO:3003577|ugd	80.469	128	128	388	pmr phosphoethanolamine transferase	peptide antibiotic	antibiotic target alteration
	k141_1013849	NA;NA;NA;NA;NA	804			gb|AKA86814|ARO:3003746|optrA	100	33	33	655	Miscellaneous ABC-F subfamily ATP-binding cassette ribosomal protection proteins	oxazolidinone antibiotic;phenicol antibiotic	antibiotic target protection
	k141_1016217	Firmicutes;Bacilli;NA;NA;NA	426			gb|BAB82500.1|ARO:3000186|tetM	97.26	73	74	639	tetracycline-resistant ribosomal protection protein	tetracycline antibiotic	antibiotic target protection
	k141_1016990	Proteobacteria;Gammaproteobacteria;Xanthomonadales;Rhodanobacteraceae;Rhodanobacter	380			gb|AAG05882.1|ARO:3000804|MexF	80.159	126	126	1062	resistance-nodulation-cell division (RND) antibiotic efflux pump	diaminopyrimidine antibiotic;fluoroquinolone antibiotic;phenicol antibiotic	antibiotic efflux
	k141_1020697	Actinobacteria;Actinomycetia;NA;NA;NA	336			gb|AAA98484.1|ARO:3000596|ErmX	96.429	112	112	284	Erm 23S ribosomal RNA methyltransferase	lincosamide antibiotic;macrolide antibiotic;streptogramin A antibiotic;streptogramin B antibiotic;streptogramin antibiotic	antibiotic target alteration
	k141_1021628	NA;NA;NA;NA;NA	265			gb|WP_150378267.1|ARO:3005057|Tet(X5)	100	39	39	388	tetracycline inactivation enzyme	tetracycline antibiotic	antibiotic inactivation
	k141_1021670	NA;NA;NA;NA;NA	1505	MAG-109		gb|WP_150378267.1|ARO:3005057|Tet(X5)	100	39	39	388	tetracycline inactivation enzyme	tetracycline antibiotic	antibiotic inactivation
	k141_1021691	NA;NA;NA;NA;NA	498			gb|WP_150378267.1|ARO:3005057|Tet(X5)	100	39	39	388	tetracycline inactivation enzyme	tetracycline antibiotic	antibiotic inactivation
	k141_1023172	Proteobacteria;Gammaproteobacteria;Kangiellales;Kangiellaceae;Kangiella	464			gb|AAC16242.1|ARO:3005069|rsmA	93.75	48	48	61	resistance-nodulation-cell division (RND) antibiotic efflux pump	diaminopyrimidine antibiotic;fluoroquinolone antibiotic;phenicol antibiotic	antibiotic efflux
	k141_1024716	Proteobacteria;Gammaproteobacteria;Enterobacterales;Enterobacteriaceae;Escherichia	981			gb|AAC77293.1|ARO:3001214|mdtM	96.667	180	181	410	major facilitator superfamily (MFS) antibiotic efflux pump	disinfecting agents and antiseptics;fluoroquinolone antibiotic;lincosamide antibiotic;nucleoside antibiotic;phenicol antibiotic	antibiotic efflux
	k141_1025066	Proteobacteria;Gammaproteobacteria;Pseudomonadales;Pseudomonadaceae;Pseudomonas	2519			gb|AAC16242.1|ARO:3005069|rsmA	88.333	60	64	61	resistance-nodulation-cell division (RND) antibiotic efflux pump	diaminopyrimidine antibiotic;fluoroquinolone antibiotic;phenicol antibiotic	antibiotic efflux
	k141_1027951	NA;NA;NA;NA;NA	735			gb|AAA22851.1|ARO:3000179|tet(L)	100	39	40	458	major facilitator superfamily (MFS) antibiotic efflux pump	tetracycline antibiotic	antibiotic efflux
	k141_1028627	Proteobacteria;Gammaproteobacteria;Enterobacterales;Enterobacteriaceae;Escherichia	3004	MAG-8	d__Bacteria;p__Proteobacteria;c__Gammaproteobacteria;o__Enterobacterales;f__Enterobacteriaceae;g__Escherichia;s__Escherichia flexneri	gb|BAE78084.1|ARO:3003548|mdtN	99.417	343	344	343	major facilitator superfamily (MFS) antibiotic efflux pump	disinfecting agents and antiseptics;nucleoside antibiotic	antibiotic efflux
	k141_1028627	Proteobacteria;Gammaproteobacteria;Enterobacterales;Enterobacteriaceae;Escherichia	3004	MAG-8	d__Bacteria;p__Proteobacteria;c__Gammaproteobacteria;o__Enterobacterales;f__Enterobacteriaceae;g__Escherichia;s__Escherichia flexneri	gb|BAE78083.1|ARO:3003549|mdtO	100	155	155	683	major facilitator superfamily (MFS) antibiotic efflux pump	disinfecting agents and antiseptics;nucleoside antibiotic	antibiotic efflux
	k141_1029062	Proteobacteria;Gammaproteobacteria;Pseudomonadales;Pseudomonadaceae;Pseudomonas	1217			gb|AAC16242.1|ARO:3005069|rsmA	94.643	56	64	61	resistance-nodulation-cell division (RND) antibiotic efflux pump	diaminopyrimidine antibiotic;fluoroquinolone antibiotic;phenicol antibiotic	antibiotic efflux
	k141_1030487	Proteobacteria;Gammaproteobacteria;Oceanospirillales;Oceanospirillaceae;Marinobacterium	533			gb|AAC75089.1|ARO:3003577|ugd	80.791	177	177	388	pmr phosphoethanolamine transferase	peptide antibiotic	antibiotic target alteration
	k141_1031193	NA;NA;NA;NA;NA	602			gb|WP_150378267.1|ARO:3005057|Tet(X5)	100	40	40	388	tetracycline inactivation enzyme	tetracycline antibiotic	antibiotic inactivation
	k141_1031209	NA;NA;NA;NA;NA	457			gb|WP_150378267.1|ARO:3005057|Tet(X5)	100	40	40	388	tetracycline inactivation enzyme	tetracycline antibiotic	antibiotic inactivation
	k141_1035084	Proteobacteria;NA;NA;NA;NA	1239			gb|AAM77075.1|ARO:3002695|cmlA5	99.385	325	325	419	major facilitator superfamily (MFS) antibiotic efflux pump	phenicol antibiotic	antibiotic efflux
	k141_1035484	Proteobacteria;Gammaproteobacteria;Aeromonadales;Aeromonadaceae;Aeromonas	1072			gb|AAC16242.1|ARO:3005069|rsmA	81.818	55	63	61	resistance-nodulation-cell division (RND) antibiotic efflux pump	diaminopyrimidine antibiotic;fluoroquinolone antibiotic;phenicol antibiotic	antibiotic efflux
	k141_1036868	Firmicutes;Bacilli;Lactobacillales;Aerococcaceae;Suicoccus	3401	MAG-196		gb|AHB37625.1|ARO:3004715|vga(E)	93.295	522	525	524	vga-type ABC-F protein	pleuromutilin antibiotic;streptogramin A antibiotic;streptogramin antibiotic	antibiotic target protection
	k141_1038677	Firmicutes;Bacilli;Bacillales;Bacillaceae;Alkalihalobacillus	1953	MAG-38		gb|CAA26964.1|ARO:3000347|ErmA	100	47	47	243	Erm 23S ribosomal RNA methyltransferase	lincosamide antibiotic;macrolide antibiotic;streptogramin A antibiotic;streptogramin B antibiotic;streptogramin antibiotic	antibiotic target alteration
	k141_1038812	Proteobacteria;Gammaproteobacteria;Xanthomonadales;Xanthomonadaceae;Pseudoxanthomonas	384			gb|AAG07064.1|ARO:3003693|mexK	85.827	127	127	1025	resistance-nodulation-cell division (RND) antibiotic efflux pump	disinfecting agents and antiseptics;macrolide antibiotic;tetracycline antibiotic	antibiotic efflux
	k141_1039911	Bacteroidetes;Flavobacteriia;Flavobacteriales;Weeksellaceae;Chryseobacterium	4681			gb|CAD55718.1|ARO:3000197|tet36	98.285	583	584	640	tetracycline-resistant ribosomal protection protein	tetracycline antibiotic	antibiotic target protection
	k141_1040898	Proteobacteria;NA;NA;NA;NA	607			gb|WP_128268233.1|ARO:3005584|CARB-50	100	163	164	298	CARB beta-lactamase	penam	antibiotic inactivation
	k141_104154	Firmicutes;Bacilli;Lactobacillales;Carnobacteriaceae;Jeotgalibaca	2223	MAG-184	d__Bacteria;p__Firmicutes_G;c__Limnochordia;o__DTU010;f__DTU010;g__DUPA01;s__DUPA01 sp012838515	gb|BAA12910.1|ARO:3000318|mphB	88.742	302	303	302	macrolide phosphotransferase (MPH)	macrolide antibiotic	antibiotic inactivation
	k141_1043365	Actinobacteria;Actinomycetia;Micrococcales;Cellulomonadaceae;Actinotalea	861			gb|BAD59497.1|ARO:3000501|Nocardia	82.545	275	286	1162	rifamycin-resistant beta-subunit of RNA polymerase (rpoB)	peptide antibiotic;rifamycin antibiotic	antibiotic target alteration;antibiotic target replacement
	k141_1044786	Proteobacteria;Gammaproteobacteria;Thiotrichales;Thiotrichaceae;Beggiatoa	403			gb|AAC16242.1|ARO:3005069|rsmA	83.636	55	77	61	resistance-nodulation-cell division (RND) antibiotic efflux pump	diaminopyrimidine antibiotic;fluoroquinolone antibiotic;phenicol antibiotic	antibiotic efflux
	k141_1047694	Firmicutes;Bacilli;Lactobacillales;NA;NA	809			gb|AAF01499.1|ARO:3000193|tetT	95.408	196	196	651	tetracycline-resistant ribosomal protection protein	tetracycline antibiotic	antibiotic target protection
	k141_1047931	Actinobacteria;Actinomycetia;Bifidobacteriales;Bifidobacteriaceae;Bifidobacterium	651			gb|WP_041777404.1|ARO:3004480|Bifidobacterium	81.944	216	216	1186	rifamycin-resistant beta-subunit of RNA polymerase (rpoB)	peptide antibiotic;rifamycin antibiotic	antibiotic target alteration;antibiotic target replacement
	k141_1050307	Proteobacteria;Gammaproteobacteria;Enterobacterales;Enterobacteriaceae;NA	2956	MAG-8	d__Bacteria;p__Proteobacteria;c__Gammaproteobacteria;o__Enterobacterales;f__Enterobacteriaceae;g__Escherichia;s__Escherichia flexneri	gb|BAE77781.1|ARO:3000795|mdtE	100	385	386	385	resistance-nodulation-cell division (RND) antibiotic efflux pump	fluoroquinolone antibiotic;macrolide antibiotic;penam	antibiotic efflux
	k141_1050307	Proteobacteria;Gammaproteobacteria;Enterobacterales;Enterobacteriaceae;NA	2956	MAG-8	d__Bacteria;p__Proteobacteria;c__Gammaproteobacteria;o__Enterobacterales;f__Enterobacteriaceae;g__Escherichia;s__Escherichia flexneri	gb|AAC76539.1|ARO:3000796|mdtF	100	221	221	1037	resistance-nodulation-cell division (RND) antibiotic efflux pump	fluoroquinolone antibiotic;macrolide antibiotic;penam	antibiotic efflux
	k141_1053454	Proteobacteria;Epsilonproteobacteria;Campylobacterales;Arcobacteraceae;Malaciobacter	261			gb|AAC75089.1|ARO:3003577|ugd	81.395	86	86	388	pmr phosphoethanolamine transferase	peptide antibiotic	antibiotic target alteration
	k141_1053457	Proteobacteria;Epsilonproteobacteria;Campylobacterales;Arcobacteraceae;Malaciobacter	231			gb|AAC75089.1|ARO:3003577|ugd	80.263	76	76	388	pmr phosphoethanolamine transferase	peptide antibiotic	antibiotic target alteration
	k141_105397	Actinobacteria;Actinomycetia;Corynebacteriales;Dietziaceae;Dietzia	611			gb|CCP46065.1|ARO:3000816|mtrA	81.69	71	76	228	resistance-nodulation-cell division (RND) antibiotic efflux pump	macrolide antibiotic;penam	antibiotic efflux
	k141_1054070	Proteobacteria;Alphaproteobacteria;Rhodobacterales;Rhodobacteraceae;NA	747			gb|AAD25538.1|ARO:3000174|tet(G)	94.286	175	175	391	major facilitator superfamily (MFS) antibiotic efflux pump	tetracycline antibiotic	antibiotic efflux
	k141_1054192	NA;NA;NA;NA;NA	545			gb|AAA88675.1|ARO:3000498|ErmF	97.368	38	39	266	Erm 23S ribosomal RNA methyltransferase	lincosamide antibiotic;macrolide antibiotic;streptogramin A antibiotic;streptogramin B antibiotic;streptogramin antibiotic	antibiotic target alteration
	k141_1056487	Bacteroidetes;Flavobacteriia;Flavobacteriales;Weeksellaceae;Chryseobacterium	893			gb|AAK07612.2|ARO:3000604|Erm(35)	93.846	65	66	266	Erm 23S ribosomal RNA methyltransferase	lincosamide antibiotic;macrolide antibiotic;streptogramin A antibiotic;streptogramin B antibiotic;streptogramin antibiotic	antibiotic target alteration
	k141_1056817	Proteobacteria;NA;NA;NA;NA	469			gb|ABW91178.1|ARO:3002613|aadA13	92.308	156	156	265	ANT(3'')	aminoglycoside antibiotic	antibiotic inactivation
	k141_1057835	Firmicutes;Bacilli;Bacillales;Staphylococcaceae;Mammaliicoccus	359			gb|BAA34540.1|ARO:3000319|mphC	92.857	112	112	299	macrolide phosphotransferase (MPH)	macrolide antibiotic	antibiotic inactivation
	k141_1059353	Proteobacteria;Gammaproteobacteria;Oceanospirillales;Halomonadaceae;Halomonas	25286	MAG-57		gb|AAC16242.1|ARO:3005069|rsmA	85.246	61	65	61	resistance-nodulation-cell division (RND) antibiotic efflux pump	diaminopyrimidine antibiotic;fluoroquinolone antibiotic;phenicol antibiotic	antibiotic efflux
	k141_1059598	Bacteroidetes;NA;NA;NA;NA	1922	MAG-109		gb|AAA27459.1|ARO:3004683|aadS	82.168	286	288	287	ANT(6)	aminoglycoside antibiotic	antibiotic inactivation
	k141_1061656	Proteobacteria;Gammaproteobacteria;Enterobacterales;Enterobacteriaceae;NA	9196	MAG-8	d__Bacteria;p__Proteobacteria;c__Gammaproteobacteria;o__Enterobacterales;f__Enterobacteriaceae;g__Escherichia;s__Escherichia flexneri	gb|CDO13836.1|ARO:3005044|OmpA	86.047	86	81	374	General Bacterial Porin with reduced permeability to beta-lactams	carbapenem;cephalosporin;cephamycin;monobactam;penam;penem	reduced permeability to antibiotic
	k141_1063016	Proteobacteria;Gammaproteobacteria;Pseudomonadales;Pseudomonadaceae;Thiopseudomonas	352			gb|AAC16242.1|ARO:3005069|rsmA	91.803	61	64	61	resistance-nodulation-cell division (RND) antibiotic efflux pump	diaminopyrimidine antibiotic;fluoroquinolone antibiotic;phenicol antibiotic	antibiotic efflux
	k141_1063024	Firmicutes;Bacilli;Lactobacillales;NA;NA	731			gb|AAF01499.1|ARO:3000193|tetT	88.889	243	243	651	tetracycline-resistant ribosomal protection protein	tetracycline antibiotic	antibiotic target protection
	k141_1063697	Firmicutes;Bacilli;Bacillales;Staphylococcaceae;Abyssicoccus	517			gb|AHB37625.1|ARO:3004715|vga(E)	94.595	148	153	524	vga-type ABC-F protein	pleuromutilin antibiotic;streptogramin A antibiotic;streptogramin antibiotic	antibiotic target protection
	k141_1076481	Proteobacteria;Gammaproteobacteria;Enterobacterales;Enterobacteriaceae;NA	10170	MAG-8	d__Bacteria;p__Proteobacteria;c__Gammaproteobacteria;o__Enterobacterales;f__Enterobacteriaceae;g__Escherichia;s__Escherichia flexneri	gb|BAE78083.1|ARO:3003549|mdtO	99.301	286	287	683	major facilitator superfamily (MFS) antibiotic efflux pump	disinfecting agents and antiseptics;nucleoside antibiotic	antibiotic efflux
	k141_1076481	Proteobacteria;Gammaproteobacteria;Enterobacterales;Enterobacteriaceae;NA	10170	MAG-8	d__Bacteria;p__Proteobacteria;c__Gammaproteobacteria;o__Enterobacterales;f__Enterobacteriaceae;g__Escherichia;s__Escherichia flexneri	gb|BAE78082.1|ARO:3003550|mdtP	98.77	488	489	488	major facilitator superfamily (MFS) antibiotic efflux pump	disinfecting agents and antiseptics;nucleoside antibiotic	antibiotic efflux
	k141_1077557	Bacteroidetes;Flavobacteriia;Flavobacteriales;Flavobacteriaceae;Wenyingzhuangia	754			gb|ACX92987.1|ARO:3002845|vatH	98.851	87	88	216	streptogramin vat acetyltransferase	streptogramin A antibiotic;streptogramin antibiotic	antibiotic inactivation
	k141_1079585	Proteobacteria;Gammaproteobacteria;Enterobacterales;Yersiniaceae;Serratia	961			gb|BAB38260.1|ARO:3000830|cpxA	83.386	319	320	457	resistance-nodulation-cell division (RND) antibiotic efflux pump	aminocoumarin antibiotic;aminoglycoside antibiotic	antibiotic efflux
	k141_108032	Firmicutes;Bacilli;NA;NA;NA	3822	MAG-42		gb|AAA26652.1|ARO:3002835|lnuA	98.137	161	162	161	lincosamide nucleotidyltransferase (LNU)	lincosamide antibiotic	antibiotic inactivation
	k141_1080571	Proteobacteria;Gammaproteobacteria;Enterobacterales;Enterobacteriaceae;NA	394			gb|AAC76298.1|ARO:3000502|acrF	100	78	79	1034	resistance-nodulation-cell division (RND) antibiotic efflux pump	cephalosporin;cephamycin;fluoroquinolone antibiotic;penam	antibiotic efflux
	k141_1081575	Firmicutes;Bacilli;NA;NA;NA	1182			gb|APU52409.1|ARO:3004085|lnuG	97.917	48	48	267	lincosamide nucleotidyltransferase (LNU)	lincosamide antibiotic	antibiotic inactivation
	k141_1081585	NA;NA;NA;NA;NA	489			gb|APU52409.1|ARO:3004085|lnuG	98.182	55	83	267	lincosamide nucleotidyltransferase (LNU)	lincosamide antibiotic	antibiotic inactivation
	k141_1082215	Proteobacteria;Gammaproteobacteria;NA;NA;NA	356			gb|ACJ63262.1|ARO:3003107|mefB	99.153	118	118	409	major facilitator superfamily (MFS) antibiotic efflux pump	macrolide antibiotic	antibiotic efflux
	k141_1085433	Firmicutes;Bacilli;Lactobacillales;NA;NA	8442			gb|AAF01499.1|ARO:3000193|tetT	92.331	326	327	651	tetracycline-resistant ribosomal protection protein	tetracycline antibiotic	antibiotic target protection
	k141_1085439	Firmicutes;Bacilli;Lactobacillales;NA;NA	332			gb|AAF01499.1|ARO:3000193|tetT	90.909	110	110	651	tetracycline-resistant ribosomal protection protein	tetracycline antibiotic	antibiotic target protection
	k141_1085726	Firmicutes;Bacilli;Bacillales;Staphylococcaceae;Abyssicoccus	830			gb|AHB37625.1|ARO:3004715|vga(E)	95.29	276	276	524	vga-type ABC-F protein	pleuromutilin antibiotic;streptogramin A antibiotic;streptogramin antibiotic	antibiotic target protection
	k141_1089180	Firmicutes;Bacilli;Bacillales;Bacillaceae;Priestia	18450	MAG-146		gb|QHW12307.1|ARO:3005089|mef(D)	84.404	109	139	399	major facilitator superfamily (MFS) antibiotic efflux pump	macrolide antibiotic	antibiotic efflux
	k141_1089180	Firmicutes;Bacilli;Bacillales;Bacillaceae;Priestia	18450	MAG-146		gb|AAA86871.1|ARO:3002841|vatB	81.429	210	212	212	streptogramin vat acetyltransferase	streptogramin A antibiotic;streptogramin antibiotic	antibiotic inactivation
	k141_1091742	Proteobacteria;Gammaproteobacteria;Enterobacterales;Enterobacteriaceae;Enterobacter	468			gb|EHL92831.1|ARO:3004588|Klebsiella	85.806	155	155	390	major facilitator superfamily (MFS) antibiotic efflux pump	aminoglycoside antibiotic;carbapenem;cephalosporin;fluoroquinolone antibiotic;macrolide antibiotic;penam;penem;peptide antibiotic	antibiotic efflux
	k141_1094124	Firmicutes;Bacilli;Lactobacillales;NA;NA	14254	MAG-42		gb|AAF01499.1|ARO:3000193|tetT	88.978	372	372	651	tetracycline-resistant ribosomal protection protein	tetracycline antibiotic	antibiotic target protection
	k141_1095257	Proteobacteria;NA;NA;NA;NA	1727			gb|AAO49597.1|ARO:3002601|aadA	92.278	259	260	263	ANT(3'')	aminoglycoside antibiotic	antibiotic inactivation
	k141_1097316	Proteobacteria;Gammaproteobacteria;Pseudomonadales;Pseudomonadaceae;Pseudomonas	12939	MAG-71	d__Bacteria;p__Proteobacteria;c__Gammaproteobacteria;o__Pseudomonadales;f__Pseudomonadaceae;g__Thiopseudomonas;s__Thiopseudomonas sp012728415	gb|AAC16242.1|ARO:3005069|rsmA	94.643	56	61	61	resistance-nodulation-cell division (RND) antibiotic efflux pump	diaminopyrimidine antibiotic;fluoroquinolone antibiotic;phenicol antibiotic	antibiotic efflux
	k141_1101007	Firmicutes;Bacilli;Bacillales;Staphylococcaceae;Abyssicoccus	215			gb|AHB37625.1|ARO:3004715|vga(E)	88.406	69	71	524	vga-type ABC-F protein	pleuromutilin antibiotic;streptogramin A antibiotic;streptogramin antibiotic	antibiotic target protection
	k141_1102809	Firmicutes;NA;NA;NA;NA	1996			gb|AAL73129.1|ARO:3000616|mel	95.062	405	409	405	msr-type ABC-F protein	macrolide antibiotic;streptogramin antibiotic	antibiotic target protection
	k141_1103301	Actinobacteria;Actinomycetia;Micrococcales;Micrococcaceae;Rothia	1772			gb|AAD25063.1|ARO:3000183|tet(Z)	96.615	384	385	384	major facilitator superfamily (MFS) antibiotic efflux pump	tetracycline antibiotic	antibiotic efflux
	k141_1104023	Firmicutes;Bacilli;NA;NA;NA	455			gb|AAB53259.1|ARO:3002671|Lactobacillus	99.338	151	151	238	chloramphenicol acetyltransferase (CAT)	phenicol antibiotic	antibiotic inactivation
	k141_1104840	Proteobacteria;Gammaproteobacteria;NA;NA;NA	10587			gb|AAG16656.1|ARO:3002705|floR	98.756	402	408	404	major facilitator superfamily (MFS) antibiotic efflux pump	phenicol antibiotic	antibiotic efflux
	k141_1104840	Proteobacteria;Gammaproteobacteria;NA;NA;NA	10587			gb|AET35493.1|ARO:3001777|OXA-347	100	274	275	274	OXA beta-lactamase	carbapenem;cephalosporin;penam	antibiotic inactivation
	k141_1104840	Proteobacteria;Gammaproteobacteria;NA;NA;NA	10587			gb|AAL59753.1|ARO:3000412|sul2	100	271	272	271	sulfonamide resistant sul	sulfonamide antibiotic;sulfone antibiotic	antibiotic target replacement
	k141_1106904	Proteobacteria;Gammaproteobacteria;Xanthomonadales;Xanthomonadaceae;Luteimonas	621			gb|CAC14595.1|ARO:3003056|smeE	82.778	180	180	1040	resistance-nodulation-cell division (RND) antibiotic efflux pump	fluoroquinolone antibiotic;macrolide antibiotic;phenicol antibiotic;tetracycline antibiotic	antibiotic efflux
	k141_1107680	Firmicutes;Bacilli;Bacillales;Staphylococcaceae;Staphylococcus	341			gb|AAS68233.1|ARO:3000391|norA	84.071	113	113	387	major facilitator superfamily (MFS) antibiotic efflux pump	disinfecting agents and antiseptics;fluoroquinolone antibiotic	antibiotic efflux
	k141_1108475	Firmicutes;Bacilli;Bacillales;Paenibacillaceae;Paenibacillus	416			gb|CAE18141.1|ARO:3003111|lsaB	87.952	83	83	492	lsa-type ABC-F protein	lincosamide antibiotic;pleuromutilin antibiotic;streptogramin antibiotic	antibiotic target protection
	k141_1120855	Proteobacteria;Gammaproteobacteria;Enterobacterales;Enterobacteriaceae;NA	3077	MAG-8	d__Bacteria;p__Proteobacteria;c__Gammaproteobacteria;o__Enterobacterales;f__Enterobacteriaceae;g__Escherichia;s__Escherichia flexneri	gb|BAH63252.1|ARO:3004583|Klebsiella	84.404	109	110	109	major facilitator superfamily (MFS) antibiotic efflux pump	aminoglycoside antibiotic;cephalosporin;disinfecting agents and antiseptics;macrolide antibiotic;peptide antibiotic;rifamycin antibiotic;tetracycline antibiotic	antibiotic efflux
	k141_1120855	Proteobacteria;Gammaproteobacteria;Enterobacterales;Enterobacteriaceae;NA	3077	MAG-8	d__Bacteria;p__Proteobacteria;c__Gammaproteobacteria;o__Enterobacterales;f__Enterobacteriaceae;g__Escherichia;s__Escherichia flexneri	gb|BAH63251.1|ARO:3004580|Klebsiella	82.203	118	122	120	major facilitator superfamily (MFS) antibiotic efflux pump	aminoglycoside antibiotic;cephalosporin;disinfecting agents and antiseptics;macrolide antibiotic;peptide antibiotic;rifamycin antibiotic;tetracycline antibiotic	antibiotic efflux
	k141_1123474	Proteobacteria;Gammaproteobacteria;Enterobacterales;Enterobacteriaceae;NA	820			gb|AAC74149.2|ARO:3001216|mdtH	100	187	187	402	major facilitator superfamily (MFS) antibiotic efflux pump	fluoroquinolone antibiotic	antibiotic efflux
	k141_1124492	Proteobacteria;Alphaproteobacteria;NA;NA;NA	484			gb|AAD25538.1|ARO:3000174|tet(G)	93.168	161	161	391	major facilitator superfamily (MFS) antibiotic efflux pump	tetracycline antibiotic	antibiotic efflux
	k141_1126240	Proteobacteria;Gammaproteobacteria;Enterobacterales;Enterobacteriaceae;Escherichia	762			gb|AAC75137.1|ARO:3000794|mdtC	100	254	254	1025	resistance-nodulation-cell division (RND) antibiotic efflux pump	aminocoumarin antibiotic	antibiotic efflux
	k141_112821	Proteobacteria;Gammaproteobacteria;Enterobacterales;Yersiniaceae;Serratia	448			gb|AAP93922.1|ARO:3000569|tet(41)	95.973	149	149	393	major facilitator superfamily (MFS) antibiotic efflux pump	tetracycline antibiotic	antibiotic efflux
	k141_1136496	Proteobacteria;Gammaproteobacteria;Enterobacterales;Enterobacteriaceae;Klebsiella	617			gb|AAP43110.2|ARO:3003923|oqxB	99.512	205	205	1050	resistance-nodulation-cell division (RND) antibiotic efflux pump	diaminopyrimidine antibiotic;fluoroquinolone antibiotic;glycylcycline;nitrofuran antibiotic;tetracycline antibiotic	antibiotic efflux
	k141_1140353	Actinobacteria;Actinomycetia;Corynebacteriales;Corynebacteriaceae;Corynebacterium	2423			gb|AAG03380.1|ARO:3002703|cmx	100	26	26	391	major facilitator superfamily (MFS) antibiotic efflux pump	phenicol antibiotic	antibiotic efflux
	k141_1146808	Proteobacteria;Gammaproteobacteria;Enterobacterales;Morganellaceae;Proteus	1175			gb|ABG49324.1|ARO:3002609|aadA9	100	299	327	299	ANT(3'')	aminoglycoside antibiotic	antibiotic inactivation
	k141_1146818	Proteobacteria;Gammaproteobacteria;NA;NA;NA	396			gb|CAA26199.1|ARO:3004089|ANT(3'')-IIa	86.923	130	132	323	ANT(3'')	aminoglycoside antibiotic	antibiotic inactivation
	k141_1151042	Proteobacteria;Gammaproteobacteria;Enterobacterales;Enterobacteriaceae;Escherichia	4449	MAG-8	d__Bacteria;p__Proteobacteria;c__Gammaproteobacteria;o__Enterobacterales;f__Enterobacteriaceae;g__Escherichia;s__Escherichia flexneri	gb|AAC75136.1|ARO:3000793|mdtB	100	602	602	1040	resistance-nodulation-cell division (RND) antibiotic efflux pump	aminocoumarin antibiotic	antibiotic efflux
	k141_1151042	Proteobacteria;Gammaproteobacteria;Enterobacterales;Enterobacteriaceae;Escherichia	4449	MAG-8	d__Bacteria;p__Proteobacteria;c__Gammaproteobacteria;o__Enterobacterales;f__Enterobacteriaceae;g__Escherichia;s__Escherichia flexneri	gb|AAC75135.2|ARO:3000792|mdtA	99.277	415	416	415	resistance-nodulation-cell division (RND) antibiotic efflux pump	aminocoumarin antibiotic	antibiotic efflux
	k141_1152183	Firmicutes;Bacilli;Bacillales;Bacillaceae;Rossellomorea	14984	MAG-42		gb|BAE15963.1|ARO:3002868|dfrG	84.375	160	161	165	trimethoprim resistant dihydrofolate reductase dfr	diaminopyrimidine antibiotic	antibiotic target replacement
	k141_1158226	Proteobacteria;Gammaproteobacteria;Enterobacterales;Morganellaceae;Providencia	1187			gb|AMP42492.1|ARO:3004441|tet(59)	100	365	395	400	major facilitator superfamily (MFS) antibiotic efflux pump	tetracycline antibiotic	antibiotic efflux
	k141_1160371	Firmicutes;Bacilli;Bacillales;Staphylococcaceae;Abyssicoccus	282			gb|AHB37625.1|ARO:3004715|vga(E)	100	93	93	524	vga-type ABC-F protein	pleuromutilin antibiotic;streptogramin A antibiotic;streptogramin antibiotic	antibiotic target protection
	k141_1160975	Actinobacteria;Actinomycetia;Corynebacteriales;Corynebacteriaceae;Corynebacterium	355			gb|BAD59497.1|ARO:3000501|Nocardia	93.966	116	118	1162	rifamycin-resistant beta-subunit of RNA polymerase (rpoB)	peptide antibiotic;rifamycin antibiotic	antibiotic target alteration;antibiotic target replacement
	k141_1161010	Firmicutes;Bacilli;Bacillales;Bacillaceae;Alkalihalobacillus	524			gb|AAR84672.1|ARO:3002925|vanRF	81.034	174	174	231	glycopeptide resistance gene cluster;vanR	glycopeptide antibiotic	antibiotic target alteration
	k141_1163151	Proteobacteria;Gammaproteobacteria;Vibrionales;Vibrionaceae;Vibrio	311			gb|AAC75089.1|ARO:3003577|ugd	83.333	90	103	388	pmr phosphoethanolamine transferase	peptide antibiotic	antibiotic target alteration
	k141_1164142	Proteobacteria;Gammaproteobacteria;Enterobacterales;Morganellaceae;Proteus	673			gb|AAL59753.1|ARO:3000412|sul2	100	37	37	271	sulfonamide resistant sul	sulfonamide antibiotic;sulfone antibiotic	antibiotic target replacement
	k141_1168207		322			gb|WP_041777404.1|ARO:3004480|Bifidobacterium	81.25	32	106	1186	rifamycin-resistant beta-subunit of RNA polymerase (rpoB)	peptide antibiotic;rifamycin antibiotic	antibiotic target alteration;antibiotic target replacement
	k141_1168704	Proteobacteria;Gammaproteobacteria;Enterobacterales;Enterobacteriaceae;NA	840			gb|ABK33456.1|ARO:3002639|APH(3'')-Ib	97.917	48	49	267	APH(3'')	aminoglycoside antibiotic	antibiotic inactivation
	k141_1168704	Proteobacteria;Gammaproteobacteria;Enterobacterales;Enterobacteriaceae;NA	840			gb|ABK33456.1|ARO:3002639|APH(3'')-Ib	100	32	32	267	APH(3'')	aminoglycoside antibiotic	antibiotic inactivation
	k141_1168704	Proteobacteria;Gammaproteobacteria;Enterobacterales;Enterobacteriaceae;NA	840			gb|AHK10285.1|ARO:3002859|dfrA14	98.089	157	161	157	trimethoprim resistant dihydrofolate reductase dfr	diaminopyrimidine antibiotic	antibiotic target replacement
	k141_1169719	Actinobacteria;Actinomycetia;Candidatus Nanopelagicales;Candidatus Nanopelagicaceae;Candidatus Planktophila	364			gb|BAD59497.1|ARO:3000501|Nocardia	80.992	121	121	1162	rifamycin-resistant beta-subunit of RNA polymerase (rpoB)	peptide antibiotic;rifamycin antibiotic	antibiotic target alteration;antibiotic target replacement
	k141_1170500	Firmicutes;Bacilli;Lactobacillales;Streptococcaceae;Streptococcus	590			gb|AAL05554.1|ARO:3003206|lsaE	97.312	186	186	267	lsa-type ABC-F protein	lincosamide antibiotic;pleuromutilin antibiotic;streptogramin antibiotic	antibiotic target protection
	k141_1171986	Proteobacteria;Gammaproteobacteria;Enterobacterales;Enterobacteriaceae;NA	16869	MAG-8	d__Bacteria;p__Proteobacteria;c__Gammaproteobacteria;o__Enterobacterales;f__Enterobacteriaceae;g__Escherichia;s__Escherichia flexneri	gb|AIA35096.1|ARO:3005059|LptD	81.702	705	704	782	ATP-binding cassette (ABC) antibiotic efflux pump	aminocoumarin antibiotic;carbapenem;peptide antibiotic;rifamycin antibiotic	antibiotic efflux
	k141_1173985	Actinobacteria;Actinomycetia;Corynebacteriales;Corynebacteriaceae;Corynebacterium	426			gb|CAD12227.2|ARO:3000478|tet(33)	96.479	142	142	407	major facilitator superfamily (MFS) antibiotic efflux pump	tetracycline antibiotic	antibiotic efflux
	k141_1175703	Proteobacteria;Gammaproteobacteria;NA;NA;NA	906			gb|CAA26199.1|ARO:3004089|ANT(3'')-IIa	100	46	52	323	ANT(3'')	aminoglycoside antibiotic	antibiotic inactivation
	k141_1177765	Firmicutes;Bacilli;Bacillales;Staphylococcaceae;Abyssicoccus	216			gb|AHB37625.1|ARO:3004715|vga(E)	98.592	71	71	524	vga-type ABC-F protein	pleuromutilin antibiotic;streptogramin A antibiotic;streptogramin antibiotic	antibiotic target protection
	k141_1180381	Proteobacteria;Gammaproteobacteria;Enterobacterales;Enterobacteriaceae;NA	2805			gb|AAC74000.1|ARO:3003950|msbA	100	582	583	582	ATP-binding cassette (ABC) antibiotic efflux pump	nitroimidazole antibiotic	antibiotic efflux
	k141_1187384	Proteobacteria;Gammaproteobacteria;Enterobacterales;Enterobacteriaceae;NA	328			gb|AAP43110.2|ARO:3003923|oqxB	100	109	109	1050	resistance-nodulation-cell division (RND) antibiotic efflux pump	diaminopyrimidine antibiotic;fluoroquinolone antibiotic;glycylcycline;nitrofuran antibiotic;tetracycline antibiotic	antibiotic efflux
	k141_1187563	Proteobacteria;Gammaproteobacteria;Pseudomonadales;Pseudomonadaceae;Permianibacter	896			gb|AAC16242.1|ARO:3005069|rsmA	82.812	64	68	61	resistance-nodulation-cell division (RND) antibiotic efflux pump	diaminopyrimidine antibiotic;fluoroquinolone antibiotic;phenicol antibiotic	antibiotic efflux
	k141_119329	Proteobacteria;NA;NA;NA;NA	1045			gb|CAD91341.1|ARO:3004675|aphA15	100	125	126	264	APH(3')	aminoglycoside antibiotic	antibiotic inactivation
	k141_119329	Proteobacteria;NA;NA;NA;NA	1045			gb|AFQ93498.1|ARO:3002676|catB3	100	175	175	210	chloramphenicol acetyltransferase (CAT)	phenicol antibiotic	antibiotic inactivation
	k141_1196388	Firmicutes;Bacilli;NA;NA;NA	504			gb|CBL80435.1|ARO:3002869|dfrK	96.61	59	59	163	trimethoprim resistant dihydrofolate reductase dfr	diaminopyrimidine antibiotic	antibiotic target replacement
	k141_1196440	Firmicutes;Bacilli;Bacillales;Bacillaceae;Bacillus	1091			gb|CBL80435.1|ARO:3002869|dfrK	96.078	51	52	163	trimethoprim resistant dihydrofolate reductase dfr	diaminopyrimidine antibiotic	antibiotic target replacement
	k141_1196811	Proteobacteria;Gammaproteobacteria;Enterobacterales;Morganellaceae;Morganella	1855	MAG-42		gb|AAA22851.1|ARO:3000179|tet(L)	89.52	458	461	458	major facilitator superfamily (MFS) antibiotic efflux pump	tetracycline antibiotic	antibiotic efflux
	k141_1197235	NA;NA;NA;NA;NA	1715			gb|AAF27727.1|ARO:3002602|aadA2	99.614	259	260	259	ANT(3'')	aminoglycoside antibiotic	antibiotic inactivation
	k141_1197235	NA;NA;NA;NA;NA	1715			gb|AHB39758.1|ARO:3003013|dfrA15	100	157	158	157	trimethoprim resistant dihydrofolate reductase dfr	diaminopyrimidine antibiotic	antibiotic target replacement
	k141_1202186	Proteobacteria;Gammaproteobacteria;Xanthomonadales;Xanthomonadaceae;Luteimonas	352			gb|CAC14595.1|ARO:3003056|smeE	91.304	115	117	1040	resistance-nodulation-cell division (RND) antibiotic efflux pump	fluoroquinolone antibiotic;macrolide antibiotic;phenicol antibiotic;tetracycline antibiotic	antibiotic efflux
	k141_1203354	Actinobacteria;Actinomycetia;Corynebacteriales;NA;Tomitella	4839			gb|AAD25063.1|ARO:3000183|tet(Z)	97.619	42	42	384	major facilitator superfamily (MFS) antibiotic efflux pump	tetracycline antibiotic	antibiotic efflux
	k141_1203563	Actinobacteria;Actinomycetia;Micrococcales;Beutenbergiaceae;Beutenbergia	341			gb|BAD59497.1|ARO:3000501|Nocardia	81.416	113	113	1162	rifamycin-resistant beta-subunit of RNA polymerase (rpoB)	peptide antibiotic;rifamycin antibiotic	antibiotic target alteration;antibiotic target replacement
	k141_1209573	Firmicutes;Bacilli;Lactobacillales;NA;NA	642			gb|AAF01499.1|ARO:3000193|tetT	93.427	213	213	651	tetracycline-resistant ribosomal protection protein	tetracycline antibiotic	antibiotic target protection
	k141_1209657	Proteobacteria;Gammaproteobacteria;Moraxellales;Moraxellaceae;Acinetobacter	685			gb|AEJ33969.1|ARO:3000410|sul1	100	27	27	279	sulfonamide resistant sul	sulfonamide antibiotic;sulfone antibiotic	antibiotic target replacement
	k141_121270	Firmicutes;Bacilli;Bacillales;Bacillaceae;Bacillus	444			gb|QHW12307.1|ARO:3005089|mef(D)	84.615	52	56	399	major facilitator superfamily (MFS) antibiotic efflux pump	macrolide antibiotic	antibiotic efflux
	k141_1213572	Proteobacteria;Gammaproteobacteria;Enterobacterales;Enterobacteriaceae;NA	1085			gb|BAJ42218.1|ARO:3004612|Escherichia	100	184	184	385	ampC-type beta-lactamase	cephalosporin;penam	antibiotic inactivation
	k141_1217592	Proteobacteria;Gammaproteobacteria;Enterobacterales;Enterobacteriaceae;NA	3655	MAG-8	d__Bacteria;p__Proteobacteria;c__Gammaproteobacteria;o__Enterobacterales;f__Enterobacteriaceae;g__Escherichia;s__Escherichia flexneri	gb|AAC75137.1|ARO:3000794|mdtC	100	583	584	1025	resistance-nodulation-cell division (RND) antibiotic efflux pump	aminocoumarin antibiotic	antibiotic efflux
	k141_1217592	Proteobacteria;Gammaproteobacteria;Enterobacterales;Enterobacteriaceae;NA	3655	MAG-8	d__Bacteria;p__Proteobacteria;c__Gammaproteobacteria;o__Enterobacterales;f__Enterobacteriaceae;g__Escherichia;s__Escherichia flexneri	gb|BAA15934.1|ARO:3000829|baeS	100	163	163	467	resistance-nodulation-cell division (RND) antibiotic efflux pump	aminocoumarin antibiotic;aminoglycoside antibiotic	antibiotic efflux
	k141_122079	Bacteroidetes;Sphingobacteriia;Sphingobacteriales;Sphingobacteriaceae;Sphingobacterium	4278	MAG-93	d__Bacteria;p__Bacteroidota;c__Bacteroidia;o__Bacteroidales;f__Bacteroidaceae;g__JAAYSY01;s__JAAYSY01 sp012518235	gb|AAK07612.2|ARO:3000604|Erm(35)	98.947	95	96	266	Erm 23S ribosomal RNA methyltransferase	lincosamide antibiotic;macrolide antibiotic;streptogramin A antibiotic;streptogramin B antibiotic;streptogramin antibiotic	antibiotic target alteration
	k141_1222238	Firmicutes;Bacilli;Bacillales;Staphylococcaceae;Abyssicoccus	577			gb|AHB37625.1|ARO:3004715|vga(E)	89.655	145	145	524	vga-type ABC-F protein	pleuromutilin antibiotic;streptogramin A antibiotic;streptogramin antibiotic	antibiotic target protection
	k141_1223356	NA;NA;NA;NA;NA	495			gb|AAF01499.1|ARO:3000193|tetT	93.023	43	43	651	tetracycline-resistant ribosomal protection protein	tetracycline antibiotic	antibiotic target protection
	k141_1232675	Actinobacteria;Actinomycetia;Streptosporangiales;Nocardiopsaceae;Nocardiopsis	781			gb|CCP46065.1|ARO:3000816|mtrA	89.286	84	87	228	resistance-nodulation-cell division (RND) antibiotic efflux pump	macrolide antibiotic;penam	antibiotic efflux
	k141_1233490	Firmicutes;Clostridia;Eubacteriales;Clostridiaceae;Clostridium	5019	MAG-38		gb|BAA12910.1|ARO:3000318|mphB	83.39	295	299	302	macrolide phosphotransferase (MPH)	macrolide antibiotic	antibiotic inactivation
	k141_1233803	Bacteroidetes;Cytophagia;Cytophagales;Cyclobacteriaceae;Algoriphagus	412			gb|AAK07612.2|ARO:3000604|Erm(35)	100	137	137	266	Erm 23S ribosomal RNA methyltransferase	lincosamide antibiotic;macrolide antibiotic;streptogramin A antibiotic;streptogramin B antibiotic;streptogramin antibiotic	antibiotic target alteration
	k141_124075	Bacteroidetes;NA;NA;NA;NA	11162			gb|AAA27471.1|ARO:3000205|tetX	99.735	378	379	388	tetracycline inactivation enzyme	glycylcycline;tetracycline antibiotic	antibiotic inactivation
	k141_1240866	Actinobacteria;Actinomycetia;Micrococcales;Dermabacteraceae;Brachybacterium	472			gb|CCP46065.1|ARO:3000816|mtrA	82.143	56	61	228	resistance-nodulation-cell division (RND) antibiotic efflux pump	macrolide antibiotic;penam	antibiotic efflux
	k141_124093	Bacteroidetes;Flavobacteriia;Flavobacteriales;Flavobacteriaceae;Polaribacter	472			gb|WP_150378267.1|ARO:3005057|Tet(X5)	100	40	40	388	tetracycline inactivation enzyme	tetracycline antibiotic	antibiotic inactivation
	k141_1243763	Actinobacteria;Actinomycetia;Micrococcales;Microbacteriaceae;Microbacterium	404			gb|AAC75089.1|ARO:3003577|ugd	82.09	134	134	388	pmr phosphoethanolamine transferase	peptide antibiotic	antibiotic target alteration
	k141_1248615	Actinobacteria;Actinomycetia;Micrococcales;Ornithinimicrobiaceae;Ornithinimicrobium	364			gb|BAD59497.1|ARO:3000501|Nocardia	90.09	111	117	1162	rifamycin-resistant beta-subunit of RNA polymerase (rpoB)	peptide antibiotic;rifamycin antibiotic	antibiotic target alteration;antibiotic target replacement
	k141_1251304	Proteobacteria;Gammaproteobacteria;Enterobacterales;Enterobacteriaceae;NA	2224			gb|BAB35162.1|ARO:3000676|H-NS	100	137	138	137	major facilitator superfamily (MFS) antibiotic efflux pump;resistance-nodulation-cell division (RND) antibiotic efflux pump	cephalosporin;cephamycin;fluoroquinolone antibiotic;macrolide antibiotic;penam;tetracycline antibiotic	antibiotic efflux
	k141_1252462	Proteobacteria;Gammaproteobacteria;Moraxellales;Moraxellaceae;Psychrobacter	2537			gb|AAC16242.1|ARO:3005069|rsmA	81.818	55	63	61	resistance-nodulation-cell division (RND) antibiotic efflux pump	diaminopyrimidine antibiotic;fluoroquinolone antibiotic;phenicol antibiotic	antibiotic efflux
	k141_1253938	Proteobacteria;NA;NA;NA;NA	408			gb|AAG16656.1|ARO:3002705|floR	96.25	80	80	404	major facilitator superfamily (MFS) antibiotic efflux pump	phenicol antibiotic	antibiotic efflux
	k141_125677	Firmicutes;NA;NA;NA;NA	1474			gb|CAB41414.1|ARO:3002836|lnuB	94.079	152	153	267	lincosamide nucleotidyltransferase (LNU)	lincosamide antibiotic	antibiotic inactivation
	k141_1257417	Proteobacteria;Gammaproteobacteria;Pseudomonadales;Pseudomonadaceae;Thiopseudomonas	658			gb|AAC16242.1|ARO:3005069|rsmA	92.982	57	64	61	resistance-nodulation-cell division (RND) antibiotic efflux pump	diaminopyrimidine antibiotic;fluoroquinolone antibiotic;phenicol antibiotic	antibiotic efflux
	k141_1258148	Actinobacteria;Actinomycetia;Streptosporangiales;Nocardiopsaceae;Nocardiopsis	3973	MAG-113		gb|CCP46065.1|ARO:3000816|mtrA	82.524	103	120	228	resistance-nodulation-cell division (RND) antibiotic efflux pump	macrolide antibiotic;penam	antibiotic efflux
	k141_1258758	Proteobacteria;Gammaproteobacteria;Xanthomonadales;Xanthomonadaceae;Luteimonas	810			gb|CAC14595.1|ARO:3003056|smeE	82.222	225	225	1040	resistance-nodulation-cell division (RND) antibiotic efflux pump	fluoroquinolone antibiotic;macrolide antibiotic;phenicol antibiotic;tetracycline antibiotic	antibiotic efflux
	k141_1261329	Firmicutes;Bacilli;Lactobacillales;Streptococcaceae;Streptococcus	5649	MAG-2		gb|AAF01499.1|ARO:3000193|tetT	93.023	43	43	651	tetracycline-resistant ribosomal protection protein	tetracycline antibiotic	antibiotic target protection
	k141_126177	Proteobacteria;Gammaproteobacteria;NA;NA;NA	567			gb|AAN41439.1|ARO:3002608|aadA8	100	29	29	263	ANT(3'')	aminoglycoside antibiotic	antibiotic inactivation
	k141_126177	Proteobacteria;Gammaproteobacteria;NA;NA;NA	567			gb|AAF27726.1|ARO:3002694|cmlA4	97.656	128	129	419	major facilitator superfamily (MFS) antibiotic efflux pump	phenicol antibiotic	antibiotic efflux
	k141_1263464	Proteobacteria;Gammaproteobacteria;Enterobacterales;Enterobacteriaceae;NA	827			gb|CCI79240.1|ARO:3005047|eptB	85.145	276	275	574	pmr phosphoethanolamine transferase	peptide antibiotic	antibiotic target alteration
	k141_126555	NA;NA;NA;NA;NA	21826	MAG-196		gb|AAA88675.1|ARO:3000498|ErmF	98.496	266	267	266	Erm 23S ribosomal RNA methyltransferase	lincosamide antibiotic;macrolide antibiotic;streptogramin A antibiotic;streptogramin B antibiotic;streptogramin antibiotic	antibiotic target alteration
	k141_1266234	Proteobacteria;Gammaproteobacteria;Xanthomonadales;Rhodanobacteraceae;Rhodanobacter	345			gb|AAG05882.1|ARO:3000804|MexF	81.416	113	115	1062	resistance-nodulation-cell division (RND) antibiotic efflux pump	diaminopyrimidine antibiotic;fluoroquinolone antibiotic;phenicol antibiotic	antibiotic efflux
	k141_1268278	Firmicutes;Bacilli;Lactobacillales;Aerococcaceae;Suicoccus	283			gb|AHB37625.1|ARO:3004715|vga(E)	95.745	94	94	524	vga-type ABC-F protein	pleuromutilin antibiotic;streptogramin A antibiotic;streptogramin antibiotic	antibiotic target protection
	k141_1271006	Proteobacteria;Gammaproteobacteria;Pseudomonadales;Pseudomonadaceae;Pseudomonas	258			gb|AAA74437.1|ARO:3000378|MexB	80	85	85	1046	resistance-nodulation-cell division (RND) antibiotic efflux pump	aminocoumarin antibiotic;carbapenem;cephalosporin;cephamycin;diaminopyrimidine antibiotic;fluoroquinolone antibiotic;macrolide antibiotic;monobactam;penam;penem;peptide antibiotic;phenicol antibiotic;sulfonamide antibiotic;tetracycline antibiotic	antibiotic efflux
	k141_1272248	Proteobacteria;Gammaproteobacteria;Xanthomonadales;Xanthomonadaceae;Stenotrophomonas	474			gb|CAC14595.1|ARO:3003056|smeE	89.394	132	132	1040	resistance-nodulation-cell division (RND) antibiotic efflux pump	fluoroquinolone antibiotic;macrolide antibiotic;phenicol antibiotic;tetracycline antibiotic	antibiotic efflux
	k141_1272530	Proteobacteria;Gammaproteobacteria;Alteromonadales;Alteromonadaceae;Alteromonas	361			gb|AAC75089.1|ARO:3003577|ugd	80	120	120	388	pmr phosphoethanolamine transferase	peptide antibiotic	antibiotic target alteration
	k141_1272898	Proteobacteria;Gammaproteobacteria;Enterobacterales;Enterobacteriaceae;Escherichia	3120	MAG-8	d__Bacteria;p__Proteobacteria;c__Gammaproteobacteria;o__Enterobacterales;f__Enterobacteriaceae;g__Escherichia;s__Escherichia flexneri	gb|BAE78116.1|ARO:3003576|eptA	100	547	548	547	pmr phosphoethanolamine transferase	peptide antibiotic	antibiotic target alteration
	k141_1276920	Proteobacteria;Gammaproteobacteria;Enterobacterales;Enterobacteriaceae;NA	1879			gb|CCI79240.1|ARO:3005047|eptB	84.615	52	64	574	pmr phosphoethanolamine transferase	peptide antibiotic	antibiotic target alteration
	k141_1282476	Firmicutes;Clostridia;Eubacteriales;Peptostreptococcaceae;Clostridioides	2174	MAG-42		gb|AGV10830.1|ARO:3002647|APH(3')-IIIa	100	44	45	264	APH(3')	aminoglycoside antibiotic	antibiotic inactivation
	k141_1284435	Proteobacteria;Gammaproteobacteria;Enterobacterales;Yersiniaceae;Serratia	391			gb|AQV34023.1|ARO:3004637|qnrE2	83.721	129	129	214	quinolone resistance protein (qnr)	fluoroquinolone antibiotic	antibiotic target protection
	k141_1284646	Proteobacteria;Deltaproteobacteria;Desulfovibrionales;Desulfomicrobiaceae;Desulfomicrobium	314			gb|WP_041777404.1|ARO:3004480|Bifidobacterium	80.357	56	104	1186	rifamycin-resistant beta-subunit of RNA polymerase (rpoB)	peptide antibiotic;rifamycin antibiotic	antibiotic target alteration;antibiotic target replacement
	k141_12862	Firmicutes;Bacilli;Bacillales;Thermoactinomycetaceae;Kroppenstedtia	1793	MAG-38		gb|QHW12375.1|ARO:3005087|msrF	81.818	33	33	486	msr-type ABC-F protein	macrolide antibiotic;streptogramin antibiotic	antibiotic target protection
	k141_1286560	Proteobacteria;Gammaproteobacteria;Xanthomonadales;Xanthomonadaceae;Lysobacter	403			gb|CAC14595.1|ARO:3003056|smeE	90.909	132	133	1040	resistance-nodulation-cell division (RND) antibiotic efflux pump	fluoroquinolone antibiotic;macrolide antibiotic;phenicol antibiotic;tetracycline antibiotic	antibiotic efflux
	k141_1287851	NA;NA;NA;NA;NA	4651			gb|AAU10334.1|ARO:3002628|aad(6)	89.13	276	303	276	ANT(6)	aminoglycoside antibiotic	antibiotic inactivation
	k141_1287851	NA;NA;NA;NA;NA	4651			gb|AGV10830.1|ARO:3002647|APH(3')-IIIa	100	264	265	264	APH(3')	aminoglycoside antibiotic	antibiotic inactivation
	k141_1287851	NA;NA;NA;NA;NA	4651			gb|AAB53445.1|ARO:3002897|SAT-4	99.444	180	181	180	streptothricin acetyltransferase (SAT)	nucleoside antibiotic	antibiotic inactivation
	k141_128869	Proteobacteria;Gammaproteobacteria;Pseudomonadales;Pseudomonadaceae;NA	278			gb|AAC75136.1|ARO:3000793|mdtB	80.435	92	92	1040	resistance-nodulation-cell division (RND) antibiotic efflux pump	aminocoumarin antibiotic	antibiotic efflux
	k141_1299226	NA;NA;NA;NA;NA	227			gb|AAF86219.1|ARO:3000375|ErmB	98.507	67	68	248	Erm 23S ribosomal RNA methyltransferase	lincosamide antibiotic;macrolide antibiotic;streptogramin A antibiotic;streptogramin B antibiotic;streptogramin antibiotic	antibiotic target alteration
	k141_130244	Firmicutes;Clostridia;Eubacteriales;Christensenellaceae;Christensenella	1217			gb|AAC37034.1|ARO:3000522|ErmG	98.361	244	245	244	Erm 23S ribosomal RNA methyltransferase	lincosamide antibiotic;macrolide antibiotic;streptogramin A antibiotic;streptogramin B antibiotic;streptogramin antibiotic	antibiotic target alteration
	k141_1304286	Firmicutes;Bacilli;NA;NA;NA	3996			gb|AAA98296.1|ARO:3000250|ErmC	98	50	51	244	Erm 23S ribosomal RNA methyltransferase	lincosamide antibiotic;macrolide antibiotic;streptogramin A antibiotic;streptogramin B antibiotic;streptogramin antibiotic	antibiotic target alteration
	k141_131196	Proteobacteria;Gammaproteobacteria;Pseudomonadales;Pseudomonadaceae;Pseudomonas	426			gb|AAG16656.1|ARO:3002705|floR	88.652	141	141	404	major facilitator superfamily (MFS) antibiotic efflux pump	phenicol antibiotic	antibiotic efflux
	k141_1317704	NA;NA;NA;NA;NA	1391			gb|AAA22851.1|ARO:3000179|tet(L)	87.5	56	58	458	major facilitator superfamily (MFS) antibiotic efflux pump	tetracycline antibiotic	antibiotic efflux
	k141_1319869	Bacteroidetes;Flavobacteriia;Flavobacteriales;Weeksellaceae;Riemerella	3177	MAG-38		gb|QIM09823.1|ARO:3005056|Tet(X6)	89.683	378	379	378	tetracycline inactivation enzyme	tetracycline antibiotic	antibiotic inactivation
	k141_1322179	Actinobacteria;Actinomycetia;Pseudonocardiales;Pseudonocardiaceae;Actinoalloteichus	443			gb|AHA41505.1|ARO:3002930|vanRO	81.333	75	85	233	glycopeptide resistance gene cluster;vanR	glycopeptide antibiotic	antibiotic target alteration
	k141_1322230	Proteobacteria;NA;NA;NA;NA	453			gb|ABI20451.1|ARO:3003741|mphE	100	151	151	294	macrolide phosphotransferase (MPH)	macrolide antibiotic	antibiotic inactivation
	k141_1322661	Proteobacteria;Gammaproteobacteria;Enterobacterales;Enterobacteriaceae;NA	3511	MAG-8	d__Bacteria;p__Proteobacteria;c__Gammaproteobacteria;o__Enterobacterales;f__Enterobacteriaceae;g__Escherichia;s__Escherichia flexneri	gb|BAA15935.1|ARO:3000828|baeR	100	240	241	240	resistance-nodulation-cell division (RND) antibiotic efflux pump	aminocoumarin antibiotic;aminoglycoside antibiotic	antibiotic efflux
	k141_1322661	Proteobacteria;Gammaproteobacteria;Enterobacterales;Enterobacteriaceae;NA	3511	MAG-8	d__Bacteria;p__Proteobacteria;c__Gammaproteobacteria;o__Enterobacterales;f__Enterobacteriaceae;g__Escherichia;s__Escherichia flexneri	gb|BAA15934.1|ARO:3000829|baeS	100	341	342	467	resistance-nodulation-cell division (RND) antibiotic efflux pump	aminocoumarin antibiotic;aminoglycoside antibiotic	antibiotic efflux
	k141_1325464	Actinobacteria;Actinomycetia;Micrococcales;Microbacteriaceae;NA	379			gb|WP_041777404.1|ARO:3004480|Bifidobacterium	90	30	125	1186	rifamycin-resistant beta-subunit of RNA polymerase (rpoB)	peptide antibiotic;rifamycin antibiotic	antibiotic target alteration;antibiotic target replacement
	k141_132584	Proteobacteria;Gammaproteobacteria;Xanthomonadales;Xanthomonadaceae;Xanthomonas	705			gb|AAC16242.1|ARO:3005069|rsmA	83.333	30	30	61	resistance-nodulation-cell division (RND) antibiotic efflux pump	diaminopyrimidine antibiotic;fluoroquinolone antibiotic;phenicol antibiotic	antibiotic efflux
	k141_1326093	Proteobacteria;Gammaproteobacteria;Enterobacterales;Enterobacteriaceae;NA	4320	MAG-8	d__Bacteria;p__Proteobacteria;c__Gammaproteobacteria;o__Enterobacterales;f__Enterobacteriaceae;g__Escherichia;s__Escherichia flexneri	gb|ABV18113.1|ARO:3001329|mdtG	100	408	409	408	major facilitator superfamily (MFS) antibiotic efflux pump	fosfomycin	antibiotic efflux
	k141_1329440	Proteobacteria;Gammaproteobacteria;NA;NA;NA	431			gb|ACJ63260.1|ARO:3000413|sul3	100	97	97	263	sulfonamide resistant sul	sulfonamide antibiotic;sulfone antibiotic	antibiotic target replacement
	k141_1332026	Firmicutes;Bacilli;Lactobacillales;Aerococcaceae;Suicoccus	745			gb|AHB37625.1|ARO:3004715|vga(E)	90.323	217	217	524	vga-type ABC-F protein	pleuromutilin antibiotic;streptogramin A antibiotic;streptogramin antibiotic	antibiotic target protection
	k141_1333784	Proteobacteria;Gammaproteobacteria;Pseudomonadales;Pseudomonadaceae;Pseudomonas	476			gb|AAA74437.1|ARO:3000378|MexB	85.443	158	158	1046	resistance-nodulation-cell division (RND) antibiotic efflux pump	aminocoumarin antibiotic;carbapenem;cephalosporin;cephamycin;diaminopyrimidine antibiotic;fluoroquinolone antibiotic;macrolide antibiotic;monobactam;penam;penem;peptide antibiotic;phenicol antibiotic;sulfonamide antibiotic;tetracycline antibiotic	antibiotic efflux
	k141_1336314	Proteobacteria;Gammaproteobacteria;Enterobacterales;Enterobacteriaceae;NA	2792			gb|AAL20862.1|ARO:3000826|sdiA	90.476	63	64	240	resistance-nodulation-cell division (RND) antibiotic efflux pump	cephalosporin;disinfecting agents and antiseptics;fluoroquinolone antibiotic;glycylcycline;penam;phenicol antibiotic;rifamycin antibiotic;tetracycline antibiotic	antibiotic efflux
	k141_133908	Firmicutes;Bacilli;Lactobacillales;NA;NA	281			gb|AAF01499.1|ARO:3000193|tetT	93.548	93	93	651	tetracycline-resistant ribosomal protection protein	tetracycline antibiotic	antibiotic target protection
	k141_13396	NA;NA;NA;NA;NA	1607			gb|ABO11759.2|ARO:3004573|Acinetobacter	86	200	206	429	major facilitator superfamily (MFS) antibiotic efflux pump	fosfomycin	antibiotic efflux
	k141_1343657	Firmicutes;Bacilli;Bacillales;Staphylococcaceae;Abyssicoccus	241			gb|AHB37625.1|ARO:3004715|vga(E)	98.507	67	69	524	vga-type ABC-F protein	pleuromutilin antibiotic;streptogramin A antibiotic;streptogramin antibiotic	antibiotic target protection
	k141_1346385	Actinobacteria;Actinomycetia;Corynebacteriales;Nocardiaceae;Nocardia	496			gb|CCP46065.1|ARO:3000816|mtrA	85.294	68	71	228	resistance-nodulation-cell division (RND) antibiotic efflux pump	macrolide antibiotic;penam	antibiotic efflux
	k141_1347888	Proteobacteria;Gammaproteobacteria;Enterobacterales;Enterobacteriaceae;Escherichia	3608	MAG-8	d__Bacteria;p__Proteobacteria;c__Gammaproteobacteria;o__Enterobacterales;f__Enterobacteriaceae;g__Escherichia;s__Escherichia flexneri	gb|CBJ02047.1|ARO:3004611|Escherichia	100	265	265	434	ampC-type beta-lactamase	cephalosporin;penam	antibiotic inactivation
	k141_1353565	Firmicutes;Bacilli;Lactobacillales;NA;NA	331			gb|AAF01499.1|ARO:3000193|tetT	95.455	110	110	651	tetracycline-resistant ribosomal protection protein	tetracycline antibiotic	antibiotic target protection
	k141_1359768	Firmicutes;Bacilli;Lactobacillales;Lactobacillaceae;Lactiplantibacillus	5941			gb|CAA26964.1|ARO:3000347|ErmA	85.185	243	245	243	Erm 23S ribosomal RNA methyltransferase	lincosamide antibiotic;macrolide antibiotic;streptogramin A antibiotic;streptogramin B antibiotic;streptogramin antibiotic	antibiotic target alteration
	k141_1360453	Actinobacteria;Actinomycetia;Micrococcales;Dermabacteraceae;Brachybacterium	12386	MAG-151		gb|WP_050815728.1|ARO:3004543|mphO	82.578	287	304	317	macrolide phosphotransferase (MPH)	macrolide antibiotic	antibiotic inactivation
	k141_1361248	Firmicutes;Bacilli;Lactobacillales;NA;NA	1754			gb|AAA23033.2|ARO:3000190|tetO	95.635	252	253	639	tetracycline-resistant ribosomal protection protein	tetracycline antibiotic	antibiotic target protection
	k141_1362743	Proteobacteria;Gammaproteobacteria;Enterobacterales;Enterobacteriaceae;Klebsiella	436			gb|BAA16344.1|ARO:3000491|acrD	93.75	144	144	1037	resistance-nodulation-cell division (RND) antibiotic efflux pump	aminoglycoside antibiotic	antibiotic efflux
	k141_1368788	Firmicutes;Bacilli;Bacillales;Staphylococcaceae;Staphylococcus	2736			gb|AAA98296.1|ARO:3000250|ErmC	95.902	244	245	244	Erm 23S ribosomal RNA methyltransferase	lincosamide antibiotic;macrolide antibiotic;streptogramin A antibiotic;streptogramin B antibiotic;streptogramin antibiotic	antibiotic target alteration
	k141_1368788	Firmicutes;Bacilli;Bacillales;Staphylococcaceae;Staphylococcus	2736			gb|AAA98296.1|ARO:3000250|ErmC	88.542	96	96	244	Erm 23S ribosomal RNA methyltransferase	lincosamide antibiotic;macrolide antibiotic;streptogramin A antibiotic;streptogramin B antibiotic;streptogramin antibiotic	antibiotic target alteration
	k141_136880	NA;NA;NA;NA;NA	2563			gb|CAA10975.1|ARO:3000194|tetW	98.864	88	89	639	tetracycline-resistant ribosomal protection protein	tetracycline antibiotic	antibiotic target protection
	k141_1372966	Proteobacteria;NA;NA;NA;NA	448			gb|AAO59455.1|ARO:3002247|CARB-8	100	114	114	298	CARB beta-lactamase	penam	antibiotic inactivation
	k141_1375503	Firmicutes;Bacilli;Bacillales;Staphylococcaceae;Mammaliicoccus	2833			gb|AAA98296.1|ARO:3000250|ErmC	94.606	241	241	244	Erm 23S ribosomal RNA methyltransferase	lincosamide antibiotic;macrolide antibiotic;streptogramin A antibiotic;streptogramin B antibiotic;streptogramin antibiotic	antibiotic target alteration
	k141_1375520	Firmicutes;Bacilli;NA;NA;NA	1144			gb|AAA98096.1|ARO:3000595|ErmT	95.851	241	241	244	Erm 23S ribosomal RNA methyltransferase	lincosamide antibiotic;macrolide antibiotic;streptogramin A antibiotic;streptogramin B antibiotic;streptogramin antibiotic	antibiotic target alteration
	k141_1380277	Proteobacteria;Alphaproteobacteria;Sphingomonadales;Sphingomonadaceae;Sphingomonas	657			gb|AAD25538.1|ARO:3000174|tet(G)	91.781	219	219	391	major facilitator superfamily (MFS) antibiotic efflux pump	tetracycline antibiotic	antibiotic efflux
	k141_1381715	Proteobacteria;Gammaproteobacteria;Enterobacterales;Enterobacteriaceae;NA	6476	MAG-8	d__Bacteria;p__Proteobacteria;c__Gammaproteobacteria;o__Enterobacterales;f__Enterobacteriaceae;g__Escherichia;s__Escherichia flexneri	gb|AAC76093.1|ARO:3002986|bacA	100	273	274	273	undecaprenyl pyrophosphate related proteins	peptide antibiotic	antibiotic target alteration
	k141_1386087	Proteobacteria;Gammaproteobacteria;Enterobacterales;Yersiniaceae;Yersinia	533			gb|AAG06942.1|ARO:3002985|arnA	84.181	177	177	662	pmr phosphoethanolamine transferase	peptide antibiotic	antibiotic target alteration
	k141_1389203	Actinobacteria;Actinomycetia;NA;NA;NA	285			gb|AAA98484.1|ARO:3000596|ErmX	94.872	39	39	284	Erm 23S ribosomal RNA methyltransferase	lincosamide antibiotic;macrolide antibiotic;streptogramin A antibiotic;streptogramin B antibiotic;streptogramin antibiotic	antibiotic target alteration
	k141_1393037	Proteobacteria;Gammaproteobacteria;Enterobacterales;Enterobacteriaceae;NA	386			gb|AAP43110.2|ARO:3003923|oqxB	85.938	128	128	1050	resistance-nodulation-cell division (RND) antibiotic efflux pump	diaminopyrimidine antibiotic;fluoroquinolone antibiotic;glycylcycline;nitrofuran antibiotic;tetracycline antibiotic	antibiotic efflux
	k141_1393603	Actinobacteria;Actinomycetia;Corynebacteriales;Nocardiaceae;Nocardia	1221			gb|AHA41505.1|ARO:3002930|vanRO	83.71	221	232	233	glycopeptide resistance gene cluster;vanR	glycopeptide antibiotic	antibiotic target alteration
	k141_1393934	NA;NA;NA;NA;NA	354			gb|WP_182496339.1|ARO:3005663|CTX-M-240	100	108	109	291	CTX-M beta-lactamase	cephalosporin	antibiotic inactivation
	k141_1394696	Proteobacteria;Gammaproteobacteria;Pseudomonadales;Pseudomonadaceae;Thiopseudomonas	4655			gb|AAC16242.1|ARO:3005069|rsmA	96.667	30	30	61	resistance-nodulation-cell division (RND) antibiotic efflux pump	diaminopyrimidine antibiotic;fluoroquinolone antibiotic;phenicol antibiotic	antibiotic efflux
	k141_1396843	NA;NA;NA;NA;NA	299			gb|AAK07612.2|ARO:3000604|Erm(35)	100	82	83	266	Erm 23S ribosomal RNA methyltransferase	lincosamide antibiotic;macrolide antibiotic;streptogramin A antibiotic;streptogramin B antibiotic;streptogramin antibiotic	antibiotic target alteration
	k141_1396905	Firmicutes;Bacilli;Lactobacillales;Lactobacillaceae;Amylolactobacillus	3073			gb|AAF86219.1|ARO:3000375|ErmB	98.667	225	225	248	Erm 23S ribosomal RNA methyltransferase	lincosamide antibiotic;macrolide antibiotic;streptogramin A antibiotic;streptogramin B antibiotic;streptogramin antibiotic	antibiotic target alteration
	k141_1398270	Firmicutes;Bacilli;Bacillales;Bacillaceae;Priestia	1060			gb|AAC37034.1|ARO:3000522|ErmG	84.706	85	85	244	Erm 23S ribosomal RNA methyltransferase	lincosamide antibiotic;macrolide antibiotic;streptogramin A antibiotic;streptogramin B antibiotic;streptogramin antibiotic	antibiotic target alteration
	k141_1399758	NA;NA;NA;NA;NA	316	MAG-31		gb|AAA98296.1|ARO:3000250|ErmC	100	42	42	244	Erm 23S ribosomal RNA methyltransferase	lincosamide antibiotic;macrolide antibiotic;streptogramin A antibiotic;streptogramin B antibiotic;streptogramin antibiotic	antibiotic target alteration
	k141_1405455	Proteobacteria;Alphaproteobacteria;Hyphomicrobiales;Brucellaceae;Brucella	570			gb|Q8FW76|ARO:3003772|Brucella	89.418	189	189	880	defensin resistant mprF	peptide antibiotic	antibiotic target alteration
	k141_1412275	Proteobacteria;Gammaproteobacteria;Oceanospirillales;Saccharospirillaceae;Reinekea	2010	MAG-80		gb|AAC16242.1|ARO:3005069|rsmA	90.741	54	69	61	resistance-nodulation-cell division (RND) antibiotic efflux pump	diaminopyrimidine antibiotic;fluoroquinolone antibiotic;phenicol antibiotic	antibiotic efflux
	k141_1412491	Proteobacteria;Gammaproteobacteria;Oceanospirillales;Hahellaceae;Hahella	977			gb|AAC16242.1|ARO:3005069|rsmA	98.182	55	67	61	resistance-nodulation-cell division (RND) antibiotic efflux pump	diaminopyrimidine antibiotic;fluoroquinolone antibiotic;phenicol antibiotic	antibiotic efflux
	k141_1416085	Proteobacteria;NA;NA;NA;NA	2869			gb|CAC80727.1|ARO:3000476|tet(31)	100	404	405	410	major facilitator superfamily (MFS) antibiotic efflux pump	tetracycline antibiotic	antibiotic efflux
	k141_1416125	Bacteroidetes;NA;NA;NA;NA	3155	MAG-38		gb|AAA27459.1|ARO:3004683|aadS	100	287	288	287	ANT(6)	aminoglycoside antibiotic	antibiotic inactivation
	k141_1417416	NA;NA;NA;NA;NA	6588			gb|CAA26428.1|ARO:3002630|ANT(9)-Ia	100	260	261	260	ANT(9)	aminoglycoside antibiotic	antibiotic inactivation
	k141_1417416	NA;NA;NA;NA;NA	6588			gb|CAA26964.1|ARO:3000347|ErmA	99.482	193	194	243	Erm 23S ribosomal RNA methyltransferase	lincosamide antibiotic;macrolide antibiotic;streptogramin A antibiotic;streptogramin B antibiotic;streptogramin antibiotic	antibiotic target alteration
	k141_1419328	Firmicutes;Clostridia;Eubacteriales;Clostridiaceae;Clostridium	304			gb|BAD59497.1|ARO:3000501|Nocardia	85.859	99	100	1162	rifamycin-resistant beta-subunit of RNA polymerase (rpoB)	peptide antibiotic;rifamycin antibiotic	antibiotic target alteration;antibiotic target replacement
	k141_1419959	Firmicutes;Bacilli;Lactobacillales;Streptococcaceae;Lactococcus	3350	MAG-109		gb|AAL73129.1|ARO:3000616|mel	86.538	104	105	405	msr-type ABC-F protein	macrolide antibiotic;streptogramin antibiotic	antibiotic target protection
	k141_142123	Firmicutes;Bacilli;Bacillales;Staphylococcaceae;Macrococcus	652			gb|QHW12375.1|ARO:3005087|msrF	87.5	56	56	486	msr-type ABC-F protein	macrolide antibiotic;streptogramin antibiotic	antibiotic target protection
	k141_1422722	Proteobacteria;Gammaproteobacteria;Enterobacterales;Enterobacteriaceae;NA	307			gb|AFK13828.1|ARO:3000823|ramA	94.505	91	92	124	General Bacterial Porin with reduced permeability to beta-lactams;resistance-nodulation-cell division (RND) antibiotic efflux pump	carbapenem;cephalosporin;cephamycin;disinfecting agents and antiseptics;fluoroquinolone antibiotic;glycylcycline;monobactam;penam;penem;phenicol antibiotic;rifamycin antibiotic;tetracycline antibiotic	antibiotic efflux;reduced permeability to antibiotic
	k141_1422777	Firmicutes;Bacilli;Lactobacillales;Enterococcaceae;Enterococcus	2343	MAG-42		gb|AAL02176.1|ARO:3004669|emtA	99.707	341	342	341	non-erm 23S ribosomal RNA methyltransferase (G748)	lincosamide antibiotic;macrolide antibiotic	antibiotic target alteration
	k141_1423337	Actinobacteria;Actinomycetia;NA;NA;NA	272			gb|CAD12227.2|ARO:3000478|tet(33)	100	90	90	407	major facilitator superfamily (MFS) antibiotic efflux pump	tetracycline antibiotic	antibiotic efflux
	k141_1425513	Proteobacteria;Gammaproteobacteria;Xanthomonadales;Rhodanobacteraceae;Rhodanobacter	1319			gb|AAC16242.1|ARO:3005069|rsmA	87.5	56	70	61	resistance-nodulation-cell division (RND) antibiotic efflux pump	diaminopyrimidine antibiotic;fluoroquinolone antibiotic;phenicol antibiotic	antibiotic efflux
	k141_1426778	Firmicutes;NA;NA;NA;NA	3338	MAG-109		gb|ABR14060.1|ARO:3002838|lnuD	81.098	164	165	164	lincosamide nucleotidyltransferase (LNU)	lincosamide antibiotic	antibiotic inactivation
	k141_1428188	NA;NA;NA;NA;NA	413			gb|AAY32951.1|ARO:3002837|lnuC	98.077	104	105	164	lincosamide nucleotidyltransferase (LNU)	lincosamide antibiotic	antibiotic inactivation
	k141_1436569	Firmicutes;Bacilli;NA;NA;NA	4100	MAG-109		gb|CAA26428.1|ARO:3002630|ANT(9)-Ia	80	260	262	260	ANT(9)	aminoglycoside antibiotic	antibiotic inactivation
	k141_1436569	Firmicutes;Bacilli;NA;NA;NA	4100	MAG-109		gb|AAB53259.1|ARO:3002671|Lactobacillus	100	91	91	238	chloramphenicol acetyltransferase (CAT)	phenicol antibiotic	antibiotic inactivation
	k141_143912	Proteobacteria;Gammaproteobacteria;Aeromonadales;Aeromonadaceae;Oceanisphaera	401			gb|AAC75089.1|ARO:3003577|ugd	80.451	133	133	388	pmr phosphoethanolamine transferase	peptide antibiotic	antibiotic target alteration
	k141_1441356	Proteobacteria;Gammaproteobacteria;Xanthomonadales;Rhodanobacteraceae;NA	331			gb|AAC16242.1|ARO:3005069|rsmA	91.429	35	35	61	resistance-nodulation-cell division (RND) antibiotic efflux pump	diaminopyrimidine antibiotic;fluoroquinolone antibiotic;phenicol antibiotic	antibiotic efflux
	k141_1442734	Proteobacteria;Gammaproteobacteria;Enterobacterales;Enterobacteriaceae;Escherichia	329			gb|AAC75429.1|ARO:3000833|evgS	98.165	109	109	1197	major facilitator superfamily (MFS) antibiotic efflux pump;resistance-nodulation-cell division (RND) antibiotic efflux pump	fluoroquinolone antibiotic;macrolide antibiotic;penam;tetracycline antibiotic	antibiotic efflux
	k141_1443560	Firmicutes;Bacilli;Lactobacillales;Lactobacillaceae;Lactobacillus	775			gb|AAA98096.1|ARO:3000595|ErmT	87.387	222	258	244	Erm 23S ribosomal RNA methyltransferase	lincosamide antibiotic;macrolide antibiotic;streptogramin A antibiotic;streptogramin B antibiotic;streptogramin antibiotic	antibiotic target alteration
	k141_1444088	Actinobacteria;Actinomycetia;Corynebacteriales;NA;Tomitella	5562	MAG-63	d__Bacteria;p__Actinobacteriota;c__Actinomycetia;o__Mycobacteriales;f__Mycobacteriaceae;g__;s__	gb|CCP46065.1|ARO:3000816|mtrA	81.778	225	226	228	resistance-nodulation-cell division (RND) antibiotic efflux pump	macrolide antibiotic;penam	antibiotic efflux
	k141_144466	Proteobacteria;Gammaproteobacteria;Enterobacterales;Yersiniaceae;Serratia	591			gb|AAG07594.1|ARO:3000808|mexI	83.163	196	196	1029	resistance-nodulation-cell division (RND) antibiotic efflux pump	disinfecting agents and antiseptics;fluoroquinolone antibiotic;tetracycline antibiotic	antibiotic efflux
	k141_1447111	Proteobacteria;Gammaproteobacteria;Pseudomonadales;Pseudomonadaceae;Pseudomonas	1124			gb|AAG07064.1|ARO:3003693|mexK	84.848	99	100	1025	resistance-nodulation-cell division (RND) antibiotic efflux pump	disinfecting agents and antiseptics;macrolide antibiotic;tetracycline antibiotic	antibiotic efflux
	k141_1447214	Actinobacteria;Actinomycetia;Bifidobacteriales;Bifidobacteriaceae;Bifidobacterium	6556			gb|OPG86592.1|ARO:3004626|Erm(49)	100	304	305	304	Erm 23S ribosomal RNA methyltransferase	lincosamide antibiotic;macrolide antibiotic;streptogramin antibiotic	antibiotic target alteration
	k141_1448357	Actinobacteria;Actinomycetia;Streptosporangiales;Nocardiopsaceae;Nocardiopsis	314			gb|CCP46065.1|ARO:3000816|mtrA	82.353	102	104	228	resistance-nodulation-cell division (RND) antibiotic efflux pump	macrolide antibiotic;penam	antibiotic efflux
	k141_1450414	Actinobacteria;Actinomycetia;Corynebacteriales;Corynebacteriaceae;Corynebacterium	898			gb|WP_050815728.1|ARO:3004543|mphO	92.069	290	298	317	macrolide phosphotransferase (MPH)	macrolide antibiotic	antibiotic inactivation
	k141_1453146	Firmicutes;Bacilli;Lactobacillales;Enterococcaceae;Enterococcus	433			gb|AAK63041.1|ARO:3004629|AAC(6')-Im	100	28	28	178	AAC(6')	aminoglycoside antibiotic	antibiotic inactivation
	k141_1453146	Firmicutes;Bacilli;Lactobacillales;Enterococcaceae;Enterococcus	433			gb|AAK63040.1|ARO:3002635|APH(2'')-IIa	98	100	101	299	APH(2'')	aminoglycoside antibiotic	antibiotic inactivation
	k141_1458373	Proteobacteria;Gammaproteobacteria;Enterobacterales;Enterobacteriaceae;Escherichia	615			gb|AAC73788.1|ARO:3003841|kdpE	100	38	40	225	kdpDE	aminoglycoside antibiotic	antibiotic efflux
	k141_1459439	Proteobacteria;Gammaproteobacteria;Oceanospirillales;Alcanivoracaceae;Alcanivorax	77898	MAG-129		gb|AAC16242.1|ARO:3005069|rsmA	83.636	55	61	61	resistance-nodulation-cell division (RND) antibiotic efflux pump	diaminopyrimidine antibiotic;fluoroquinolone antibiotic;phenicol antibiotic	antibiotic efflux
	k141_1459654	Firmicutes;Bacilli;Bacillales;Staphylococcaceae;Staphylococcus	7798	MAG-38		gb|CAA26428.1|ARO:3002630|ANT(9)-Ia	95.96	99	110	260	ANT(9)	aminoglycoside antibiotic	antibiotic inactivation
	k141_1459818	NA;NA;NA;NA;NA	2063			gb|CAA10975.1|ARO:3000194|tetW	97.487	597	597	639	tetracycline-resistant ribosomal protection protein	tetracycline antibiotic	antibiotic target protection
	k141_1462633	Firmicutes;Bacilli;Bacillales;Staphylococcaceae;Abyssicoccus	235			gb|AHB37625.1|ARO:3004715|vga(E)	100	78	78	524	vga-type ABC-F protein	pleuromutilin antibiotic;streptogramin A antibiotic;streptogramin antibiotic	antibiotic target protection
	k141_1462867	Firmicutes;NA;NA;NA;NA	618			gb|ACX92987.1|ARO:3002845|vatH	87.234	47	53	216	streptogramin vat acetyltransferase	streptogramin A antibiotic;streptogramin antibiotic	antibiotic inactivation
	k141_1463281	Firmicutes;Tissierellia;Tissierellales;Tissierellaceae;Gudongella	325			gb|BAD59497.1|ARO:3000501|Nocardia	81.481	108	108	1162	rifamycin-resistant beta-subunit of RNA polymerase (rpoB)	peptide antibiotic;rifamycin antibiotic	antibiotic target alteration;antibiotic target replacement
	k141_1463335	NA;NA;NA;NA;NA	733			gb|CAA23892.1|ARO:3002644|APH(3')-IIa	97.768	224	224	264	APH(3')	aminoglycoside antibiotic	antibiotic inactivation
	k141_1469322	Proteobacteria;Gammaproteobacteria;Moraxellales;Moraxellaceae;Moraxella	7085			gb|CAA75663.1|ARO:3000175|tet(H)	100	400	401	400	major facilitator superfamily (MFS) antibiotic efflux pump	tetracycline antibiotic	antibiotic efflux
	k141_1470086	Proteobacteria;NA;NA;NA;NA	315			gb|BAA07072.1|ARO:3002812|pp-flo	90.385	104	104	374	major facilitator superfamily (MFS) antibiotic efflux pump	phenicol antibiotic	antibiotic efflux
	k141_1471671	Bacteroidetes;Sphingobacteriia;Sphingobacteriales;Sphingobacteriaceae;Sphingobacterium	4494			gb|AAL59753.1|ARO:3000412|sul2	100	39	52	271	sulfonamide resistant sul	sulfonamide antibiotic;sulfone antibiotic	antibiotic target replacement
	k141_1471717	Firmicutes;Bacilli;Bacillales;Bacillaceae;Bacillus	622			gb|APB03222.1|ARO:3003992|rphB	92.537	67	68	884	rifampin phosphotransferase	rifamycin antibiotic	antibiotic inactivation
	k141_1475790	NA;NA;NA;NA;NA	282			gb|AAA88675.1|ARO:3000498|ErmF	100	93	94	266	Erm 23S ribosomal RNA methyltransferase	lincosamide antibiotic;macrolide antibiotic;streptogramin A antibiotic;streptogramin B antibiotic;streptogramin antibiotic	antibiotic target alteration
	k141_1476329	Firmicutes;Bacilli;NA;NA;NA	367			gb|AAA98096.1|ARO:3000595|ErmT	100	44	44	244	Erm 23S ribosomal RNA methyltransferase	lincosamide antibiotic;macrolide antibiotic;streptogramin A antibiotic;streptogramin B antibiotic;streptogramin antibiotic	antibiotic target alteration
	k141_1477830	Firmicutes;Bacilli;NA;NA;NA	668			gb|AAC37034.1|ARO:3000522|ErmG	80.874	183	183	244	Erm 23S ribosomal RNA methyltransferase	lincosamide antibiotic;macrolide antibiotic;streptogramin A antibiotic;streptogramin B antibiotic;streptogramin antibiotic	antibiotic target alteration
	k141_1477924	Proteobacteria;Gammaproteobacteria;Pseudomonadales;Pseudomonadaceae;Pseudomonas	2676			gb|AAG07064.1|ARO:3003693|mexK	83.696	92	93	1025	resistance-nodulation-cell division (RND) antibiotic efflux pump	disinfecting agents and antiseptics;macrolide antibiotic;tetracycline antibiotic	antibiotic efflux
	k141_1478406	Bacteroidetes;Flavobacteriia;Flavobacteriales;Weeksellaceae;Chryseobacterium	1759			gb|CAD55718.1|ARO:3000197|tet36	92.759	580	583	640	tetracycline-resistant ribosomal protection protein	tetracycline antibiotic	antibiotic target protection
	k141_1480431	Firmicutes;Bacilli;Bacillales;Listeriaceae;Listeria	4833	MAG-1	d__Bacteria;p__Firmicutes;c__Bacilli;o__Bacillales_D;f__Amphibacillaceae;g__;s__	gb|ADA62098.1|ARO:3003905|ANT(4')-Ib	95.257	253	257	253	ANT(4')	aminoglycoside antibiotic	antibiotic inactivation
	k141_1480719	Proteobacteria;Gammaproteobacteria;Enterobacterales;Morganellaceae;NA	2824			gb|ACG70184.1|ARO:3002788|QnrD1	100	214	215	214	quinolone resistance protein (qnr)	fluoroquinolone antibiotic	antibiotic target protection
	k141_1480986	Proteobacteria;NA;NA;NA;NA	403			gb|AAC23556.1|ARO:3002660|APH(6)-Id	100	47	62	278	APH(6)	aminoglycoside antibiotic	antibiotic inactivation
	k141_1481034	Proteobacteria;Gammaproteobacteria;Moraxellales;Moraxellaceae;Acinetobacter	1273			gb|ACB05808.1|ARO:3003109|msrE	100	86	86	491	msr-type ABC-F protein	macrolide antibiotic;streptogramin antibiotic	antibiotic target protection
	k141_1488958	Firmicutes;Bacilli;Lactobacillales;NA;NA	3942	MAG-85	d__Bacteria;p__Firmicutes_A;c__Clostridia;o__Tissierellales;f__;g__;s__	gb|AAF01499.1|ARO:3000193|tetT	100	150	151	651	tetracycline-resistant ribosomal protection protein	tetracycline antibiotic	antibiotic target protection
	k141_1489621	Proteobacteria;Gammaproteobacteria;Enterobacterales;Enterobacteriaceae;Escherichia	619			gb|CAA77936.1|ARO:3004039|Escherichia	100	109	109	110	small multidrug resistance (SMR) antibiotic efflux pump	macrolide antibiotic	antibiotic efflux
	k141_1490438	Proteobacteria;Gammaproteobacteria;NA;NA;NA	1177			gb|AFB82783.1|ARO:3001396|OXA-1	100	276	277	276	OXA beta-lactamase	carbapenem;cephalosporin;penam	antibiotic inactivation
	k141_1490760	Firmicutes;Bacilli;Bacillales;Bacillaceae;Weizmannia	8604	MAG-42		gb|AAC37034.1|ARO:3000522|ErmG	83.539	243	245	244	Erm 23S ribosomal RNA methyltransferase	lincosamide antibiotic;macrolide antibiotic;streptogramin A antibiotic;streptogramin B antibiotic;streptogramin antibiotic	antibiotic target alteration
	k141_1493806	Proteobacteria;Gammaproteobacteria;Enterobacterales;Enterobacteriaceae;Klebsiella	611			gb|AAL20862.1|ARO:3000826|sdiA	81.25	80	84	240	resistance-nodulation-cell division (RND) antibiotic efflux pump	cephalosporin;disinfecting agents and antiseptics;fluoroquinolone antibiotic;glycylcycline;penam;phenicol antibiotic;rifamycin antibiotic;tetracycline antibiotic	antibiotic efflux
	k141_1497145		983			gb|ACX92986.2|ARO:3002832|vgaD	100	304	304	525	vga-type ABC-F protein	pleuromutilin antibiotic;streptogramin A antibiotic;streptogramin antibiotic	antibiotic target protection
	k141_1498175	Firmicutes;Bacilli;Bacillales;Staphylococcaceae;Mammaliicoccus	451			gb|CBZ41939|ARO:3005097|mecC-type	86.316	95	96	283	BlaZ beta-lactamase	penam	antibiotic inactivation
	k141_1499348	Proteobacteria;Gammaproteobacteria;Enterobacterales;Enterobacteriaceae;Klebsiella	434			gb|BAA16344.1|ARO:3000491|acrD	93.056	144	144	1037	resistance-nodulation-cell division (RND) antibiotic efflux pump	aminoglycoside antibiotic	antibiotic efflux
	k141_1499756	Proteobacteria;Gammaproteobacteria;Xanthomonadales;Xanthomonadaceae;Lysobacter	624			gb|AAC16242.1|ARO:3005069|rsmA	85.455	55	82	61	resistance-nodulation-cell division (RND) antibiotic efflux pump	diaminopyrimidine antibiotic;fluoroquinolone antibiotic;phenicol antibiotic	antibiotic efflux
	k141_1501277	Proteobacteria;Gammaproteobacteria;NA;NA;NA	389			gb|ABS70977.1|ARO:3004623|AAC(3)-IId	98.45	129	129	286	AAC(3)	aminoglycoside antibiotic	antibiotic inactivation
	k141_1502175	Firmicutes;Bacilli;Lactobacillales;NA;NA	569			gb|AAF01499.1|ARO:3000193|tetT	96.237	186	189	651	tetracycline-resistant ribosomal protection protein	tetracycline antibiotic	antibiotic target protection
	k141_1506554	Proteobacteria;Gammaproteobacteria;Aeromonadales;Aeromonadaceae;Aeromonas	435			gb|AAG16656.1|ARO:3002705|floR	91.034	145	145	404	major facilitator superfamily (MFS) antibiotic efflux pump	phenicol antibiotic	antibiotic efflux
	k141_1508332	Firmicutes;Bacilli;Lactobacillales;Aerococcaceae;Suicoccus	511			gb|CBY88983.1|ARO:3002833|vgaE	87.574	169	170	524	vga-type ABC-F protein	pleuromutilin antibiotic;streptogramin A antibiotic;streptogramin antibiotic	antibiotic target protection
	k141_1511652	Actinobacteria;Actinomycetia;Corynebacteriales;Corynebacteriaceae;Corynebacterium	473			gb|CAD12227.2|ARO:3000478|tet(33)	96.667	60	61	407	major facilitator superfamily (MFS) antibiotic efflux pump	tetracycline antibiotic	antibiotic efflux
	k141_1511661	Actinobacteria;Actinomycetia;Corynebacteriales;Corynebacteriaceae;Corynebacterium	551			gb|CAD12227.2|ARO:3000478|tet(33)	93.333	60	61	407	major facilitator superfamily (MFS) antibiotic efflux pump	tetracycline antibiotic	antibiotic efflux
	k141_1511761	Firmicutes;Bacilli;Bacillales;Staphylococcaceae;Abyssicoccus	462			gb|AHB37625.1|ARO:3004715|vga(E)	89.474	114	114	524	vga-type ABC-F protein	pleuromutilin antibiotic;streptogramin A antibiotic;streptogramin antibiotic	antibiotic target protection
	k141_1516288	Firmicutes;Bacilli;Lactobacillales;NA;NA	779			gb|AAF01499.1|ARO:3000193|tetT	100	186	186	651	tetracycline-resistant ribosomal protection protein	tetracycline antibiotic	antibiotic target protection
	k141_152979	Actinobacteria;Actinomycetia;Streptomycetales;Streptomycetaceae;Streptomyces	256			gb|AHA41505.1|ARO:3002930|vanRO	81.176	85	85	233	glycopeptide resistance gene cluster;vanR	glycopeptide antibiotic	antibiotic target alteration
	k141_158203	Proteobacteria;Gammaproteobacteria;Enterobacterales;Enterobacteriaceae;Escherichia	372			gb|AAC75089.1|ARO:3003577|ugd	90.244	123	123	388	pmr phosphoethanolamine transferase	peptide antibiotic	antibiotic target alteration
	k141_160433	Firmicutes;Bacilli;Bacillales;Staphylococcaceae;Staphylococcus	354			gb|CBY88983.1|ARO:3002833|vgaE	89.831	118	118	524	vga-type ABC-F protein	pleuromutilin antibiotic;streptogramin A antibiotic;streptogramin antibiotic	antibiotic target protection
	k141_164763	Proteobacteria;Gammaproteobacteria;Enterobacterales;Enterobacteriaceae;Leclercia	3762			gb|AAC16242.1|ARO:3005069|rsmA	80.645	31	33	61	resistance-nodulation-cell division (RND) antibiotic efflux pump	diaminopyrimidine antibiotic;fluoroquinolone antibiotic;phenicol antibiotic	antibiotic efflux
	k141_165488	Firmicutes;Bacilli;Bacillales;Bacillaceae;Bacillus	4777	MAG-38		gb|ACX92987.1|ARO:3002845|vatH	83.568	213	215	216	streptogramin vat acetyltransferase	streptogramin A antibiotic;streptogramin antibiotic	antibiotic inactivation
	k141_165861	Proteobacteria;Gammaproteobacteria;Enterobacterales;Yersiniaceae;Serratia	508			gb|WP_033642964.1|ARO:3006853|SRT-3	100	46	47	378	SRT beta-lactamase	cephalosporin	antibiotic inactivation
	k141_167091	Firmicutes;Tissierellia;Tissierellales;Tissierellaceae;Tissierella	5789	MAG-42		gb|AAB60941.1|ARO:3005099|23S	86.831	243	244	243	Erm 23S ribosomal RNA methyltransferase	lincosamide antibiotic;macrolide antibiotic;streptogramin antibiotic	antibiotic target alteration
	k141_167655	Proteobacteria;Gammaproteobacteria;Moraxellales;Moraxellaceae;Acinetobacter	1856			gb|QIM09823.1|ARO:3005056|Tet(X6)	93.386	378	379	378	tetracycline inactivation enzyme	tetracycline antibiotic	antibiotic inactivation
	k141_168713	NA;NA;NA;NA;NA	247			gb|APU52409.1|ARO:3004085|lnuG	100	81	81	267	lincosamide nucleotidyltransferase (LNU)	lincosamide antibiotic	antibiotic inactivation
	k141_169210	Firmicutes;Bacilli;Bacillales;Staphylococcaceae;Staphylococcus	1174			gb|ASE57902.1|ARO:3003731|fusD	98.122	213	214	213	Target protecting FusB-type protein conferring resistance to Fusidic acid	fusidic acid	antibiotic target protection
	k141_171993	Firmicutes;Bacilli;Bacillales;Staphylococcaceae;Macrococcus	257			gb|QHW12375.1|ARO:3005087|msrF	87.5	56	56	486	msr-type ABC-F protein	macrolide antibiotic;streptogramin antibiotic	antibiotic target protection
	k141_171997	Firmicutes;Bacilli;Bacillales;Staphylococcaceae;Macrococcus	302			gb|QHW12375.1|ARO:3005087|msrF	83.099	71	71	486	msr-type ABC-F protein	macrolide antibiotic;streptogramin antibiotic	antibiotic target protection
	k141_172039	Proteobacteria;Gammaproteobacteria;Enterobacterales;Morganellaceae;Morganella	2077	MAG-109		gb|CBY77552.1|ARO:3003106|Erm(42)	85.116	215	228	301	Erm 23S ribosomal RNA methyltransferase	lincosamide antibiotic;macrolide antibiotic;streptogramin antibiotic	antibiotic target alteration
	k141_172246	Proteobacteria;Deltaproteobacteria;Desulfovibrionales;Desulfovibrionaceae;Desulfovibrio	426			gb|AAB58161.1|ARO:3003010|ceoB	84.444	45	45	1027	resistance-nodulation-cell division (RND) antibiotic efflux pump	aminoglycoside antibiotic;fluoroquinolone antibiotic	antibiotic efflux
	k141_173075	Bacteroidetes;Flavobacteriia;Flavobacteriales;Weeksellaceae;Chryseobacterium	12095	MAG-98	d__Bacteria;p__Bacteroidota;c__Bacteroidia;o__Bacteroidales;f__Dysgonomonadaceae;g__UBA2632;s__	gb|CAD55718.1|ARO:3000197|tet36	87.127	637	639	640	tetracycline-resistant ribosomal protection protein	tetracycline antibiotic	antibiotic target protection
	k141_174725	Firmicutes;Bacilli;NA;NA;NA	6507			gb|AAA22851.1|ARO:3000179|tet(L)	99.782	458	459	458	major facilitator superfamily (MFS) antibiotic efflux pump	tetracycline antibiotic	antibiotic efflux
	k141_174753	Firmicutes;Bacilli;Lactobacillales;NA;NA	526			gb|AAF01499.1|ARO:3000193|tetT	90.286	175	175	651	tetracycline-resistant ribosomal protection protein	tetracycline antibiotic	antibiotic target protection
	k141_174763	Firmicutes;Bacilli;Lactobacillales;NA;NA	341			gb|AAF01499.1|ARO:3000193|tetT	85.841	113	113	651	tetracycline-resistant ribosomal protection protein	tetracycline antibiotic	antibiotic target protection
	k141_178006	Actinobacteria;Actinomycetia;Micrococcales;Intrasporangiaceae;Intrasporangium	394			gb|BAD59497.1|ARO:3000501|Nocardia	87.023	131	131	1162	rifamycin-resistant beta-subunit of RNA polymerase (rpoB)	peptide antibiotic;rifamycin antibiotic	antibiotic target alteration;antibiotic target replacement
	k141_178702	Proteobacteria;Gammaproteobacteria;Enterobacterales;Enterobacteriaceae;Escherichia	3001	MAG-8	d__Bacteria;p__Proteobacteria;c__Gammaproteobacteria;o__Enterobacterales;f__Enterobacteriaceae;g__Escherichia;s__Escherichia flexneri	gb|AAC76297.1|ARO:3000499|acrE	100	34	35	385	resistance-nodulation-cell division (RND) antibiotic efflux pump	cephalosporin;cephamycin;fluoroquinolone antibiotic;penam	antibiotic efflux
	k141_178702	Proteobacteria;Gammaproteobacteria;Enterobacterales;Enterobacteriaceae;Escherichia	3001	MAG-8	d__Bacteria;p__Proteobacteria;c__Gammaproteobacteria;o__Enterobacterales;f__Enterobacteriaceae;g__Escherichia;s__Escherichia flexneri	gb|AAC76298.1|ARO:3000502|acrF	99.584	961	961	1034	resistance-nodulation-cell division (RND) antibiotic efflux pump	cephalosporin;cephamycin;fluoroquinolone antibiotic;penam	antibiotic efflux
	k141_179538	Proteobacteria;Alphaproteobacteria;Hyphomicrobiales;Brucellaceae;Brucella	763			gb|AAD25538.1|ARO:3000174|tet(G)	97.386	153	153	391	major facilitator superfamily (MFS) antibiotic efflux pump	tetracycline antibiotic	antibiotic efflux
	k141_182341	Proteobacteria;Gammaproteobacteria;Alteromonadales;Alteromonadaceae;Saliniradius	724			gb|ABO40886.1|ARO:3004645|dfrI	92.025	163	164	191	trimethoprim resistant dihydrofolate reductase dfr	diaminopyrimidine antibiotic	antibiotic target replacement
	k141_183751	Firmicutes;Bacilli;Bacillales;Staphylococcaceae;Staphylococcus	790			gb|AHB37625.1|ARO:3004715|vga(E)	96.023	176	178	524	vga-type ABC-F protein	pleuromutilin antibiotic;streptogramin A antibiotic;streptogramin antibiotic	antibiotic target protection
	k141_184171	Firmicutes;Bacilli;Bacillales;Bacillaceae;Virgibacillus	585			gb|AAL02176.1|ARO:3004669|emtA	87.5	40	41	341	non-erm 23S ribosomal RNA methyltransferase (G748)	lincosamide antibiotic;macrolide antibiotic	antibiotic target alteration
	k141_185016	NA;NA;NA;NA;NA	455			gb|AAM92461.1|ARO:3002680|catB8	98.039	102	130	210	chloramphenicol acetyltransferase (CAT)	phenicol antibiotic	antibiotic inactivation
	k141_188380	NA;NA;NA;NA;NA	850			gb|AAK07612.2|ARO:3000604|Erm(35)	89.655	261	262	266	Erm 23S ribosomal RNA methyltransferase	lincosamide antibiotic;macrolide antibiotic;streptogramin A antibiotic;streptogramin B antibiotic;streptogramin antibiotic	antibiotic target alteration
	k141_189515	Proteobacteria;Gammaproteobacteria;NA;NA;NA	4599			gb|AAN06707.1|ARO:3000165|tet(A)	98.481	395	400	424	major facilitator superfamily (MFS) antibiotic efflux pump	tetracycline antibiotic	antibiotic efflux
	k141_18954	Proteobacteria;Betaproteobacteria;Burkholderiales;Alcaligenaceae;Pusillimonas (ex Stolz et al. 2005)	561			gb|AAG05915.1|ARO:3004074|MuxB	84.444	45	61	1043	resistance-nodulation-cell division (RND) antibiotic efflux pump	aminocoumarin antibiotic;macrolide antibiotic;monobactam;tetracycline antibiotic	antibiotic efflux
	k141_192154	NA;NA;NA;NA;NA	468			gb|ADA62098.1|ARO:3003905|ANT(4')-Ib	97.059	34	37	253	ANT(4')	aminoglycoside antibiotic	antibiotic inactivation
	k141_194567	Firmicutes;Clostridia;Eubacteriales;Oscillospiraceae;Acetivibrio	306			gb|BAD59497.1|ARO:3000501|Nocardia	80.392	102	102	1162	rifamycin-resistant beta-subunit of RNA polymerase (rpoB)	peptide antibiotic;rifamycin antibiotic	antibiotic target alteration;antibiotic target replacement
	k141_201972	Firmicutes;Bacilli;Bacillales;Staphylococcaceae;Abyssicoccus	241			gb|AHB37625.1|ARO:3004715|vga(E)	100	80	80	524	vga-type ABC-F protein	pleuromutilin antibiotic;streptogramin A antibiotic;streptogramin antibiotic	antibiotic target protection
	k141_203161	Firmicutes;Bacilli;Bacillales;Bacillaceae;Virgibacillus	340			gb|BAD59497.1|ARO:3000501|Nocardia	81.416	113	113	1162	rifamycin-resistant beta-subunit of RNA polymerase (rpoB)	peptide antibiotic;rifamycin antibiotic	antibiotic target alteration;antibiotic target replacement
	k141_205914	Proteobacteria;Gammaproteobacteria;Pseudomonadales;Pseudomonadaceae;Pseudomonas	460			gb|AAG07064.1|ARO:3003693|mexK	87.582	153	153	1025	resistance-nodulation-cell division (RND) antibiotic efflux pump	disinfecting agents and antiseptics;macrolide antibiotic;tetracycline antibiotic	antibiotic efflux
	k141_21222	Actinobacteria;Actinomycetia;Bifidobacteriales;Bifidobacteriaceae;Bifidobacterium	507			gb|WP_041777404.1|ARO:3004480|Bifidobacterium	88.69	168	168	1186	rifamycin-resistant beta-subunit of RNA polymerase (rpoB)	peptide antibiotic;rifamycin antibiotic	antibiotic target alteration;antibiotic target replacement
	k141_21269	Actinobacteria;Actinomycetia;Micrococcales;Bogoriellaceae;Georgenia	500			gb|BAD59497.1|ARO:3000501|Nocardia	85.542	166	166	1162	rifamycin-resistant beta-subunit of RNA polymerase (rpoB)	peptide antibiotic;rifamycin antibiotic	antibiotic target alteration;antibiotic target replacement
	k141_216460	Proteobacteria;Gammaproteobacteria;Enterobacterales;Morganellaceae;Proteus	356			gb|AAC75089.1|ARO:3003577|ugd	80.508	118	118	388	pmr phosphoethanolamine transferase	peptide antibiotic	antibiotic target alteration
	k141_216634	Proteobacteria;Gammaproteobacteria;Enterobacterales;Enterobacteriaceae;Klebsiella	525			gb|AAC75731.1|ARO:3000516|emrR	97.203	143	143	176	major facilitator superfamily (MFS) antibiotic efflux pump	fluoroquinolone antibiotic	antibiotic efflux
	k141_21814	Actinobacteria;Actinomycetia;NA;NA;NA	4339			gb|CAD12227.2|ARO:3000478|tet(33)	99.017	407	420	407	major facilitator superfamily (MFS) antibiotic efflux pump	tetracycline antibiotic	antibiotic efflux
	k141_220202	NA;NA;NA;NA;NA	2311	MAG-38		gb|APU52409.1|ARO:3004085|lnuG	100	260	261	267	lincosamide nucleotidyltransferase (LNU)	lincosamide antibiotic	antibiotic inactivation
	k141_220664	NA;NA;NA;NA;NA	539			gb|BAB82500.1|ARO:3000186|tetM	100	37	71	639	tetracycline-resistant ribosomal protection protein	tetracycline antibiotic	antibiotic target protection
	k141_222296	Bacteroidetes;Cytophagia;Cytophagales;Cyclobacteriaceae;Algoriphagus	723			gb|AAK07612.2|ARO:3000604|Erm(35)	99.174	121	121	266	Erm 23S ribosomal RNA methyltransferase	lincosamide antibiotic;macrolide antibiotic;streptogramin A antibiotic;streptogramin B antibiotic;streptogramin antibiotic	antibiotic target alteration
	k141_225583	NA;NA;NA;NA;NA	2797	MAG-38		gb|AAB28795.1|ARO:3000178|tet(K)	100	459	460	459	major facilitator superfamily (MFS) antibiotic efflux pump	tetracycline antibiotic	antibiotic efflux
	k141_225783	Firmicutes;Bacilli;Bacillales;Bacillaceae;Paraliobacillus	345	MAG-38		gb|AAC75089.1|ARO:3003577|ugd	81.25	112	114	388	pmr phosphoethanolamine transferase	peptide antibiotic	antibiotic target alteration
	k141_227273	NA;NA;NA;NA;NA	281			gb|WP_150378267.1|ARO:3005057|Tet(X5)	100	43	43	388	tetracycline inactivation enzyme	tetracycline antibiotic	antibiotic inactivation
	k141_227444	Proteobacteria;Gammaproteobacteria;Enterobacterales;Enterobacteriaceae;NA	17981	MAG-8	d__Bacteria;p__Proteobacteria;c__Gammaproteobacteria;o__Enterobacterales;f__Enterobacteriaceae;g__Escherichia;s__Escherichia flexneri	gb|AAC75271.1|ARO:3003952|yojI	100	547	548	547	ATP-binding cassette (ABC) antibiotic efflux pump	peptide antibiotic	antibiotic efflux
	k141_228573	Firmicutes;Clostridia;Eubacteriales;Peptococcaceae;Desulfitobacterium	417			gb|AAL73129.1|ARO:3000616|mel	81.818	132	132	405	msr-type ABC-F protein	macrolide antibiotic;streptogramin antibiotic	antibiotic target protection
	k141_228704	Proteobacteria;NA;NA;NA;NA	5129			gb|CAA26199.1|ARO:3004089|ANT(3'')-IIa	99.668	301	302	323	ANT(3'')	aminoglycoside antibiotic	antibiotic inactivation
	k141_228704	Proteobacteria;NA;NA;NA;NA	5129			gb|AAC44316.1|ARO:3005010|qacEdelta1	100	115	116	115	major facilitator superfamily (MFS) antibiotic efflux pump	disinfecting agents and antiseptics	antibiotic efflux
	k141_228704	Proteobacteria;NA;NA;NA;NA	5129			gb|AEJ33969.1|ARO:3000410|sul1	100	279	280	279	sulfonamide resistant sul	sulfonamide antibiotic;sulfone antibiotic	antibiotic target replacement
	k141_228730	Firmicutes;Clostridia;Eubacteriales;Clostridiaceae;Clostridium	719			gb|AAL73129.1|ARO:3000616|mel	93.333	90	90	405	msr-type ABC-F protein	macrolide antibiotic;streptogramin antibiotic	antibiotic target protection
	k141_230943	Proteobacteria;Gammaproteobacteria;Enterobacterales;Enterobacteriaceae;NA	5276	MAG-8	d__Bacteria;p__Proteobacteria;c__Gammaproteobacteria;o__Enterobacterales;f__Enterobacteriaceae;g__Escherichia;s__Escherichia flexneri	gb|BAA16344.1|ARO:3000491|acrD	100	586	586	1037	resistance-nodulation-cell division (RND) antibiotic efflux pump	aminoglycoside antibiotic	antibiotic efflux
	k141_231403	Firmicutes;Clostridia;Eubacteriales;Lachnospiraceae;Blautia	589			gb|BAB82500.1|ARO:3000186|tetM	81.633	196	196	639	tetracycline-resistant ribosomal protection protein	tetracycline antibiotic	antibiotic target protection
	k141_234192	Actinobacteria;Actinomycetia;Micrococcales;Micrococcaceae;Rothia	1385			gb|AAD25063.1|ARO:3000183|tet(Z)	89.542	153	153	384	major facilitator superfamily (MFS) antibiotic efflux pump	tetracycline antibiotic	antibiotic efflux
	k141_234729	Proteobacteria;Gammaproteobacteria;Enterobacterales;Yersiniaceae;Serratia	313			gb|AAC75137.1|ARO:3000794|mdtC	80.769	104	104	1025	resistance-nodulation-cell division (RND) antibiotic efflux pump	aminocoumarin antibiotic	antibiotic efflux
	k141_23547	Actinobacteria;Actinomycetia;Corynebacteriales;Mycobacteriaceae;NA	313			gb|BAD59497.1|ARO:3000501|Nocardia	91.346	104	104	1162	rifamycin-resistant beta-subunit of RNA polymerase (rpoB)	peptide antibiotic;rifamycin antibiotic	antibiotic target alteration;antibiotic target replacement
	k141_238714	Proteobacteria;Gammaproteobacteria;Enterobacterales;Enterobacteriaceae;Escherichia	1073			gb|AAC75089.1|ARO:3003577|ugd	100	68	69	388	pmr phosphoethanolamine transferase	peptide antibiotic	antibiotic target alteration
	k141_239366	Bacteroidetes;Bacteroidia;Bacteroidales;Bacteroidaceae;Phocaeicola	387			gb|AAL73129.1|ARO:3000616|mel	89.583	48	49	405	msr-type ABC-F protein	macrolide antibiotic;streptogramin antibiotic	antibiotic target protection
	k141_239756	NA;NA;NA;NA;NA	1656			gb|CAD09800.1|ARO:3000873|TEM-1	100	286	287	286	TEM beta-lactamase	cephalosporin;monobactam;penam;penem	antibiotic inactivation
	k141_240188	Proteobacteria;Gammaproteobacteria;Xanthomonadales;Xanthomonadaceae;Luteimonas	463			gb|CAC14595.1|ARO:3003056|smeE	87.582	153	154	1040	resistance-nodulation-cell division (RND) antibiotic efflux pump	fluoroquinolone antibiotic;macrolide antibiotic;phenicol antibiotic;tetracycline antibiotic	antibiotic efflux
	k141_240535	Firmicutes;Bacilli;Lactobacillales;Aerococcaceae;Suicoccus	389			gb|AHB37625.1|ARO:3004715|vga(E)	92.248	129	129	524	vga-type ABC-F protein	pleuromutilin antibiotic;streptogramin A antibiotic;streptogramin antibiotic	antibiotic target protection
	k141_241992	Proteobacteria;Gammaproteobacteria;Cellvibrionales;Cellvibrionaceae;Cellvibrio	14872	MAG-95	d__Bacteria;p__Proteobacteria;c__Gammaproteobacteria;o__Pseudomonadales;f__Cellvibrionaceae;g__Gilvimarinus;s__	gb|AAC16242.1|ARO:3005069|rsmA	86.207	58	64	61	resistance-nodulation-cell division (RND) antibiotic efflux pump	diaminopyrimidine antibiotic;fluoroquinolone antibiotic;phenicol antibiotic	antibiotic efflux
	k141_24232	Proteobacteria;Gammaproteobacteria;Enterobacterales;Enterobacteriaceae;Klebsiella	555			gb|AAC75314.1|ARO:3003578|pmrF	82.927	123	123	322	pmr phosphoethanolamine transferase	peptide antibiotic	antibiotic target alteration
	k141_244672	Proteobacteria;Gammaproteobacteria;Enterobacterales;Enterobacteriaceae;Klebsiella	345			gb|AFH35853.1|ARO:3001328|Escherichia	93.333	60	114	410	major facilitator superfamily (MFS) antibiotic efflux pump	disinfecting agents and antiseptics;tetracycline antibiotic	antibiotic efflux
	k141_24572	Proteobacteria;Gammaproteobacteria;Enterobacterales;Enterobacteriaceae;NA	366			gb|CAA09666.1|ARO:3004122|Klebsiella	80.769	78	78	374	General Bacterial Porin with reduced permeability to beta-lactams	carbapenem;cephalosporin;cephamycin;monobactam;penam;penem	reduced permeability to antibiotic
	k141_245828	Proteobacteria;Gammaproteobacteria;NA;NA;NA	489			gb|AAZ42322|ARO:3005098|qacL	93.636	110	111	110	small multidrug resistance (SMR) antibiotic efflux pump	disinfecting agents and antiseptics	antibiotic efflux
	k141_252082	NA;NA;NA;NA;NA	340			gb|BAL43360.1|ARO:3003745|mefC	91.964	112	112	407	major facilitator superfamily (MFS) antibiotic efflux pump	macrolide antibiotic	antibiotic efflux
	k141_25442	Proteobacteria;Gammaproteobacteria;Pseudomonadales;Pseudomonadaceae;Thiopseudomonas	4140			gb|AAN87151.1|ARO:3002618|aadA21	100	25	26	263	ANT(3'')	aminoglycoside antibiotic	antibiotic inactivation
	k141_255884	Firmicutes;Bacilli;Bacillales;Bacillaceae;Bacillus	761			gb|AAA99504.1|ARO:3002987|bcrA	87.261	157	157	306	ATP-binding cassette (ABC) antibiotic efflux pump	peptide antibiotic	antibiotic efflux
	k141_256882	Firmicutes;Bacilli;NA;NA;NA	301			gb|AHB37625.1|ARO:3004715|vga(E)	98.113	53	62	524	vga-type ABC-F protein	pleuromutilin antibiotic;streptogramin A antibiotic;streptogramin antibiotic	antibiotic target protection
	k141_259071	Firmicutes;Bacilli;Bacillales;Staphylococcaceae;Jeotgalicoccus	525			gb|AGW81558.1|ARO:3002631|spd	98.844	173	174	257	ANT(9)	aminoglycoside antibiotic	antibiotic inactivation
	k141_260130	Proteobacteria;Gammaproteobacteria;Enterobacterales;Enterobacteriaceae;NA	6634	MAG-8	d__Bacteria;p__Proteobacteria;c__Gammaproteobacteria;o__Enterobacterales;f__Enterobacteriaceae;g__Escherichia;s__Escherichia flexneri	gb|AAC76296.1|ARO:3000656|acrS	100	220	221	220	resistance-nodulation-cell division (RND) antibiotic efflux pump	cephalosporin;cephamycin;disinfecting agents and antiseptics;fluoroquinolone antibiotic;glycylcycline;penam;phenicol antibiotic;rifamycin antibiotic;tetracycline antibiotic	antibiotic efflux
	k141_260130	Proteobacteria;Gammaproteobacteria;Enterobacterales;Enterobacteriaceae;NA	6634	MAG-8	d__Bacteria;p__Proteobacteria;c__Gammaproteobacteria;o__Enterobacterales;f__Enterobacteriaceae;g__Escherichia;s__Escherichia flexneri	gb|AAC76297.1|ARO:3000499|acrE	100	136	136	385	resistance-nodulation-cell division (RND) antibiotic efflux pump	cephalosporin;cephamycin;fluoroquinolone antibiotic;penam	antibiotic efflux
	k141_260293	Bacteroidetes;Flavobacteriia;Flavobacteriales;Weeksellaceae;Chryseobacterium	521			gb|CAD55718.1|ARO:3000197|tet36	97.11	173	173	640	tetracycline-resistant ribosomal protection protein	tetracycline antibiotic	antibiotic target protection
	k141_262104	Firmicutes;NA;NA;NA;NA	559			gb|ABR14060.1|ARO:3002838|lnuD	82.432	74	75	164	lincosamide nucleotidyltransferase (LNU)	lincosamide antibiotic	antibiotic inactivation
	k141_267135	Proteobacteria;Gammaproteobacteria;Enterobacterales;Enterobacteriaceae;Klebsiella	345			gb|AAC75136.1|ARO:3000793|mdtB	94.783	115	115	1040	resistance-nodulation-cell division (RND) antibiotic efflux pump	aminocoumarin antibiotic	antibiotic efflux
	k141_268627	NA;NA;NA;NA;NA	950			gb|AAG16656.1|ARO:3002705|floR	100	50	50	404	major facilitator superfamily (MFS) antibiotic efflux pump	phenicol antibiotic	antibiotic efflux
	k141_268627	NA;NA;NA;NA;NA	950			gb|AEJ33969.1|ARO:3000410|sul1	100	46	194	279	sulfonamide resistant sul	sulfonamide antibiotic;sulfone antibiotic	antibiotic target replacement
	k141_268894	Proteobacteria;Betaproteobacteria;Burkholderiales;Oxalobacteraceae;Janthinobacterium	604			gb|CAJ77856.1|ARO:3000777|adeF	80.1	201	201	1059	resistance-nodulation-cell division (RND) antibiotic efflux pump	fluoroquinolone antibiotic;tetracycline antibiotic	antibiotic efflux
	k141_269573	Bacteroidetes;Cytophagia;Cytophagales;Cyclobacteriaceae;Algoriphagus	358			gb|AAK07612.2|ARO:3000604|Erm(35)	89.916	119	119	266	Erm 23S ribosomal RNA methyltransferase	lincosamide antibiotic;macrolide antibiotic;streptogramin A antibiotic;streptogramin B antibiotic;streptogramin antibiotic	antibiotic target alteration
	k141_270396	Proteobacteria;Gammaproteobacteria;Pseudomonadales;Pseudomonadaceae;Pseudomonas	505			gb|AAG07763.1|ARO:3003031|mexW	86.538	156	167	1018	resistance-nodulation-cell division (RND) antibiotic efflux pump	disinfecting agents and antiseptics;fluoroquinolone antibiotic;macrolide antibiotic;phenicol antibiotic;tetracycline antibiotic	antibiotic efflux
	k141_279812	NA;NA;NA;NA;NA	4934			gb|CAA10975.1|ARO:3000194|tetW	93.182	88	89	639	tetracycline-resistant ribosomal protection protein	tetracycline antibiotic	antibiotic target protection
	k141_283895	Proteobacteria;Gammaproteobacteria;Enterobacterales;Enterobacteriaceae;Klebsiella	378			gb|AFH35853.1|ARO:3001328|Escherichia	82.558	86	86	410	major facilitator superfamily (MFS) antibiotic efflux pump	disinfecting agents and antiseptics;tetracycline antibiotic	antibiotic efflux
	k141_285838	Proteobacteria;Gammaproteobacteria;Enterobacterales;Enterobacteriaceae;NA	1154			gb|AAC74149.2|ARO:3001216|mdtH	100	132	133	402	major facilitator superfamily (MFS) antibiotic efflux pump	fluoroquinolone antibiotic	antibiotic efflux
	k141_287522	Proteobacteria;Gammaproteobacteria;Pseudomonadales;Pseudomonadaceae;Pseudomonas	7162	MAG-31		gb|AAG07064.1|ARO:3003693|mexK	94.737	38	39	1025	resistance-nodulation-cell division (RND) antibiotic efflux pump	disinfecting agents and antiseptics;macrolide antibiotic;tetracycline antibiotic	antibiotic efflux
	k141_290056	Proteobacteria;Gammaproteobacteria;Enterobacterales;Enterobacteriaceae;NA	496			gb|AAC75136.1|ARO:3000793|mdtB	81.212	165	165	1040	resistance-nodulation-cell division (RND) antibiotic efflux pump	aminocoumarin antibiotic	antibiotic efflux
	k141_296529	Firmicutes;Bacilli;NA;NA;NA	484			gb|AAA98096.1|ARO:3000595|ErmT	95.161	124	125	244	Erm 23S ribosomal RNA methyltransferase	lincosamide antibiotic;macrolide antibiotic;streptogramin A antibiotic;streptogramin B antibiotic;streptogramin antibiotic	antibiotic target alteration
	k141_299151	Actinobacteria;Actinomycetia;Streptomycetales;Streptomycetaceae;Streptomyces	5343			gb|AAL68827.1|ARO:3000605|Erm(36)	100	281	282	281	Erm 23S ribosomal RNA methyltransferase	lincosamide antibiotic;macrolide antibiotic;streptogramin A antibiotic;streptogramin B antibiotic;streptogramin antibiotic	antibiotic target alteration
	k141_299151	Actinobacteria;Actinomycetia;Streptomycetales;Streptomycetaceae;Streptomyces	5343			gb|AAG03380.1|ARO:3002703|cmx	86.667	30	32	391	major facilitator superfamily (MFS) antibiotic efflux pump	phenicol antibiotic	antibiotic efflux
	k141_301892	Proteobacteria;Gammaproteobacteria;Xanthomonadales;Rhodanobacteraceae;Rhodanobacter	1527	MAG-188		gb|AAC16242.1|ARO:3005069|rsmA	87.5	56	70	61	resistance-nodulation-cell division (RND) antibiotic efflux pump	diaminopyrimidine antibiotic;fluoroquinolone antibiotic;phenicol antibiotic	antibiotic efflux
	k141_306430	Proteobacteria;Gammaproteobacteria;Pseudomonadales;Marinobacteraceae;Marinobacter	6417			gb|CAD91341.1|ARO:3004675|aphA15	100	136	136	264	APH(3')	aminoglycoside antibiotic	antibiotic inactivation
	k141_308405	Proteobacteria;Gammaproteobacteria;NA;NA;NA	1843			gb|CAA30695.1|ARO:3002685|catIII	100	213	214	213	chloramphenicol acetyltransferase (CAT)	phenicol antibiotic	antibiotic inactivation
	k141_31055	Firmicutes;Bacilli;Lactobacillales;Aerococcaceae;Suicoccus	297			gb|AHB37625.1|ARO:3004715|vga(E)	95.96	99	99	524	vga-type ABC-F protein	pleuromutilin antibiotic;streptogramin A antibiotic;streptogramin antibiotic	antibiotic target protection
	k141_31059	Firmicutes;Bacilli;Bacillales;Staphylococcaceae;Abyssicoccus	201			gb|AHB37625.1|ARO:3004715|vga(E)	97.015	67	67	524	vga-type ABC-F protein	pleuromutilin antibiotic;streptogramin A antibiotic;streptogramin antibiotic	antibiotic target protection
	k141_312971	Actinobacteria;Actinomycetia;Micrococcales;Microbacteriaceae;Leucobacter	1154			gb|AHA41505.1|ARO:3002930|vanRO	81.203	133	133	233	glycopeptide resistance gene cluster;vanR	glycopeptide antibiotic	antibiotic target alteration
	k141_313229	Firmicutes;Bacilli;NA;NA;NA	321			gb|AAA25293.1|ARO:3000192|tetS	100	106	106	641	tetracycline-resistant ribosomal protection protein	tetracycline antibiotic	antibiotic target protection
	k141_314409	Firmicutes;Clostridia;Eubacteriales;Lachnospiraceae;Lacrimispora	418			gb|BAD59497.1|ARO:3000501|Nocardia	84.146	82	138	1162	rifamycin-resistant beta-subunit of RNA polymerase (rpoB)	peptide antibiotic;rifamycin antibiotic	antibiotic target alteration;antibiotic target replacement
	k141_315234	Proteobacteria;NA;NA;NA;NA	455			gb|ABI20451.1|ARO:3003741|mphE	100	89	90	294	macrolide phosphotransferase (MPH)	macrolide antibiotic	antibiotic inactivation
	k141_316119	Proteobacteria;Gammaproteobacteria;Enterobacterales;Enterobacteriaceae;Escherichia	1512			gb|AAC77293.1|ARO:3001214|mdtM	98.413	63	63	410	major facilitator superfamily (MFS) antibiotic efflux pump	disinfecting agents and antiseptics;fluoroquinolone antibiotic;lincosamide antibiotic;nucleoside antibiotic;phenicol antibiotic	antibiotic efflux
	k141_317184	NA;NA;NA;NA;NA	276			gb|AAK07612.2|ARO:3000604|Erm(35)	100	35	35	266	Erm 23S ribosomal RNA methyltransferase	lincosamide antibiotic;macrolide antibiotic;streptogramin A antibiotic;streptogramin B antibiotic;streptogramin antibiotic	antibiotic target alteration
	k141_318413	Actinobacteria;Actinomycetia;Bifidobacteriales;Bifidobacteriaceae;Bifidobacterium	1381			gb|ADP36409.1|ARO:3003730|Bifidobacteria	89.107	459	459	1107	antibiotic-resistant isoleucyl-tRNA synthetase (ileS)	mupirocin	antibiotic target alteration
	k141_331885	Proteobacteria;Gammaproteobacteria;Enterobacterales;Enterobacteriaceae;NA	5144			gb|CAE51638.1|ARO:3002641|APH(3')-Ia	100	271	272	271	APH(3')	aminoglycoside antibiotic	antibiotic inactivation
	k141_332031	Bacteroidetes;Flavobacteriia;Flavobacteriales;Flavobacteriaceae;Tenacibaculum	2102	MAG-109		gb|CAD55718.1|ARO:3000197|tet36	100	67	83	640	tetracycline-resistant ribosomal protection protein	tetracycline antibiotic	antibiotic target protection
	k141_332579	Proteobacteria;Gammaproteobacteria;Vibrionales;Vibrionaceae;Vibrio	1705			gb|AAC09012.1|ARO:3002243|CARB-4	99.653	288	289	288	CARB beta-lactamase	penam	antibiotic inactivation
	k141_333727	Proteobacteria;Gammaproteobacteria;Enterobacterales;Enterobacteriaceae;Escherichia	312			gb|ABK33456.1|ARO:3002639|APH(3'')-Ib	100	69	69	267	APH(3'')	aminoglycoside antibiotic	antibiotic inactivation
	k141_333727	Proteobacteria;Gammaproteobacteria;Enterobacterales;Enterobacteriaceae;Escherichia	312			gb|AAL59753.1|ARO:3000412|sul2	100	26	39	271	sulfonamide resistant sul	sulfonamide antibiotic;sulfone antibiotic	antibiotic target replacement
	k141_335456	Proteobacteria;Gammaproteobacteria;Enterobacterales;Enterobacteriaceae;Klebsiella	1282			gb|AMQ12811.1|ARO:3004111|FosA6	100	50	50	139	fosfomycin thiol transferase	fosfomycin	antibiotic inactivation
	k141_335679	Firmicutes;Bacilli;Bacillales;Bacillaceae;Priestia	4360	MAG-109		gb|AAA22597.1|ARO:3000495|ErmD	82.353	34	40	287	Erm 23S ribosomal RNA methyltransferase	lincosamide antibiotic;macrolide antibiotic;streptogramin A antibiotic;streptogramin B antibiotic;streptogramin antibiotic	antibiotic target alteration
	k141_335819	Proteobacteria;Gammaproteobacteria;Oceanospirillales;Oceanospirillaceae;Bacterioplanes	1141			gb|AAC16242.1|ARO:3005069|rsmA	86.885	61	65	61	resistance-nodulation-cell division (RND) antibiotic efflux pump	diaminopyrimidine antibiotic;fluoroquinolone antibiotic;phenicol antibiotic	antibiotic efflux
	k141_340456	NA;NA;NA;NA;NA	269			gb|AAK07612.2|ARO:3000604|Erm(35)	100	28	28	266	Erm 23S ribosomal RNA methyltransferase	lincosamide antibiotic;macrolide antibiotic;streptogramin A antibiotic;streptogramin B antibiotic;streptogramin antibiotic	antibiotic target alteration
	k141_342308	Bacteroidetes;Cytophagia;Cytophagales;Cyclobacteriaceae;Algoriphagus	307			gb|AAK07612.2|ARO:3000604|Erm(35)	97.101	69	69	266	Erm 23S ribosomal RNA methyltransferase	lincosamide antibiotic;macrolide antibiotic;streptogramin A antibiotic;streptogramin B antibiotic;streptogramin antibiotic	antibiotic target alteration
	k141_342965	NA;NA;NA;NA;NA	394			gb|CAC86410.1|ARO:3000599|Erm(33)	100	45	45	243	Erm 23S ribosomal RNA methyltransferase	lincosamide antibiotic;macrolide antibiotic;streptogramin A antibiotic;streptogramin B antibiotic;streptogramin antibiotic	antibiotic target alteration
	k141_343139	Proteobacteria;Gammaproteobacteria;Enterobacterales;Enterobacteriaceae;NA	8429	MAG-8	d__Bacteria;p__Proteobacteria;c__Gammaproteobacteria;o__Enterobacterales;f__Enterobacteriaceae;g__Escherichia;s__Escherichia flexneri	gb|AAC75733.1|ARO:3000074|emrB	100	123	124	512	major facilitator superfamily (MFS) antibiotic efflux pump	fluoroquinolone antibiotic	antibiotic efflux
	k141_343139	Proteobacteria;Gammaproteobacteria;Enterobacterales;Enterobacteriaceae;NA	8429	MAG-8	d__Bacteria;p__Proteobacteria;c__Gammaproteobacteria;o__Enterobacterales;f__Enterobacteriaceae;g__Escherichia;s__Escherichia flexneri	gb|AAC16242.1|ARO:3005069|rsmA	85.246	61	62	61	resistance-nodulation-cell division (RND) antibiotic efflux pump	diaminopyrimidine antibiotic;fluoroquinolone antibiotic;phenicol antibiotic	antibiotic efflux
	k141_34427	Proteobacteria;Gammaproteobacteria;Pseudomonadales;Pseudomonadaceae;Pseudomonas	349			gb|TKW44661.1|ARO:3005040|YajC	81.034	58	82	112	resistance-nodulation-cell division (RND) antibiotic efflux pump	cephalosporin;disinfecting agents and antiseptics;fluoroquinolone antibiotic;glycylcycline;penam;phenicol antibiotic;rifamycin antibiotic;tetracycline antibiotic	antibiotic efflux
	k141_344706	Proteobacteria;Gammaproteobacteria;Enterobacterales;Enterobacteriaceae;Klebsiella	676			gb|BAA15934.1|ARO:3000829|baeS	82.178	101	107	467	resistance-nodulation-cell division (RND) antibiotic efflux pump	aminocoumarin antibiotic;aminoglycoside antibiotic	antibiotic efflux
	k141_349042	Firmicutes;Bacilli;Bacillales;Bacillaceae;Amphibacillus	608			gb|AHB37625.1|ARO:3004715|vga(E)	100	33	35	524	vga-type ABC-F protein	pleuromutilin antibiotic;streptogramin A antibiotic;streptogramin antibiotic	antibiotic target protection
	k141_349054	Firmicutes;Bacilli;Bacillales;Staphylococcaceae;Abyssicoccus	547			gb|AHB37625.1|ARO:3004715|vga(E)	100	33	35	524	vga-type ABC-F protein	pleuromutilin antibiotic;streptogramin A antibiotic;streptogramin antibiotic	antibiotic target protection
	k141_354633	Proteobacteria;Gammaproteobacteria;Enterobacterales;Enterobacteriaceae;NA	638			gb|AAC76297.1|ARO:3000499|acrE	100	212	212	385	resistance-nodulation-cell division (RND) antibiotic efflux pump	cephalosporin;cephamycin;fluoroquinolone antibiotic;penam	antibiotic efflux
	k141_354863	Proteobacteria;NA;NA;NA;NA	3896			gb|ABK33456.1|ARO:3002639|APH(3'')-Ib	99.625	267	268	267	APH(3'')	aminoglycoside antibiotic	antibiotic inactivation
	k141_354863	Proteobacteria;NA;NA;NA;NA	3896			gb|AAC23556.1|ARO:3002660|APH(6)-Id	99.638	276	277	278	APH(6)	aminoglycoside antibiotic	antibiotic inactivation
	k141_354863	Proteobacteria;NA;NA;NA;NA	3896			gb|AAC72341.1|ARO:3000182|tet(Y)	100	391	392	391	major facilitator superfamily (MFS) antibiotic efflux pump	tetracycline antibiotic	antibiotic efflux
	k141_35798	Proteobacteria;Gammaproteobacteria;Oceanospirillales;Alcanivoracaceae;Alcanivorax	186874	MAG-26		gb|AAC16242.1|ARO:3005069|rsmA	85.455	55	63	61	resistance-nodulation-cell division (RND) antibiotic efflux pump	diaminopyrimidine antibiotic;fluoroquinolone antibiotic;phenicol antibiotic	antibiotic efflux
	k141_359263	Proteobacteria;Gammaproteobacteria;NA;NA;NA	7036			gb|CAI57696.1|ARO:3002614|aadA14	82.061	262	273	261	ANT(3'')	aminoglycoside antibiotic	antibiotic inactivation
	k141_359936	Firmicutes;Bacilli;Bacillales;Bacillaceae;Bacillus	2923	MAG-109		gb|AAA86871.1|ARO:3002841|vatB	83.168	101	101	212	streptogramin vat acetyltransferase	streptogramin A antibiotic;streptogramin antibiotic	antibiotic inactivation
	k141_366744	Actinobacteria;Actinomycetia;Micrococcales;Micrococcaceae;Rothia	1039			gb|BAD59497.1|ARO:3000501|Nocardia	81.757	148	157	1162	rifamycin-resistant beta-subunit of RNA polymerase (rpoB)	peptide antibiotic;rifamycin antibiotic	antibiotic target alteration;antibiotic target replacement
	k141_367383	Proteobacteria;Gammaproteobacteria;Alteromonadales;Colwelliaceae;Colwellia	354			gb|AAC75089.1|ARO:3003577|ugd	81.197	117	117	388	pmr phosphoethanolamine transferase	peptide antibiotic	antibiotic target alteration
	k141_367385	Proteobacteria;Gammaproteobacteria;Alteromonadales;Colwelliaceae;Colwellia	301			gb|AAC75089.1|ARO:3003577|ugd	80	100	100	388	pmr phosphoethanolamine transferase	peptide antibiotic	antibiotic target alteration
	k141_368522	Bacteroidetes;Flavobacteriia;Flavobacteriales;Weeksellaceae;NA	251			gb|CAD55718.1|ARO:3000197|tet36	100	83	83	640	tetracycline-resistant ribosomal protection protein	tetracycline antibiotic	antibiotic target protection
	k141_376153	Proteobacteria;NA;NA;NA;NA	1306			gb|ACB05808.1|ARO:3003109|msrE	100	407	408	491	msr-type ABC-F protein	macrolide antibiotic;streptogramin antibiotic	antibiotic target protection
	k141_376682	Proteobacteria;Gammaproteobacteria;Enterobacterales;Enterobacteriaceae;Escherichia	1496			gb|AAC75137.1|ARO:3000794|mdtC	98.551	69	69	1025	resistance-nodulation-cell division (RND) antibiotic efflux pump	aminocoumarin antibiotic	antibiotic efflux
	k141_376682	Proteobacteria;Gammaproteobacteria;Enterobacterales;Enterobacteriaceae;Escherichia	1496			gb|AAC75136.1|ARO:3000793|mdtB	99.533	428	429	1040	resistance-nodulation-cell division (RND) antibiotic efflux pump	aminocoumarin antibiotic	antibiotic efflux
	k141_380178		270			gb|AAB49832.1|ARO:3002636|APH(2'')-IIIa	100	25	26	306	APH(2'')	aminoglycoside antibiotic	antibiotic inactivation
	k141_382468	Proteobacteria;Gammaproteobacteria;Alteromonadales;Shewanellaceae;Shewanella	283			gb|AAC75089.1|ARO:3003577|ugd	82.558	86	86	388	pmr phosphoethanolamine transferase	peptide antibiotic	antibiotic target alteration
	k141_384584	Firmicutes;Bacilli;NA;NA;NA	1944			gb|BAB82500.1|ARO:3000186|tetM	96.8	625	626	639	tetracycline-resistant ribosomal protection protein	tetracycline antibiotic	antibiotic target protection
	k141_384590	Firmicutes;Bacilli;Lactobacillales;Streptococcaceae;Streptococcus	2015			gb|BAB82500.1|ARO:3000186|tetM	95.775	639	640	639	tetracycline-resistant ribosomal protection protein	tetracycline antibiotic	antibiotic target protection
	k141_387150	Firmicutes;Clostridia;Eubacteriales;Lachnospiraceae;Blautia	447			gb|AAA23033.2|ARO:3000190|tetO	87	100	100	639	tetracycline-resistant ribosomal protection protein	tetracycline antibiotic	antibiotic target protection
	k141_388095	Proteobacteria;Gammaproteobacteria;Alteromonadales;Shewanellaceae;Shewanella	234			gb|AAC75089.1|ARO:3003577|ugd	81.159	69	69	388	pmr phosphoethanolamine transferase	peptide antibiotic	antibiotic target alteration
	k141_395650	NA;NA;NA;NA;NA	13125			gb|BAB82500.1|ARO:3000186|tetM	90.297	639	640	639	tetracycline-resistant ribosomal protection protein	tetracycline antibiotic	antibiotic target protection
	k141_397568	Proteobacteria;Gammaproteobacteria;Enterobacterales;Enterobacteriaceae;NA	5852	MAG-8	d__Bacteria;p__Proteobacteria;c__Gammaproteobacteria;o__Enterobacterales;f__Enterobacteriaceae;g__Escherichia;s__Escherichia flexneri	gb|ACN32294.1|ARO:3000237|tolC	100	493	494	495	ATP-binding cassette (ABC) antibiotic efflux pump;major facilitator superfamily (MFS) antibiotic efflux pump;resistance-nodulation-cell division (RND) antibiotic efflux pump	aminocoumarin antibiotic;aminoglycoside antibiotic;carbapenem;cephalosporin;cephamycin;disinfecting agents and antiseptics;fluoroquinolone antibiotic;glycylcycline;macrolide antibiotic;penam;penem;peptide antibiotic;phenicol antibiotic;rifamycin antibiotic;tetracycline antibiotic	antibiotic efflux
	k141_398503	Firmicutes;Bacilli;Lactobacillales;Aerococcaceae;Suicoccus	309			gb|AHB37625.1|ARO:3004715|vga(E)	89.32	103	103	524	vga-type ABC-F protein	pleuromutilin antibiotic;streptogramin A antibiotic;streptogramin antibiotic	antibiotic target protection
	k141_398762	Proteobacteria;Gammaproteobacteria;Oceanospirillales;Oceanospirillaceae;Bacterioplanes	1096			gb|AAC16242.1|ARO:3005069|rsmA	86.885	61	65	61	resistance-nodulation-cell division (RND) antibiotic efflux pump	diaminopyrimidine antibiotic;fluoroquinolone antibiotic;phenicol antibiotic	antibiotic efflux
	k141_4015	Proteobacteria;Gammaproteobacteria;Enterobacterales;Yersiniaceae;Yersinia	958			gb|AAC74000.1|ARO:3003950|msbA	81.776	214	214	582	ATP-binding cassette (ABC) antibiotic efflux pump	nitroimidazole antibiotic	antibiotic efflux
	k141_403053	Proteobacteria;Gammaproteobacteria;Enterobacterales;Enterobacteriaceae;NA	2003			gb|AAC60780.1|ARO:3003049|rosB	81.14	228	228	563	major facilitator superfamily (MFS) antibiotic efflux pump	peptide antibiotic	antibiotic efflux
	k141_406668	Firmicutes;Bacilli;NA;NA;NA	423			gb|AAA25293.1|ARO:3000192|tetS	98.936	94	99	641	tetracycline-resistant ribosomal protection protein	tetracycline antibiotic	antibiotic target protection
	k141_410042	Firmicutes;Bacilli;Lactobacillales;Streptococcaceae;Streptococcus	905			gb|AAL73129.1|ARO:3000616|mel	85.098	255	256	405	msr-type ABC-F protein	macrolide antibiotic;streptogramin antibiotic	antibiotic target protection
	k141_415535	Proteobacteria;Gammaproteobacteria;NA;NA;NA	29723	MAG-154		gb|AAC16242.1|ARO:3005069|rsmA	91.379	58	69	61	resistance-nodulation-cell division (RND) antibiotic efflux pump	diaminopyrimidine antibiotic;fluoroquinolone antibiotic;phenicol antibiotic	antibiotic efflux
	k141_416239	Proteobacteria;Gammaproteobacteria;Enterobacterales;Enterobacteriaceae;NA	896			gb|AAC73788.1|ARO:3003841|kdpE	100	28	28	225	kdpDE	aminoglycoside antibiotic	antibiotic efflux
	k141_417897	Firmicutes;Bacilli;Lactobacillales;NA;NA	1317			gb|AAF86220.1|ARO:3002844|vatE	99.531	213	214	214	streptogramin vat acetyltransferase	streptogramin A antibiotic;streptogramin antibiotic	antibiotic inactivation
	k141_420635	Proteobacteria;Gammaproteobacteria;Nevskiales;Steroidobacteraceae;Steroidobacter	542			gb|CAC14595.1|ARO:3003056|smeE	82.192	73	73	1040	resistance-nodulation-cell division (RND) antibiotic efflux pump	fluoroquinolone antibiotic;macrolide antibiotic;phenicol antibiotic;tetracycline antibiotic	antibiotic efflux
	k141_420796	Proteobacteria;Gammaproteobacteria;NA;NA;NA	4140			gb|QIM09823.1|ARO:3005056|Tet(X6)	100	378	379	378	tetracycline inactivation enzyme	tetracycline antibiotic	antibiotic inactivation
	k141_426530	Bacteroidetes;Flavobacteriia;Flavobacteriales;Weeksellaceae;NA	1061			gb|CAD55718.1|ARO:3000197|tet36	91.096	292	292	640	tetracycline-resistant ribosomal protection protein	tetracycline antibiotic	antibiotic target protection
	k141_430162	Firmicutes;Bacilli;Bacillales;Staphylococcaceae;Staphylococcus	5982	MAG-109		gb|AVL76727.1|ARO:3004663|FusF	99.533	214	215	214	Target protecting FusB-type protein conferring resistance to Fusidic acid	fusidic acid	antibiotic target protection
	k141_433001	Proteobacteria;Gammaproteobacteria;Enterobacterales;Enterobacteriaceae;Escherichia	2987	MAG-8	d__Bacteria;p__Proteobacteria;c__Gammaproteobacteria;o__Enterobacterales;f__Enterobacteriaceae;g__Escherichia;s__Escherichia flexneri	gb|AFH35853.1|ARO:3001328|Escherichia	97.073	410	411	410	major facilitator superfamily (MFS) antibiotic efflux pump	disinfecting agents and antiseptics;tetracycline antibiotic	antibiotic efflux
	k141_4340	Firmicutes;Bacilli;Lactobacillales;Lactobacillaceae;Lactobacillus	1534			gb|CAA26964.1|ARO:3000347|ErmA	97.727	44	44	243	Erm 23S ribosomal RNA methyltransferase	lincosamide antibiotic;macrolide antibiotic;streptogramin A antibiotic;streptogramin B antibiotic;streptogramin antibiotic	antibiotic target alteration
	k141_437896	Actinobacteria;Actinomycetia;Micrococcales;Microbacteriaceae;Leucobacter	399			gb|BAD59497.1|ARO:3000501|Nocardia	84.848	132	132	1162	rifamycin-resistant beta-subunit of RNA polymerase (rpoB)	peptide antibiotic;rifamycin antibiotic	antibiotic target alteration;antibiotic target replacement
	k141_438933	Firmicutes;Bacilli;NA;NA;NA	11096			gb|CAD70268.1|ARO:3002704|fexA	99.368	475	476	475	major facilitator superfamily (MFS) antibiotic efflux pump	phenicol antibiotic	antibiotic efflux
	k141_441687	Proteobacteria;Gammaproteobacteria;Enterobacterales;Morganellaceae;Providencia	685			gb|AIK02012.1|ARO:3002579|AAC(6')-Ib8	99.448	181	184	225	AAC(6')	aminoglycoside antibiotic	antibiotic inactivation
	k141_441687	Proteobacteria;Gammaproteobacteria;Enterobacterales;Morganellaceae;Providencia	685			gb|AAP74961.2|ARO:3002854|dfrA1	100	39	40	157	trimethoprim resistant dihydrofolate reductase dfr	diaminopyrimidine antibiotic	antibiotic target replacement
	k141_450852	Proteobacteria;Gammaproteobacteria;Enterobacterales;Enterobacteriaceae;NA	1661			gb|AIA35096.1|ARO:3005059|LptD	86.517	89	89	782	ATP-binding cassette (ABC) antibiotic efflux pump	aminocoumarin antibiotic;carbapenem;peptide antibiotic;rifamycin antibiotic	antibiotic efflux
	k141_451704	Proteobacteria;Gammaproteobacteria;Enterobacterales;Enterobacteriaceae;NA	5979			gb|AAC75429.1|ARO:3000833|evgS	99.134	1039	1040	1197	major facilitator superfamily (MFS) antibiotic efflux pump;resistance-nodulation-cell division (RND) antibiotic efflux pump	fluoroquinolone antibiotic;macrolide antibiotic;penam;tetracycline antibiotic	antibiotic efflux
	k141_454674	Firmicutes;NA;NA;NA;NA	2211			gb|AHE40557.1|ARO:3002626|ANT(6)-Ia	100	218	219	287	ANT(6)	aminoglycoside antibiotic	antibiotic inactivation
	k141_456856	Firmicutes;Bacilli;NA;NA;NA	881			gb|BAB20748.1|ARO:3002825|ErmY	95.082	244	245	244	Erm 23S ribosomal RNA methyltransferase	lincosamide antibiotic;macrolide antibiotic;streptogramin antibiotic	antibiotic target alteration
	k141_460674	Proteobacteria;Gammaproteobacteria;Oceanospirillales;Zooshikellaceae;Spartinivicinus	733			gb|AAC16242.1|ARO:3005069|rsmA	88.333	60	64	61	resistance-nodulation-cell division (RND) antibiotic efflux pump	diaminopyrimidine antibiotic;fluoroquinolone antibiotic;phenicol antibiotic	antibiotic efflux
	k141_460746	Proteobacteria;Gammaproteobacteria;Pseudomonadales;Pseudomonadaceae;Pseudomonas	10477	MAG-7		gb|AAC16242.1|ARO:3005069|rsmA	86.667	60	64	61	resistance-nodulation-cell division (RND) antibiotic efflux pump	diaminopyrimidine antibiotic;fluoroquinolone antibiotic;phenicol antibiotic	antibiotic efflux
	k141_464773	Proteobacteria;Gammaproteobacteria;Enterobacterales;Enterobacteriaceae;Escherichia	2022	MAG-8	d__Bacteria;p__Proteobacteria;c__Gammaproteobacteria;o__Enterobacterales;f__Enterobacteriaceae;g__Escherichia;s__Escherichia flexneri	gb|BAA16344.1|ARO:3000491|acrD	99.708	343	344	1037	resistance-nodulation-cell division (RND) antibiotic efflux pump	aminoglycoside antibiotic	antibiotic efflux
	k141_469912	NA;NA;NA;NA;NA	394			gb|BAL43359.1|ARO:3003742|mphG	93.333	60	60	294	macrolide phosphotransferase (MPH)	macrolide antibiotic	antibiotic inactivation
	k141_469912	NA;NA;NA;NA;NA	394			gb|BAL43360.1|ARO:3003745|mefC	94.203	69	70	407	major facilitator superfamily (MFS) antibiotic efflux pump	macrolide antibiotic	antibiotic efflux
	k141_472786	Firmicutes;NA;NA;NA;NA	1791			gb|AAA23033.2|ARO:3000190|tetO	98.008	251	251	639	tetracycline-resistant ribosomal protection protein	tetracycline antibiotic	antibiotic target protection
	k141_475270	Proteobacteria;Alphaproteobacteria;Rhodobacterales;Rhodobacteraceae;NA	765			gb|AAD25538.1|ARO:3000174|tet(G)	92.667	150	152	391	major facilitator superfamily (MFS) antibiotic efflux pump	tetracycline antibiotic	antibiotic efflux
	k141_476384	Proteobacteria;NA;NA;NA;NA	3253			gb|AGK90303.1|ARO:3002734|QnrB19	100	214	215	214	quinolone resistance protein (qnr)	fluoroquinolone antibiotic	antibiotic target protection
	k141_477158	Actinobacteria;Actinomycetia;Corynebacteriales;Dietziaceae;Dietzia	3792	MAG-47	d__Bacteria;p__Actinobacteriota;c__Actinomycetia;o__Mycobacteriales;f__Mycobacteriaceae;g__Dietzia;s__	gb|CCP46065.1|ARO:3000816|mtrA	82.143	224	228	228	resistance-nodulation-cell division (RND) antibiotic efflux pump	macrolide antibiotic;penam	antibiotic efflux
	k141_479643	Firmicutes;Bacilli;Bacillales;Staphylococcaceae;Staphylococcus	1261			gb|AAO04716.1|ARO:3002865|dfrC	80.435	138	138	161	trimethoprim resistant dihydrofolate reductase dfr	diaminopyrimidine antibiotic	antibiotic target replacement
	k141_483275	Proteobacteria;Gammaproteobacteria;Xanthomonadales;Rhodanobacteraceae;Dokdonella	508			gb|AAC16242.1|ARO:3005069|rsmA	83.333	60	72	61	resistance-nodulation-cell division (RND) antibiotic efflux pump	diaminopyrimidine antibiotic;fluoroquinolone antibiotic;phenicol antibiotic	antibiotic efflux
	k141_484262	Firmicutes;Bacilli;Bacillales;Bacillaceae;Alkalihalophilus	2611	MAG-109		gb|AAL02176.1|ARO:3004669|emtA	90.476	147	160	341	non-erm 23S ribosomal RNA methyltransferase (G748)	lincosamide antibiotic;macrolide antibiotic	antibiotic target alteration
	k141_485594	Proteobacteria;Gammaproteobacteria;NA;NA;NA	521			gb|WP_168247875.1|ARO:3005199|CMY-171	100	173	173	381	CMY beta-lactamase	cephamycin	antibiotic inactivation
	k141_485659	Firmicutes;Bacilli;Bacillales;Staphylococcaceae;Staphylococcus	320			gb|AAS68233.1|ARO:3000391|norA	80.769	104	106	387	major facilitator superfamily (MFS) antibiotic efflux pump	disinfecting agents and antiseptics;fluoroquinolone antibiotic	antibiotic efflux
	k141_496197	Proteobacteria;Gammaproteobacteria;Vibrionales;Vibrionaceae;Photobacterium	225			gb|AAC75089.1|ARO:3003577|ugd	86.667	75	75	388	pmr phosphoethanolamine transferase	peptide antibiotic	antibiotic target alteration
	k141_496202	Proteobacteria;Gammaproteobacteria;Vibrionales;Vibrionaceae;Vibrio	251			gb|AAC75089.1|ARO:3003577|ugd	85.542	83	83	388	pmr phosphoethanolamine transferase	peptide antibiotic	antibiotic target alteration
	k141_498380	Proteobacteria;Gammaproteobacteria;Enterobacterales;Morganellaceae;Providencia	314			gb|BAB38260.1|ARO:3000830|cpxA	81.818	44	45	457	resistance-nodulation-cell division (RND) antibiotic efflux pump	aminocoumarin antibiotic;aminoglycoside antibiotic	antibiotic efflux
	k141_502360	Firmicutes;Bacilli;Bacillales;Staphylococcaceae;Abyssicoccus	370			gb|AHB37625.1|ARO:3004715|vga(E)	100	49	50	524	vga-type ABC-F protein	pleuromutilin antibiotic;streptogramin A antibiotic;streptogramin antibiotic	antibiotic target protection
	k141_502361	Firmicutes;Bacilli;Bacillales;Staphylococcaceae;Abyssicoccus	209			gb|CBY88983.1|ARO:3002833|vgaE	97.959	49	50	524	vga-type ABC-F protein	pleuromutilin antibiotic;streptogramin A antibiotic;streptogramin antibiotic	antibiotic target protection
	k141_502849	Actinobacteria;Actinomycetia;Micrococcales;Microbacteriaceae;Plantibacter	662			gb|APB03215.1|ARO:3003981|tetB(48)	82.5	120	199	271	major facilitator superfamily (MFS) antibiotic efflux pump	tetracycline antibiotic	antibiotic efflux
	k141_504929	Firmicutes;Bacilli;Bacillales;Staphylococcaceae;Staphylococcus	1944	MAG-109		gb|ATC67679.1|ARO:3000838|arlR	81.279	219	221	219	major facilitator superfamily (MFS) antibiotic efflux pump	disinfecting agents and antiseptics;fluoroquinolone antibiotic	antibiotic efflux
	k141_506840	Actinobacteria;Actinomycetia;Micrococcales;Micrococcaceae;Rothia	755			gb|AAD25063.1|ARO:3000183|tet(Z)	98.214	56	76	384	major facilitator superfamily (MFS) antibiotic efflux pump	tetracycline antibiotic	antibiotic efflux
	k141_509358	Firmicutes;Bacilli;Lactobacillales;Aerococcaceae;Suicoccus	7576	MAG-146		gb|AHB37625.1|ARO:3004715|vga(E)	93.499	523	525	524	vga-type ABC-F protein	pleuromutilin antibiotic;streptogramin A antibiotic;streptogramin antibiotic	antibiotic target protection
	k141_514425	Bacteroidetes;NA;NA;NA;NA	2389	MAG-177		gb|AAK07612.2|ARO:3000604|Erm(35)	90.323	248	248	266	Erm 23S ribosomal RNA methyltransferase	lincosamide antibiotic;macrolide antibiotic;streptogramin A antibiotic;streptogramin B antibiotic;streptogramin antibiotic	antibiotic target alteration
	k141_515020	Firmicutes;Bacilli;Bacillales;Staphylococcaceae;Abyssicoccus	445			gb|AHB37625.1|ARO:3004715|vga(E)	91.837	147	148	524	vga-type ABC-F protein	pleuromutilin antibiotic;streptogramin A antibiotic;streptogramin antibiotic	antibiotic target protection
	k141_517607	NA;NA;NA;NA;NA	3149	MAG-42		gb|CAA26428.1|ARO:3002630|ANT(9)-Ia	93.939	33	34	260	ANT(9)	aminoglycoside antibiotic	antibiotic inactivation
	k141_517607	NA;NA;NA;NA;NA	3149	MAG-42		gb|CAA26964.1|ARO:3000347|ErmA	85.185	243	244	243	Erm 23S ribosomal RNA methyltransferase	lincosamide antibiotic;macrolide antibiotic;streptogramin A antibiotic;streptogramin B antibiotic;streptogramin antibiotic	antibiotic target alteration
	k141_522358	Firmicutes;Bacilli;Bacillales;Staphylococcaceae;Staphylococcus	830			gb|BAG12271.1|ARO:3004674|FosD	85.294	68	70	139	fosfomycin thiol transferase	fosfomycin	antibiotic inactivation
	k141_522483	Bacteroidetes;Flavobacteriia;Flavobacteriales;Weeksellaceae;Riemerella	311			gb|QBQ69719.1|ARO:3004720|Tet(X4)	98.925	93	95	385	tetracycline inactivation enzyme	glycylcycline;tetracycline antibiotic	antibiotic inactivation
	k141_524643	Firmicutes;NA;NA;NA;NA	1379			gb|AAL73129.1|ARO:3000616|mel	93.548	93	146	405	msr-type ABC-F protein	macrolide antibiotic;streptogramin antibiotic	antibiotic target protection
	k141_5317	Proteobacteria;Gammaproteobacteria;Enterobacterales;Yersiniaceae;Serratia	827			gb|AAC74149.2|ARO:3001216|mdtH	86.792	106	106	402	major facilitator superfamily (MFS) antibiotic efflux pump	fluoroquinolone antibiotic	antibiotic efflux
	k141_532601	Proteobacteria;Gammaproteobacteria;Enterobacterales;Enterobacteriaceae;Escherichia	608			gb|CBJ02047.1|ARO:3004611|Escherichia	99.422	173	174	434	ampC-type beta-lactamase	cephalosporin;penam	antibiotic inactivation
	k141_53491	Firmicutes;Bacilli;Bacillales;Staphylococcaceae;Abyssicoccus	301			gb|AHB37625.1|ARO:3004715|vga(E)	99	100	100	524	vga-type ABC-F protein	pleuromutilin antibiotic;streptogramin A antibiotic;streptogramin antibiotic	antibiotic target protection
	k141_535347	Firmicutes;Bacilli;Bacillales;Staphylococcaceae;Staphylococcus	271			gb|AAA26652.1|ARO:3002835|lnuA	90.909	33	34	161	lincosamide nucleotidyltransferase (LNU)	lincosamide antibiotic	antibiotic inactivation
	k141_536118	Firmicutes;Bacilli;Bacillales;Staphylococcaceae;NA	1000			gb|AGW81558.1|ARO:3002631|spd	100	26	26	257	ANT(9)	aminoglycoside antibiotic	antibiotic inactivation
	k141_537101	Proteobacteria;Gammaproteobacteria;Enterobacterales;Enterobacteriaceae;NA	226			gb|AAC60780.1|ARO:3003049|rosB	81.356	59	70	563	major facilitator superfamily (MFS) antibiotic efflux pump	peptide antibiotic	antibiotic efflux
	k141_540560	Proteobacteria;Gammaproteobacteria;NA;NA;NA	977			gb|ABD58917.1|ARO:3002615|aadA15	100	43	43	263	ANT(3'')	aminoglycoside antibiotic	antibiotic inactivation
	k141_540560	Proteobacteria;Gammaproteobacteria;NA;NA;NA	977			gb|BAD95494.1|ARO:3002895|SAT-1	100	174	175	174	streptothricin acetyltransferase (SAT)	nucleoside antibiotic	antibiotic inactivation
	k141_541931	Proteobacteria;Gammaproteobacteria;Pseudomonadales;Pseudomonadaceae;Pseudomonas	345			gb|AAC73564.1|ARO:3000216|acrB	92.982	114	114	1049	resistance-nodulation-cell division (RND) antibiotic efflux pump	cephalosporin;disinfecting agents and antiseptics;fluoroquinolone antibiotic;glycylcycline;penam;phenicol antibiotic;rifamycin antibiotic;tetracycline antibiotic	antibiotic efflux
	k141_542987	Proteobacteria;Gammaproteobacteria;Xanthomonadales;Rhodanobacteraceae;Dyella	284			gb|WP_041777404.1|ARO:3004480|Bifidobacterium	81.481	27	94	1186	rifamycin-resistant beta-subunit of RNA polymerase (rpoB)	peptide antibiotic;rifamycin antibiotic	antibiotic target alteration;antibiotic target replacement
	k141_544445	Proteobacteria;Gammaproteobacteria;Pseudomonadales;Pseudomonadaceae;Pseudomonas	3659	MAG-31		gb|AAC16242.1|ARO:3005069|rsmA	97.059	34	34	61	resistance-nodulation-cell division (RND) antibiotic efflux pump	diaminopyrimidine antibiotic;fluoroquinolone antibiotic;phenicol antibiotic	antibiotic efflux
	k141_544953	Proteobacteria;Gammaproteobacteria;Moraxellales;Moraxellaceae;Psychrobacter	343			gb|AAC75089.1|ARO:3003577|ugd	83.81	105	114	388	pmr phosphoethanolamine transferase	peptide antibiotic	antibiotic target alteration
	k141_549115	Proteobacteria;Gammaproteobacteria;Enterobacterales;Enterobacteriaceae;NA	317			gb|AAC73788.1|ARO:3003841|kdpE	98.095	105	105	225	kdpDE	aminoglycoside antibiotic	antibiotic efflux
	k141_553403	Proteobacteria;Gammaproteobacteria;NA;NA;NA	402			gb|AID93387.1|ARO:3004660|catB11	100	55	55	210	chloramphenicol acetyltransferase (CAT)	phenicol antibiotic	antibiotic inactivation
	k141_554281	Proteobacteria;Epsilonproteobacteria;Campylobacterales;Hydrogenimonaceae;Hydrogenimonas	270			gb|AAC75089.1|ARO:3003577|ugd	86.517	89	89	388	pmr phosphoethanolamine transferase	peptide antibiotic	antibiotic target alteration
	k141_557829	Proteobacteria;Gammaproteobacteria;Enterobacterales;Enterobacteriaceae;NA	8994			gb|BAE77778.1|ARO:3000508|gadX	100	274	275	274	resistance-nodulation-cell division (RND) antibiotic efflux pump	fluoroquinolone antibiotic;macrolide antibiotic;penam	antibiotic efflux
	k141_557829	Proteobacteria;Gammaproteobacteria;Enterobacterales;Enterobacteriaceae;NA	8994	MAG-8	d__Bacteria;p__Proteobacteria;c__Gammaproteobacteria;o__Enterobacterales;f__Enterobacteriaceae;g__Escherichia;s__Escherichia flexneri	gb|ANK04027.1|ARO:3003838|gadW	93.802	242	243	242	resistance-nodulation-cell division (RND) antibiotic efflux pump	fluoroquinolone antibiotic;macrolide antibiotic;penam	antibiotic efflux
	k141_557829	Proteobacteria;Gammaproteobacteria;Enterobacterales;Enterobacteriaceae;NA	8994	MAG-8	d__Bacteria;p__Proteobacteria;c__Gammaproteobacteria;o__Enterobacterales;f__Enterobacteriaceae;g__Escherichia;s__Escherichia flexneri	gb|AAC76539.1|ARO:3000796|mdtF	99.877	814	815	1037	resistance-nodulation-cell division (RND) antibiotic efflux pump	fluoroquinolone antibiotic;macrolide antibiotic;penam	antibiotic efflux
	k141_560408	Firmicutes;Bacilli;Bacillales;Bacillaceae;Bacillus	22326	MAG-146		gb|AAA25293.1|ARO:3000192|tetS	84.194	639	640	641	tetracycline-resistant ribosomal protection protein	tetracycline antibiotic	antibiotic target protection
	k141_560865	Firmicutes;Bacilli;Lactobacillales;NA;NA	465			gb|AAF01499.1|ARO:3000193|tetT	93.506	154	154	651	tetracycline-resistant ribosomal protection protein	tetracycline antibiotic	antibiotic target protection
	k141_562017	Actinobacteria;Actinomycetia;Corynebacteriales;Mycobacteriaceae;Mycobacterium	19881	MAG-63	d__Bacteria;p__Actinobacteriota;c__Actinomycetia;o__Mycobacteriales;f__Mycobacteriaceae;g__;s__	gb|BAD59497.1|ARO:3000501|Nocardia	82.411	1120	1125	1162	rifamycin-resistant beta-subunit of RNA polymerase (rpoB)	peptide antibiotic;rifamycin antibiotic	antibiotic target alteration;antibiotic target replacement
	k141_562050	NA;NA;NA;NA;NA	3316			gb|AAG03380.1|ARO:3002703|cmx	100	391	392	391	major facilitator superfamily (MFS) antibiotic efflux pump	phenicol antibiotic	antibiotic efflux
	k141_56536	Proteobacteria;Gammaproteobacteria;Vibrionales;Vibrionaceae;Vibrio	370			gb|AAC75089.1|ARO:3003577|ugd	81.967	122	123	388	pmr phosphoethanolamine transferase	peptide antibiotic	antibiotic target alteration
	k141_574711	Firmicutes;Bacilli;Bacillales;Staphylococcaceae;Macrococcus	313			gb|QHW12375.1|ARO:3005087|msrF	80	90	90	486	msr-type ABC-F protein	macrolide antibiotic;streptogramin antibiotic	antibiotic target protection
	k141_579473	Proteobacteria;Gammaproteobacteria;NA;NA;NA	384			gb|ABS70977.1|ARO:3004623|AAC(3)-IId	100	128	128	286	AAC(3)	aminoglycoside antibiotic	antibiotic inactivation
	k141_580098	Proteobacteria;Gammaproteobacteria;Pseudomonadales;Pseudomonadaceae;Pseudomonas	3201	MAG-122	d__Bacteria;p__Proteobacteria;c__Gammaproteobacteria;o__Pseudomonadales;f__Pseudomonadaceae;g__Pseudomonas_C;s__	gb|AAC16242.1|ARO:3005069|rsmA	91.379	58	68	61	resistance-nodulation-cell division (RND) antibiotic efflux pump	diaminopyrimidine antibiotic;fluoroquinolone antibiotic;phenicol antibiotic	antibiotic efflux
	k141_58028	Proteobacteria;Gammaproteobacteria;Enterobacterales;Enterobacteriaceae;NA	1285			gb|BAA11237.1|ARO:3000254|emrY	99.05	421	422	512	major facilitator superfamily (MFS) antibiotic efflux pump	tetracycline antibiotic	antibiotic efflux
	k141_58360	NA;NA;NA;NA;NA	2673			gb|AGV10830.1|ARO:3002647|APH(3')-IIIa	100	44	45	264	APH(3')	aminoglycoside antibiotic	antibiotic inactivation
	k141_585221		1286			gb|CBL58181.1|ARO:3003918|apmA	98.077	104	105	274	amp acetyltransferase	aminoglycoside antibiotic	antibiotic inactivation
	k141_585351	Proteobacteria;Gammaproteobacteria;Vibrionales;Vibrionaceae;Photobacterium	378			gb|AAC75089.1|ARO:3003577|ugd	81.579	114	126	388	pmr phosphoethanolamine transferase	peptide antibiotic	antibiotic target alteration
	k141_585355	Firmicutes;Bacilli;Bacillales;Paenibacillaceae;Paenibacillus	276			gb|AAC75089.1|ARO:3003577|ugd	81.25	80	92	388	pmr phosphoethanolamine transferase	peptide antibiotic	antibiotic target alteration
	k141_585617	NA;NA;NA;NA;NA	1839	MAG-38		gb|CAL64019.1|ARO:3003441|cfrA	100	349	350	349	Cfr 23S ribosomal RNA methyltransferase	lincosamide antibiotic;oxazolidinone antibiotic;phenicol antibiotic;pleuromutilin antibiotic;streptogramin A antibiotic;streptogramin antibiotic	antibiotic target alteration
	k141_589255	NA;NA;NA;NA;NA	6586	MAG-42		gb|CBH51824.1|ARO:3002629|ANT(6)-Ib	100	285	286	285	ANT(6)	aminoglycoside antibiotic	antibiotic inactivation
	k141_589255	NA;NA;NA;NA;NA	6586	MAG-42		gb|CBH51823.1|ARO:3000556|tet44	97.685	216	217	640	tetracycline-resistant ribosomal protection protein	tetracycline antibiotic	antibiotic target protection
	k141_589255	NA;NA;NA;NA;NA	6586	MAG-42		gb|CBH51823.1|ARO:3000556|tet44	97.744	399	400	640	tetracycline-resistant ribosomal protection protein	tetracycline antibiotic	antibiotic target protection
	k141_589386	Proteobacteria;Gammaproteobacteria;NA;NA;NA	377			gb|AAW66497.1|ARO:3000566|tet(39)	100	125	125	395	major facilitator superfamily (MFS) antibiotic efflux pump	tetracycline antibiotic	antibiotic efflux
	k141_593012	Firmicutes;Bacilli;Lactobacillales;Aerococcaceae;Suicoccus	737			gb|AHB37625.1|ARO:3004715|vga(E)	97.143	245	245	524	vga-type ABC-F protein	pleuromutilin antibiotic;streptogramin A antibiotic;streptogramin antibiotic	antibiotic target protection
	k141_59581	Proteobacteria;Gammaproteobacteria;Enterobacterales;Enterobacteriaceae;NA	388			gb|AAA16194.1|ARO:3002540|AAC(3)-VIa	100	125	128	299	AAC(3)	aminoglycoside antibiotic	antibiotic inactivation
	k141_596327	Firmicutes;Bacilli;Lactobacillales;Aerococcaceae;Suicoccus	223			gb|AHB37625.1|ARO:3004715|vga(E)	94.521	73	74	524	vga-type ABC-F protein	pleuromutilin antibiotic;streptogramin A antibiotic;streptogramin antibiotic	antibiotic target protection
	k141_596328	Firmicutes;Bacilli;Lactobacillales;Aerococcaceae;Suicoccus	292			gb|AHB37625.1|ARO:3004715|vga(E)	97.917	96	97	524	vga-type ABC-F protein	pleuromutilin antibiotic;streptogramin A antibiotic;streptogramin antibiotic	antibiotic target protection
	k141_596844	Proteobacteria;Gammaproteobacteria;Enterobacterales;Enterobacteriaceae;NA	5311	MAG-8	d__Bacteria;p__Proteobacteria;c__Gammaproteobacteria;o__Enterobacterales;f__Enterobacteriaceae;g__Escherichia;s__Escherichia flexneri	gb|WP_063860233.1|ARO:3006875|EC-14	97.531	324	324	377	EC beta-lactamase	cephalosporin	antibiotic inactivation
	k141_597034	Proteobacteria;Gammaproteobacteria;Chromatiales;Chromatiaceae;Rheinheimera	321			gb|AAC75089.1|ARO:3003577|ugd	82.243	107	107	388	pmr phosphoethanolamine transferase	peptide antibiotic	antibiotic target alteration
	k141_597854		504			gb|ANZ79476.1|ARO:3003908|Erm(47)	99.225	129	134	246	Erm 23S ribosomal RNA methyltransferase	lincosamide antibiotic;macrolide antibiotic;streptogramin antibiotic	antibiotic target alteration
	k141_59955	Proteobacteria;Gammaproteobacteria;Enterobacterales;Enterobacteriaceae;NA	2754	MAG-8	d__Bacteria;p__Proteobacteria;c__Gammaproteobacteria;o__Enterobacterales;f__Enterobacteriaceae;g__Escherichia;s__Escherichia flexneri	gb|BAB38260.1|ARO:3000830|cpxA	100	457	458	457	resistance-nodulation-cell division (RND) antibiotic efflux pump	aminocoumarin antibiotic;aminoglycoside antibiotic	antibiotic efflux
	k141_599674	Proteobacteria;Gammaproteobacteria;Pseudomonadales;Pseudomonadaceae;Halopseudomonas	1785			gb|AAC16242.1|ARO:3005069|rsmA	94.737	57	62	61	resistance-nodulation-cell division (RND) antibiotic efflux pump	diaminopyrimidine antibiotic;fluoroquinolone antibiotic;phenicol antibiotic	antibiotic efflux
	k141_600285	Firmicutes;Bacilli;Lactobacillales;Streptococcaceae;Streptococcus	1881	MAG-109		gb|BAC11901.1|ARO:3004455|Streptococcus	92.442	172	173	216	chloramphenicol acetyltransferase (CAT)	phenicol antibiotic	antibiotic inactivation
	k141_602631	Firmicutes;NA;NA;NA;NA	507			gb|AAA23033.2|ARO:3000190|tetO	96.429	168	168	639	tetracycline-resistant ribosomal protection protein	tetracycline antibiotic	antibiotic target protection
	k141_607145	Proteobacteria;Alphaproteobacteria;Rhodobacterales;Rhodobacteraceae;Pacificitalea	219			gb|AAC75089.1|ARO:3003577|ugd	89.474	57	73	388	pmr phosphoethanolamine transferase	peptide antibiotic	antibiotic target alteration
	k141_607627	Firmicutes;Bacilli;Bacillales;Bacillaceae;Alkalihalobacillus	302			gb|AAR84672.1|ARO:3002925|vanRF	80	100	100	231	glycopeptide resistance gene cluster;vanR	glycopeptide antibiotic	antibiotic target alteration
	k141_60904	NA;NA;NA;NA;NA	1321			gb|AAP74961.2|ARO:3002854|dfrA1	100	39	39	157	trimethoprim resistant dihydrofolate reductase dfr	diaminopyrimidine antibiotic	antibiotic target replacement
	k141_609733	Proteobacteria;Gammaproteobacteria;Enterobacterales;Enterobacteriaceae;NA	5546	MAG-8	d__Bacteria;p__Proteobacteria;c__Gammaproteobacteria;o__Enterobacterales;f__Enterobacteriaceae;g__Escherichia;s__Escherichia flexneri	gb|BAE77933.1|ARO:3000518|CRP	99.524	210	211	210	resistance-nodulation-cell division (RND) antibiotic efflux pump	fluoroquinolone antibiotic;macrolide antibiotic;penam	antibiotic efflux
	k141_612041	Firmicutes;Clostridia;Eubacteriales;Lachnospiraceae;Lachnoanaerobaculum	2559	MAG-109		gb|AAB60941.1|ARO:3005099|23S	89.286	28	28	243	Erm 23S ribosomal RNA methyltransferase	lincosamide antibiotic;macrolide antibiotic;streptogramin antibiotic	antibiotic target alteration
	k141_614456	Proteobacteria;Gammaproteobacteria;Enterobacterales;Yersiniaceae;Serratia	362			gb|AAP43110.2|ARO:3003923|oqxB	91.892	37	44	1050	resistance-nodulation-cell division (RND) antibiotic efflux pump	diaminopyrimidine antibiotic;fluoroquinolone antibiotic;glycylcycline;nitrofuran antibiotic;tetracycline antibiotic	antibiotic efflux
	k141_615521	Firmicutes;Bacilli;Bacillales;Bacillaceae;Bacillus	1961			gb|BAB20748.1|ARO:3002825|ErmY	95.312	64	72	244	Erm 23S ribosomal RNA methyltransferase	lincosamide antibiotic;macrolide antibiotic;streptogramin antibiotic	antibiotic target alteration
	k141_617756	Actinobacteria;Actinomycetia;Micrococcales;NA;NA	283			gb|BAD59497.1|ARO:3000501|Nocardia	83.146	89	94	1162	rifamycin-resistant beta-subunit of RNA polymerase (rpoB)	peptide antibiotic;rifamycin antibiotic	antibiotic target alteration;antibiotic target replacement
	k141_618311	Firmicutes;NA;NA;NA;NA	6743			gb|BAB82500.1|ARO:3000186|tetM	100	61	61	639	tetracycline-resistant ribosomal protection protein	tetracycline antibiotic	antibiotic target protection
	k141_621353	NA;NA;NA;NA;NA	563			gb|AAA88675.1|ARO:3000498|ErmF	98.333	60	61	266	Erm 23S ribosomal RNA methyltransferase	lincosamide antibiotic;macrolide antibiotic;streptogramin A antibiotic;streptogramin B antibiotic;streptogramin antibiotic	antibiotic target alteration
	k141_623790	Proteobacteria;Gammaproteobacteria;NA;NA;NA	712			gb|AAG07064.1|ARO:3003693|mexK	82	50	51	1025	resistance-nodulation-cell division (RND) antibiotic efflux pump	disinfecting agents and antiseptics;macrolide antibiotic;tetracycline antibiotic	antibiotic efflux
	k141_627036	Firmicutes;Clostridia;Halanaerobiales;Halanaerobiaceae;Halanaerobium	367			gb|BAD59497.1|ARO:3000501|Nocardia	81.667	120	122	1162	rifamycin-resistant beta-subunit of RNA polymerase (rpoB)	peptide antibiotic;rifamycin antibiotic	antibiotic target alteration;antibiotic target replacement
	k141_627526	Proteobacteria;Alphaproteobacteria;Hyphomicrobiales;Aurantimonadaceae;Martelella	350			gb|AAC75089.1|ARO:3003577|ugd	80.172	116	116	388	pmr phosphoethanolamine transferase	peptide antibiotic	antibiotic target alteration
	k141_628224	Firmicutes;Bacilli;Bacillales;Staphylococcaceae;Mammaliicoccus	600			gb|BAA34540.1|ARO:3000319|mphC	92.5	120	121	299	macrolide phosphotransferase (MPH)	macrolide antibiotic	antibiotic inactivation
	k141_631386	Firmicutes;Bacilli;Bacillales;Staphylococcaceae;Mammaliicoccus	269			gb|AAA98096.1|ARO:3000595|ErmT	92.135	89	89	244	Erm 23S ribosomal RNA methyltransferase	lincosamide antibiotic;macrolide antibiotic;streptogramin A antibiotic;streptogramin B antibiotic;streptogramin antibiotic	antibiotic target alteration
	k141_635533	Proteobacteria;Gammaproteobacteria;Pseudomonadales;Pseudomonadaceae;Pseudomonas	413			gb|AAC16242.1|ARO:3005069|rsmA	92.683	41	43	61	resistance-nodulation-cell division (RND) antibiotic efflux pump	diaminopyrimidine antibiotic;fluoroquinolone antibiotic;phenicol antibiotic	antibiotic efflux
	k141_635873	Bacteroidetes;Bacteroidia;Marinilabiliales;Marinilabiliaceae;Alkalitalea	1760	MAG-38		gb|AAK07612.2|ARO:3000604|Erm(35)	93.333	165	172	266	Erm 23S ribosomal RNA methyltransferase	lincosamide antibiotic;macrolide antibiotic;streptogramin A antibiotic;streptogramin B antibiotic;streptogramin antibiotic	antibiotic target alteration
	k141_635877	Bacteroidetes;Cytophagia;Cytophagales;Cyclobacteriaceae;Algoriphagus	243			gb|AAK07612.2|ARO:3000604|Erm(35)	100	81	81	266	Erm 23S ribosomal RNA methyltransferase	lincosamide antibiotic;macrolide antibiotic;streptogramin A antibiotic;streptogramin B antibiotic;streptogramin antibiotic	antibiotic target alteration
	k141_637226	Proteobacteria;Gammaproteobacteria;Enterobacterales;Enterobacteriaceae;NA	894			gb|AML99881.1|ARO:3001327|mdtK	81.879	298	298	474	multidrug and toxic compound extrusion (MATE) transporter	fluoroquinolone antibiotic	antibiotic efflux
	k141_637345	Proteobacteria;Gammaproteobacteria;Enterobacterales;Enterobacteriaceae;NA	1015			gb|AAP43109.1|ARO:3003922|oqxA	99.474	190	269	391	resistance-nodulation-cell division (RND) antibiotic efflux pump	diaminopyrimidine antibiotic;fluoroquinolone antibiotic;glycylcycline;nitrofuran antibiotic;tetracycline antibiotic	antibiotic efflux
	k141_642378	Proteobacteria;Gammaproteobacteria;Enterobacterales;Enterobacteriaceae;NA	2662	MAG-8	d__Bacteria;p__Proteobacteria;c__Gammaproteobacteria;o__Enterobacterales;f__Enterobacteriaceae;g__Escherichia;s__Escherichia flexneri	gb|BAA15221.2|ARO:3000263|marA	100	127	128	127	General Bacterial Porin with reduced permeability to beta-lactams;resistance-nodulation-cell division (RND) antibiotic efflux pump	carbapenem;cephalosporin;cephamycin;disinfecting agents and antiseptics;fluoroquinolone antibiotic;glycylcycline;monobactam;penam;penem;phenicol antibiotic;rifamycin antibiotic;tetracycline antibiotic	antibiotic efflux;reduced permeability to antibiotic
	k141_644121	Firmicutes;Bacilli;Bacillales;Bacillaceae;Sutcliffiella	305	MAG-109		gb|AAC75089.1|ARO:3003577|ugd	83.168	101	101	388	pmr phosphoethanolamine transferase	peptide antibiotic	antibiotic target alteration
	k141_646361	Proteobacteria;Gammaproteobacteria;NA;NA;NA	4985			gb|BAC67143.1|ARO:3000166|tet(B)	99.252	401	402	401	major facilitator superfamily (MFS) antibiotic efflux pump	tetracycline antibiotic	antibiotic efflux
	k141_650204	Proteobacteria;Gammaproteobacteria;Enterobacterales;Enterobacteriaceae;NA	2099			gb|AAC73565.1|ARO:3004043|Escherichia	100	71	71	397	resistance-nodulation-cell division (RND) antibiotic efflux pump	cephalosporin;disinfecting agents and antiseptics;fluoroquinolone antibiotic;glycylcycline;penam;phenicol antibiotic;rifamycin antibiotic;tetracycline antibiotic	antibiotic efflux
	k141_651317	Firmicutes;Bacilli;Bacillales;Staphylococcaceae;Abyssicoccus	218			gb|CBY88983.1|ARO:3002833|vgaE	96.154	52	53	524	vga-type ABC-F protein	pleuromutilin antibiotic;streptogramin A antibiotic;streptogramin antibiotic	antibiotic target protection
	k141_653603	Firmicutes;Bacilli;Lactobacillales;Lactobacillaceae;Liquorilactobacillus	308			gb|AAC75089.1|ARO:3003577|ugd	80.392	102	102	388	pmr phosphoethanolamine transferase	peptide antibiotic	antibiotic target alteration
	k141_655630	Actinobacteria;Actinomycetia;Actinomycetales;Actinomycetaceae;Flaviflexus	326			gb|CCP46065.1|ARO:3000816|mtrA	91.667	72	76	228	resistance-nodulation-cell division (RND) antibiotic efflux pump	macrolide antibiotic;penam	antibiotic efflux
	k141_661642	Firmicutes;Bacilli;NA;NA;NA	39843	MAG-42		gb|BAE15963.1|ARO:3002868|dfrG	100	165	166	165	trimethoprim resistant dihydrofolate reductase dfr	diaminopyrimidine antibiotic	antibiotic target replacement
	k141_66180	Proteobacteria;Gammaproteobacteria;NA;NA;NA	336			gb|ACJ63260.1|ARO:3000413|sul3	100	111	111	263	sulfonamide resistant sul	sulfonamide antibiotic;sulfone antibiotic	antibiotic target replacement
	k141_662522	Proteobacteria;Alphaproteobacteria;Hyphomicrobiales;Brucellaceae;Brucella	387			gb|AAD25538.1|ARO:3000174|tet(G)	91.473	129	129	391	major facilitator superfamily (MFS) antibiotic efflux pump	tetracycline antibiotic	antibiotic efflux
	k141_670415	Firmicutes;Bacilli;Bacillales;Bacillaceae;Bacillus	617			gb|APB03222.1|ARO:3003992|rphB	94.03	67	68	884	rifampin phosphotransferase	rifamycin antibiotic	antibiotic inactivation
	k141_670604	Proteobacteria;Gammaproteobacteria;NA;NA;NA	306			gb|WP_065159014.1|ARO:3005750|OXA-520	100	101	101	266	OXA beta-lactamase	carbapenem;cephalosporin;penam	antibiotic inactivation
	k141_675820	Firmicutes;Bacilli;Lactobacillales;Enterococcaceae;Enterococcus	6022	MAG-135	d__Bacteria;p__Bacteroidota;c__Bacteroidia;o__Bacteroidales;f__Marinilabiliaceae;g__;s__	gb|AKA86814|ARO:3003746|optrA	96.947	655	656	655	Miscellaneous ABC-F subfamily ATP-binding cassette ribosomal protection proteins	oxazolidinone antibiotic;phenicol antibiotic	antibiotic target protection
	k141_678895	Proteobacteria;Gammaproteobacteria;Enterobacterales;Yersiniaceae;Serratia	389			gb|AAA26549.1|ARO:3002549|AAC(6')-Ic	100	43	44	146	AAC(6')	aminoglycoside antibiotic	antibiotic inactivation
	k141_680844	Firmicutes;Bacilli;NA;NA;NA	297			gb|AAA98096.1|ARO:3000595|ErmT	82.609	46	46	244	Erm 23S ribosomal RNA methyltransferase	lincosamide antibiotic;macrolide antibiotic;streptogramin A antibiotic;streptogramin B antibiotic;streptogramin antibiotic	antibiotic target alteration
	k141_683097	Proteobacteria;Gammaproteobacteria;Enterobacterales;Enterobacteriaceae;Klebsiella	446			gb|AAC75271.1|ARO:3003952|yojI	83.471	121	121	547	ATP-binding cassette (ABC) antibiotic efflux pump	peptide antibiotic	antibiotic efflux
	k141_68442	Proteobacteria;NA;NA;NA;NA	1241			gb|CAA25854.1|ARO:3002659|APH(6)-Ic	92.116	241	266	266	APH(6)	aminoglycoside antibiotic	antibiotic inactivation
	k141_68442	Proteobacteria;NA;NA;NA;NA	1241			gb|BAF34030.1|ARO:3005036|BLMT	99.206	126	127	126	Bleomycin resistant protein	glycopeptide antibiotic	antibiotic inactivation
	k141_688543	Firmicutes;Bacilli;Lactobacillales;NA;NA	273			gb|AAF01499.1|ARO:3000193|tetT	91.209	91	91	651	tetracycline-resistant ribosomal protection protein	tetracycline antibiotic	antibiotic target protection
	k141_690839	Proteobacteria;Gammaproteobacteria;Enterobacterales;Enterobacteriaceae;Klebsiella	502			gb|AAC73564.1|ARO:3000216|acrB	92.216	167	167	1049	resistance-nodulation-cell division (RND) antibiotic efflux pump	cephalosporin;disinfecting agents and antiseptics;fluoroquinolone antibiotic;glycylcycline;penam;phenicol antibiotic;rifamycin antibiotic;tetracycline antibiotic	antibiotic efflux
	k141_691025	Firmicutes;Bacilli;Bacillales;Planococcaceae;Rummeliibacillus	1152			gb|AHB37625.1|ARO:3004715|vga(E)	81.25	32	37	524	vga-type ABC-F protein	pleuromutilin antibiotic;streptogramin A antibiotic;streptogramin antibiotic	antibiotic target protection
	k141_692878	Proteobacteria;Betaproteobacteria;Nitrosomonadales;Methylophilaceae;Methylovorus	354			gb|AAC75089.1|ARO:3003577|ugd	81.667	60	61	388	pmr phosphoethanolamine transferase	peptide antibiotic	antibiotic target alteration
	k141_69521	NA;NA;NA;NA;NA	1016			gb|AAP74961.2|ARO:3002854|dfrA1	99.363	157	158	157	trimethoprim resistant dihydrofolate reductase dfr	diaminopyrimidine antibiotic	antibiotic target replacement
	k141_695622	Firmicutes;Bacilli;Lactobacillales;Enterococcaceae;Enterococcus	36000	MAG-42		gb|AAL02176.1|ARO:3004669|emtA	90.323	341	342	341	non-erm 23S ribosomal RNA methyltransferase (G748)	lincosamide antibiotic;macrolide antibiotic	antibiotic target alteration
	k141_697900	Firmicutes;Clostridia;Halanaerobiales;Halanaerobiaceae;Halanaerobium	360			gb|AAC75089.1|ARO:3003577|ugd	82.5	120	120	388	pmr phosphoethanolamine transferase	peptide antibiotic	antibiotic target alteration
	k141_698744	Proteobacteria;Gammaproteobacteria;Vibrionales;Vibrionaceae;Vibrio	425			gb|AAC75089.1|ARO:3003577|ugd	80.142	141	141	388	pmr phosphoethanolamine transferase	peptide antibiotic	antibiotic target alteration
	k141_701416	Proteobacteria;Gammaproteobacteria;Pseudomonadales;Pseudomonadaceae;Pseudomonas	3758	MAG-102		gb|AAC16242.1|ARO:3005069|rsmA	91.379	58	68	61	resistance-nodulation-cell division (RND) antibiotic efflux pump	diaminopyrimidine antibiotic;fluoroquinolone antibiotic;phenicol antibiotic	antibiotic efflux
	k141_708593	Firmicutes;Bacilli;Lactobacillales;NA;NA	274			gb|AAF01499.1|ARO:3000193|tetT	100	91	91	651	tetracycline-resistant ribosomal protection protein	tetracycline antibiotic	antibiotic target protection
	k141_709326	Proteobacteria;Gammaproteobacteria;Cellvibrionales;Cellvibrionaceae;Cellvibrio	1710			gb|AAC16242.1|ARO:3005069|rsmA	86.207	58	65	61	resistance-nodulation-cell division (RND) antibiotic efflux pump	diaminopyrimidine antibiotic;fluoroquinolone antibiotic;phenicol antibiotic	antibiotic efflux
	k141_716476	Actinobacteria;Actinomycetia;NA;NA;NA	282			gb|CAD12227.2|ARO:3000478|tet(33)	98.936	94	94	407	major facilitator superfamily (MFS) antibiotic efflux pump	tetracycline antibiotic	antibiotic efflux
	k141_717506	Proteobacteria;Gammaproteobacteria;Xanthomonadales;Xanthomonadaceae;Lysobacter	380			gb|AAP43110.2|ARO:3003923|oqxB	82.258	62	62	1050	resistance-nodulation-cell division (RND) antibiotic efflux pump	diaminopyrimidine antibiotic;fluoroquinolone antibiotic;glycylcycline;nitrofuran antibiotic;tetracycline antibiotic	antibiotic efflux
	k141_719028	Proteobacteria;NA;NA;NA;NA	486			gb|AAD25538.1|ARO:3000174|tet(G)	95.652	161	161	391	major facilitator superfamily (MFS) antibiotic efflux pump	tetracycline antibiotic	antibiotic efflux
	k141_720699	Firmicutes;Bacilli;Bacillales;Planococcaceae;Sporosarcina	796			gb|ABO11759.2|ARO:3004573|Acinetobacter	83.333	180	193	429	major facilitator superfamily (MFS) antibiotic efflux pump	fosfomycin	antibiotic efflux
	k141_721257	Proteobacteria;Gammaproteobacteria;NA;NA;NA	836			gb|AEH26330.1|ARO:3005009|qacE	84.211	76	76	110	major facilitator superfamily (MFS) antibiotic efflux pump	disinfecting agents and antiseptics	antibiotic efflux
	k141_721690	Actinobacteria;Actinomycetia;Micrococcales;Microbacteriaceae;Salinibacterium	406			gb|BAD59497.1|ARO:3000501|Nocardia	85.156	128	135	1162	rifamycin-resistant beta-subunit of RNA polymerase (rpoB)	peptide antibiotic;rifamycin antibiotic	antibiotic target alteration;antibiotic target replacement
	k141_722687	Acidobacteria;Acidobacteriia;Acidobacteriales;Acidobacteriaceae;Granulicella	302			gb|AAG05915.1|ARO:3004074|MuxB	83.582	67	77	1043	resistance-nodulation-cell division (RND) antibiotic efflux pump	aminocoumarin antibiotic;macrolide antibiotic;monobactam;tetracycline antibiotic	antibiotic efflux
	k141_722813	Firmicutes;NA;NA;NA;NA	1777			gb|AAA88548.1|ARO:3002597|AAC(6')-Ie-APH(2'')-Ia	100	479	480	479	AAC(6');APH(2'')	aminoglycoside antibiotic	antibiotic inactivation
	k141_725673	Proteobacteria;Gammaproteobacteria;Pseudomonadales;Pseudomonadaceae;Pseudomonas	4113	MAG-122	d__Bacteria;p__Proteobacteria;c__Gammaproteobacteria;o__Pseudomonadales;f__Pseudomonadaceae;g__Pseudomonas_C;s__	gb|SIP52035.1|ARO:3004054|Pseudomonas	81.481	54	57	225	resistance-nodulation-cell division (RND) antibiotic efflux pump	aminocoumarin antibiotic;aminoglycoside antibiotic;carbapenem;cephalosporin;cephamycin;diaminopyrimidine antibiotic;fluoroquinolone antibiotic;macrolide antibiotic;monobactam;penam;penem;peptide antibiotic;phenicol antibiotic;sulfonamide antibiotic;tetracycline antibiotic	antibiotic efflux
	k141_728264	Proteobacteria;Gammaproteobacteria;Enterobacterales;Enterobacteriaceae;NA	4722	MAG-8	d__Bacteria;p__Proteobacteria;c__Gammaproteobacteria;o__Enterobacterales;f__Enterobacteriaceae;g__Escherichia;s__Escherichia flexneri	gb|CDO13836.1|ARO:3005044|OmpA	94.101	356	357	374	General Bacterial Porin with reduced permeability to beta-lactams	carbapenem;cephalosporin;cephamycin;monobactam;penam;penem	reduced permeability to antibiotic
	k141_730611	Proteobacteria;Gammaproteobacteria;Oceanospirillales;Alcanivoracaceae;Alcanivorax	798			gb|AAC16242.1|ARO:3005069|rsmA	81.818	55	63	61	resistance-nodulation-cell division (RND) antibiotic efflux pump	diaminopyrimidine antibiotic;fluoroquinolone antibiotic;phenicol antibiotic	antibiotic efflux
	k141_731817	Proteobacteria;Gammaproteobacteria;Aeromonadales;Aeromonadaceae;Aeromonas	627			gb|AAG16656.1|ARO:3002705|floR	88.995	209	209	404	major facilitator superfamily (MFS) antibiotic efflux pump	phenicol antibiotic	antibiotic efflux
	k141_733033	Actinobacteria;Actinomycetia;Micrococcales;NA;Luteimicrobium	318			gb|AHA41505.1|ARO:3002930|vanRO	86.076	79	90	233	glycopeptide resistance gene cluster;vanR	glycopeptide antibiotic	antibiotic target alteration
	k141_733183	Bacteroidetes;Flavobacteriia;Flavobacteriales;Weeksellaceae;Chryseobacterium	1287			gb|CAD55718.1|ARO:3000197|tet36	100	41	44	640	tetracycline-resistant ribosomal protection protein	tetracycline antibiotic	antibiotic target protection
	k141_734298	NA;NA;NA;NA;NA	1049			gb|AAF17880.1|ARO:3002605|aadA5	100	262	271	262	ANT(3'')	aminoglycoside antibiotic	antibiotic inactivation
	k141_735871	Firmicutes;Clostridia;Eubacteriales;Clostridiaceae;Clostridium	448			gb|BAA12910.1|ARO:3000318|mphB	87.162	148	148	302	macrolide phosphotransferase (MPH)	macrolide antibiotic	antibiotic inactivation
	k141_736083		817			gb|CBL58181.1|ARO:3003918|apmA	93.407	91	91	274	amp acetyltransferase	aminoglycoside antibiotic	antibiotic inactivation
	k141_738920	NA;NA;NA;NA;NA	200			gb|CAC86410.1|ARO:3000599|Erm(33)	100	65	66	243	Erm 23S ribosomal RNA methyltransferase	lincosamide antibiotic;macrolide antibiotic;streptogramin A antibiotic;streptogramin B antibiotic;streptogramin antibiotic	antibiotic target alteration
	k141_741537	Proteobacteria;Alphaproteobacteria;Hyphomicrobiales;Brucellaceae;Brucella	6771			gb|ABZ01840.1|ARO:3005043|cmlA9	99.505	404	405	404	major facilitator superfamily (MFS) antibiotic efflux pump	phenicol antibiotic	antibiotic efflux
	k141_741537	Proteobacteria;Alphaproteobacteria;Hyphomicrobiales;Brucellaceae;Brucella	6771			gb|AAD25538.1|ARO:3000174|tet(G)	95.141	391	392	391	major facilitator superfamily (MFS) antibiotic efflux pump	tetracycline antibiotic	antibiotic efflux
	k141_741698	Actinobacteria;Actinomycetia;Propionibacteriales;Propionibacteriaceae;Tessaracoccus	1664			gb|CAD12227.2|ARO:3000478|tet(33)	100	43	44	407	major facilitator superfamily (MFS) antibiotic efflux pump	tetracycline antibiotic	antibiotic efflux
	k141_744251	NA;NA;NA;NA;NA	1749			gb|ADA62098.1|ARO:3003905|ANT(4')-Ib	99.605	253	267	253	ANT(4')	aminoglycoside antibiotic	antibiotic inactivation
	k141_744672	Proteobacteria;Gammaproteobacteria;Enterobacterales;Enterobacteriaceae;Escherichia	4959	MAG-8	d__Bacteria;p__Proteobacteria;c__Gammaproteobacteria;o__Enterobacterales;f__Enterobacteriaceae;g__Escherichia;s__Escherichia flexneri	gb|AAC73564.1|ARO:3000216|acrB	100	92	93	1049	resistance-nodulation-cell division (RND) antibiotic efflux pump	cephalosporin;disinfecting agents and antiseptics;fluoroquinolone antibiotic;glycylcycline;penam;phenicol antibiotic;rifamycin antibiotic;tetracycline antibiotic	antibiotic efflux
	k141_748474	Firmicutes;Bacilli;NA;NA;NA	440			gb|CBL80435.1|ARO:3002869|dfrK	95.89	146	146	163	trimethoprim resistant dihydrofolate reductase dfr	diaminopyrimidine antibiotic	antibiotic target replacement
	k141_750511	Actinobacteria;Actinomycetia;Streptomycetales;Streptomycetaceae;Streptomyces	3575	MAG-38		gb|AHA41505.1|ARO:3002930|vanRO	84.141	227	232	233	glycopeptide resistance gene cluster;vanR	glycopeptide antibiotic	antibiotic target alteration
	k141_752103	Firmicutes;Bacilli;NA;NA;NA	5255	MAG-38		gb|CBL80435.1|ARO:3002869|dfrK	96	50	52	163	trimethoprim resistant dihydrofolate reductase dfr	diaminopyrimidine antibiotic	antibiotic target replacement
	k141_752103	Firmicutes;Bacilli;NA;NA;NA	5255	MAG-38		gb|CBL80435.1|ARO:3002869|dfrK	96.078	51	51	163	trimethoprim resistant dihydrofolate reductase dfr	diaminopyrimidine antibiotic	antibiotic target replacement
	k141_753626	Firmicutes;Bacilli;Bacillales;Staphylococcaceae;Abyssicoccus	276			gb|AHB37625.1|ARO:3004715|vga(E)	97.5	40	40	524	vga-type ABC-F protein	pleuromutilin antibiotic;streptogramin A antibiotic;streptogramin antibiotic	antibiotic target protection
	k141_756856	Proteobacteria;Epsilonproteobacteria;Campylobacterales;Hydrogenimonaceae;Hydrogenimonas	322			gb|AAC75089.1|ARO:3003577|ugd	86.207	87	107	388	pmr phosphoethanolamine transferase	peptide antibiotic	antibiotic target alteration
	k141_757355	Firmicutes;NA;NA;NA;NA	397			gb|ACH87088.1|ARO:3000196|tet32	100	132	132	639	tetracycline-resistant ribosomal protection protein	tetracycline antibiotic	antibiotic target protection
	k141_757387	Bacteroidetes;NA;NA;NA;NA	7149			gb|AKO71461.1|ARO:3004608|EreD	95.343	408	409	408	macrolide esterase	macrolide antibiotic	antibiotic inactivation
	k141_757938	Proteobacteria;Betaproteobacteria;Burkholderiales;Alcaligenaceae;Pusillimonas (ex Stolz et al. 2005)	9690	MAG-187	d__Bacteria;p__Proteobacteria;c__Gammaproteobacteria;o__Burkholderiales;f__Burkholderiaceae;g__Castellaniella;s__	gb|CAJ77856.1|ARO:3000777|adeF	83.192	1059	1061	1059	resistance-nodulation-cell division (RND) antibiotic efflux pump	fluoroquinolone antibiotic;tetracycline antibiotic	antibiotic efflux
	k141_759862	Firmicutes;Bacilli;Bacillales;Staphylococcaceae;Abyssicoccus	515			gb|AHB37625.1|ARO:3004715|vga(E)	93.567	171	171	524	vga-type ABC-F protein	pleuromutilin antibiotic;streptogramin A antibiotic;streptogramin antibiotic	antibiotic target protection
	k141_7603	Proteobacteria;Gammaproteobacteria;Enterobacterales;Enterobacteriaceae;Escherichia	568			gb|AAC75137.1|ARO:3000794|mdtC	100	188	188	1025	resistance-nodulation-cell division (RND) antibiotic efflux pump	aminocoumarin antibiotic	antibiotic efflux
	k141_762648	NA;NA;NA;NA;NA	464			gb|AAK07612.2|ARO:3000604|Erm(35)	100	27	27	266	Erm 23S ribosomal RNA methyltransferase	lincosamide antibiotic;macrolide antibiotic;streptogramin A antibiotic;streptogramin B antibiotic;streptogramin antibiotic	antibiotic target alteration
	k141_765318	NA;NA;NA;NA;NA	586			gb|AAK07612.2|ARO:3000604|Erm(35)	85.455	165	172	266	Erm 23S ribosomal RNA methyltransferase	lincosamide antibiotic;macrolide antibiotic;streptogramin A antibiotic;streptogramin B antibiotic;streptogramin antibiotic	antibiotic target alteration
	k141_765992	Firmicutes;Bacilli;Bacillales;Staphylococcaceae;Staphylococcus	4814	MAG-109		gb|BAA34540.1|ARO:3000319|mphC	98.662	299	300	299	macrolide phosphotransferase (MPH)	macrolide antibiotic	antibiotic inactivation
	k141_765992	Firmicutes;Bacilli;Bacillales;Staphylococcaceae;Staphylococcus	4814	MAG-109		gb|CAA36304.1|ARO:3000251|msrA	98.77	488	489	488	msr-type ABC-F protein	macrolide antibiotic;streptogramin B antibiotic;streptogramin antibiotic	antibiotic target protection
	k141_766341	Proteobacteria;Gammaproteobacteria;Pseudomonadales;Pseudomonadaceae;Pseudomonas	567			gb|CAC80727.1|ARO:3000476|tet(31)	100	46	46	410	major facilitator superfamily (MFS) antibiotic efflux pump	tetracycline antibiotic	antibiotic efflux
	k141_76670	Firmicutes;Bacilli;Bacillales;Staphylococcaceae;Macrococcus	3819			gb|CBL80435.1|ARO:3002869|dfrK	84.472	161	165	163	trimethoprim resistant dihydrofolate reductase dfr	diaminopyrimidine antibiotic	antibiotic target replacement
	k141_767216	Firmicutes;Bacilli;Lactobacillales;Enterococcaceae;Enterococcus	947			gb|CDF47262.1|ARO:3004649|cfr(B)	99.661	295	296	349	Cfr 23S ribosomal RNA methyltransferase	lincosamide antibiotic;oxazolidinone antibiotic;phenicol antibiotic;streptogramin antibiotic	antibiotic target alteration
	k141_770755	Proteobacteria;Gammaproteobacteria;Enterobacterales;Yersiniaceae;Serratia	420			gb|BAA15934.1|ARO:3000829|baeS	80	35	36	467	resistance-nodulation-cell division (RND) antibiotic efflux pump	aminocoumarin antibiotic;aminoglycoside antibiotic	antibiotic efflux
	k141_771903	Proteobacteria;Gammaproteobacteria;Enterobacterales;Enterobacteriaceae;NA	3533	MAG-8	d__Bacteria;p__Proteobacteria;c__Gammaproteobacteria;o__Enterobacterales;f__Enterobacteriaceae;g__Escherichia;s__Escherichia flexneri	gb|AAC73564.1|ARO:3000216|acrB	100	851	851	1049	resistance-nodulation-cell division (RND) antibiotic efflux pump	cephalosporin;disinfecting agents and antiseptics;fluoroquinolone antibiotic;glycylcycline;penam;phenicol antibiotic;rifamycin antibiotic;tetracycline antibiotic	antibiotic efflux
	k141_771903	Proteobacteria;Gammaproteobacteria;Enterobacterales;Enterobacteriaceae;NA	3533	MAG-8	d__Bacteria;p__Proteobacteria;c__Gammaproteobacteria;o__Enterobacterales;f__Enterobacteriaceae;g__Escherichia;s__Escherichia flexneri	gb|AAC73565.1|ARO:3004043|Escherichia	100	318	319	397	resistance-nodulation-cell division (RND) antibiotic efflux pump	cephalosporin;disinfecting agents and antiseptics;fluoroquinolone antibiotic;glycylcycline;penam;phenicol antibiotic;rifamycin antibiotic;tetracycline antibiotic	antibiotic efflux
	k141_780423	Actinobacteria;Actinomycetia;Micrococcales;Microbacteriaceae;Leucobacter	2107			gb|CAD12227.2|ARO:3000478|tet(33)	100	43	44	407	major facilitator superfamily (MFS) antibiotic efflux pump	tetracycline antibiotic	antibiotic efflux
	k141_783408	Firmicutes;NA;NA;NA;NA	595			gb|CAM12479.1|ARO:3000567|tet(40)	96.907	194	197	406	major facilitator superfamily (MFS) antibiotic efflux pump	tetracycline antibiotic	antibiotic efflux
	k141_785672	Actinobacteria;Actinomycetia;NA;NA;NA	415			gb|AAA98484.1|ARO:3000596|ErmX	99.275	138	138	284	Erm 23S ribosomal RNA methyltransferase	lincosamide antibiotic;macrolide antibiotic;streptogramin A antibiotic;streptogramin B antibiotic;streptogramin antibiotic	antibiotic target alteration
	k141_78634	Proteobacteria;Gammaproteobacteria;Enterobacterales;Enterobacteriaceae;NA	918			gb|BAE78083.1|ARO:3003549|mdtO	100	306	306	683	major facilitator superfamily (MFS) antibiotic efflux pump	disinfecting agents and antiseptics;nucleoside antibiotic	antibiotic efflux
	k141_789361	Proteobacteria;Gammaproteobacteria;Vibrionales;Vibrionaceae;Vibrio	724			gb|BAE77933.1|ARO:3000518|CRP	87.059	170	170	210	resistance-nodulation-cell division (RND) antibiotic efflux pump	fluoroquinolone antibiotic;macrolide antibiotic;penam	antibiotic efflux
	k141_790059	Actinobacteria;Actinomycetia;Corynebacteriales;Dietziaceae;Dietzia	630			gb|CCP46065.1|ARO:3000816|mtrA	91.892	37	41	228	resistance-nodulation-cell division (RND) antibiotic efflux pump	macrolide antibiotic;penam	antibiotic efflux
	k141_793631	NA;NA;NA;NA;NA	2730	MAG-42		gb|AAB60941.1|ARO:3005099|23S	88.477	243	282	243	Erm 23S ribosomal RNA methyltransferase	lincosamide antibiotic;macrolide antibiotic;streptogramin antibiotic	antibiotic target alteration
	k141_793842	Firmicutes;Bacilli;Lactobacillales;Streptococcaceae;Streptococcus	6176			gb|AAB60941.1|ARO:3005099|23S	86.831	243	246	243	Erm 23S ribosomal RNA methyltransferase	lincosamide antibiotic;macrolide antibiotic;streptogramin antibiotic	antibiotic target alteration
	k141_796580	NA;NA;NA;NA;NA	7684	MAG-109		gb|ADA62098.1|ARO:3003905|ANT(4')-Ib	96.443	253	257	253	ANT(4')	aminoglycoside antibiotic	antibiotic inactivation
	k141_80552	Proteobacteria;Gammaproteobacteria;Enterobacterales;Enterobacteriaceae;Klebsiella	414			gb|BAA16344.1|ARO:3000491|acrD	91.241	137	137	1037	resistance-nodulation-cell division (RND) antibiotic efflux pump	aminoglycoside antibiotic	antibiotic efflux
	k141_809519	Firmicutes;Clostridia;Eubacteriales;Clostridiaceae;Alkaliphilus	425			gb|AAU10334.1|ARO:3002628|aad(6)	85.816	141	141	276	ANT(6)	aminoglycoside antibiotic	antibiotic inactivation
	k141_815644	Proteobacteria;Gammaproteobacteria;Enterobacterales;Enterobacteriaceae;Klebsiella	470			gb|AAC74000.1|ARO:3003950|msbA	90	50	50	582	ATP-binding cassette (ABC) antibiotic efflux pump	nitroimidazole antibiotic	antibiotic efflux
	k141_816191	Firmicutes;Bacilli;Lactobacillales;Aerococcaceae;Suicoccus	511			gb|AHB37625.1|ARO:3004715|vga(E)	90.533	169	170	524	vga-type ABC-F protein	pleuromutilin antibiotic;streptogramin A antibiotic;streptogramin antibiotic	antibiotic target protection
	k141_816619	NA;NA;NA;NA;NA	281			gb|AAA98296.1|ARO:3000250|ErmC	88.636	88	88	244	Erm 23S ribosomal RNA methyltransferase	lincosamide antibiotic;macrolide antibiotic;streptogramin A antibiotic;streptogramin B antibiotic;streptogramin antibiotic	antibiotic target alteration
	k141_819286	Firmicutes;Bacilli;Bacillales;Staphylococcaceae;Mammaliicoccus	618			gb|ATC67679.1|ARO:3000838|arlR	83.333	60	62	219	major facilitator superfamily (MFS) antibiotic efflux pump	disinfecting agents and antiseptics;fluoroquinolone antibiotic	antibiotic efflux
	k141_820161	Bacteroidetes;Bacteroidia;Bacteroidales;NA;NA	23060			gb|CAA79727.1|ARO:3000191|tetQ	89.08	641	642	657	tetracycline-resistant ribosomal protection protein	tetracycline antibiotic	antibiotic target protection
	k141_822052	Proteobacteria;Gammaproteobacteria;NA;NA;NA	384			gb|AAC16242.1|ARO:3005069|rsmA	84.615	52	53	61	resistance-nodulation-cell division (RND) antibiotic efflux pump	diaminopyrimidine antibiotic;fluoroquinolone antibiotic;phenicol antibiotic	antibiotic efflux
	k141_82286	Proteobacteria;Alphaproteobacteria;Hyphomicrobiales;Brucellaceae;Ochrobactrum	314			gb|Q8FW76|ARO:3003772|Brucella	88.421	95	104	880	defensin resistant mprF	peptide antibiotic	antibiotic target alteration
	k141_823648	Actinobacteria;Actinomycetia;Corynebacteriales;Gordoniaceae;Gordonia	452			gb|BAD59497.1|ARO:3000501|Nocardia	89.362	141	150	1162	rifamycin-resistant beta-subunit of RNA polymerase (rpoB)	peptide antibiotic;rifamycin antibiotic	antibiotic target alteration;antibiotic target replacement
	k141_825593	Proteobacteria;Gammaproteobacteria;Enterobacterales;Enterobacteriaceae;NA	371			gb|AAC75271.1|ARO:3003952|yojI	99.187	123	123	547	ATP-binding cassette (ABC) antibiotic efflux pump	peptide antibiotic	antibiotic efflux
	k141_825989	Proteobacteria;Gammaproteobacteria;Enterobacterales;Enterobacteriaceae;NA	2684			gb|BAA11236.1|ARO:3000206|emrK	99.43	351	388	351	major facilitator superfamily (MFS) antibiotic efflux pump	tetracycline antibiotic	antibiotic efflux
	k141_825989	Proteobacteria;Gammaproteobacteria;Enterobacterales;Enterobacteriaceae;NA	2684			gb|BAA11237.1|ARO:3000254|emrY	100	125	125	512	major facilitator superfamily (MFS) antibiotic efflux pump	tetracycline antibiotic	antibiotic efflux
	k141_825989	Proteobacteria;Gammaproteobacteria;Enterobacterales;Enterobacteriaceae;NA	2684			gb|BAB36671.1|ARO:3000832|evgA	99.51	204	205	204	major facilitator superfamily (MFS) antibiotic efflux pump;resistance-nodulation-cell division (RND) antibiotic efflux pump	fluoroquinolone antibiotic;macrolide antibiotic;penam;tetracycline antibiotic	antibiotic efflux
	k141_833027	Bacteroidetes;Flavobacteriia;Flavobacteriales;Weeksellaceae;Kaistella	1199			gb|AAK07612.2|ARO:3000604|Erm(35)	97.101	69	69	266	Erm 23S ribosomal RNA methyltransferase	lincosamide antibiotic;macrolide antibiotic;streptogramin A antibiotic;streptogramin B antibiotic;streptogramin antibiotic	antibiotic target alteration
	k141_835453	Proteobacteria;Gammaproteobacteria;Pseudomonadales;Pseudomonadaceae;Pseudomonas	361			gb|AAC75136.1|ARO:3000793|mdtB	80	110	113	1040	resistance-nodulation-cell division (RND) antibiotic efflux pump	aminocoumarin antibiotic	antibiotic efflux
	k141_836862	Proteobacteria;Gammaproteobacteria;Enterobacterales;Enterobacteriaceae;Klebsiella	5432			gb|AAA99504.1|ARO:3002987|bcrA	80	295	297	306	ATP-binding cassette (ABC) antibiotic efflux pump	peptide antibiotic	antibiotic efflux
	k141_838401	Proteobacteria;Gammaproteobacteria;Enterobacterales;Enterobacteriaceae;NA	7689	MAG-8	d__Bacteria;p__Proteobacteria;c__Gammaproteobacteria;o__Enterobacterales;f__Enterobacteriaceae;g__Escherichia;s__Escherichia flexneri	gb|WP_001443153.1|ARO:3006880|EC-5	100	43	44	377	EC beta-lactamase	cephalosporin	antibiotic inactivation
	k141_838571	Proteobacteria;Gammaproteobacteria;Moraxellales;Moraxellaceae;Acinetobacter	2257			gb|AAC72341.1|ARO:3000182|tet(Y)	100	34	34	391	major facilitator superfamily (MFS) antibiotic efflux pump	tetracycline antibiotic	antibiotic efflux
	k141_84402	Proteobacteria;Gammaproteobacteria;Enterobacterales;Enterobacteriaceae;Escherichia	1708			gb|BAJ42218.1|ARO:3004612|Escherichia	100	103	104	385	ampC-type beta-lactamase	cephalosporin;penam	antibiotic inactivation
	k141_84427	Proteobacteria;Gammaproteobacteria;Pseudomonadales;Marinobacteraceae;Marinobacter	1570			gb|AAC16242.1|ARO:3005069|rsmA	80	60	62	61	resistance-nodulation-cell division (RND) antibiotic efflux pump	diaminopyrimidine antibiotic;fluoroquinolone antibiotic;phenicol antibiotic	antibiotic efflux
	k141_845716	Actinobacteria;Actinomycetia;Micrococcales;Dermabacteraceae;Brachybacterium	647			gb|BAD59497.1|ARO:3000501|Nocardia	85.514	214	215	1162	rifamycin-resistant beta-subunit of RNA polymerase (rpoB)	peptide antibiotic;rifamycin antibiotic	antibiotic target alteration;antibiotic target replacement
	k141_847016	Bacteroidetes;Sphingobacteriia;Sphingobacteriales;Sphingobacteriaceae;Sphingobacterium	31501	MAG-119		gb|AAA27459.1|ARO:3004683|aadS	83.459	133	133	287	ANT(6)	aminoglycoside antibiotic	antibiotic inactivation
	k141_848803	NA;NA;NA;NA;NA	4103	MAG-42		gb|AAX38178.1|ARO:3002634|APH(2'')-Ie	100	301	302	301	APH(2'')	aminoglycoside antibiotic	antibiotic inactivation
	k141_850072	Firmicutes;Bacilli;Bacillales;Staphylococcaceae;Staphylococcus	1045			gb|AAA26652.1|ARO:3002835|lnuA	100	31	32	161	lincosamide nucleotidyltransferase (LNU)	lincosamide antibiotic	antibiotic inactivation
	k141_852767	Firmicutes;Tissierellia;Tissierellales;Tissierellaceae;Tissierella	1512	MAG-109		gb|AAL73129.1|ARO:3000616|mel	81.646	158	159	405	msr-type ABC-F protein	macrolide antibiotic;streptogramin antibiotic	antibiotic target protection
	k141_854093	Actinobacteria;Actinomycetia;Micrococcales;NA;NA	270			gb|BAD59497.1|ARO:3000501|Nocardia	83.908	87	90	1162	rifamycin-resistant beta-subunit of RNA polymerase (rpoB)	peptide antibiotic;rifamycin antibiotic	antibiotic target alteration;antibiotic target replacement
	k141_856632	Actinobacteria;Actinomycetia;Corynebacteriales;Corynebacteriaceae;Corynebacterium	16934	MAG-156		gb|AAA98484.1|ARO:3000596|ErmX	88.028	284	285	284	Erm 23S ribosomal RNA methyltransferase	lincosamide antibiotic;macrolide antibiotic;streptogramin A antibiotic;streptogramin B antibiotic;streptogramin antibiotic	antibiotic target alteration
	k141_857575	Proteobacteria;Gammaproteobacteria;Enterobacterales;Enterobacteriaceae;Escherichia	1394			gb|AAC75089.1|ARO:3003577|ugd	99.31	145	145	388	pmr phosphoethanolamine transferase	peptide antibiotic	antibiotic target alteration
	k141_858531	Actinobacteria;Actinomycetia;Corynebacteriales;Corynebacteriaceae;Corynebacterium	823			gb|ADV91011.1|ARO:3000245|RbpA	81.25	48	48	114	RbpA bacterial RNA polymerase-binding protein	rifamycin antibiotic	antibiotic target protection
	k141_85925	NA;NA;NA;NA;NA	680			gb|QIM09823.1|ARO:3005056|Tet(X6)	95.763	118	118	378	tetracycline inactivation enzyme	tetracycline antibiotic	antibiotic inactivation
	k141_859989	Proteobacteria;Gammaproteobacteria;Enterobacterales;Enterobacteriaceae;NA	6170	MAG-8	d__Bacteria;p__Proteobacteria;c__Gammaproteobacteria;o__Enterobacterales;f__Enterobacteriaceae;g__Escherichia;s__Escherichia flexneri	gb|EOU56998.1|ARO:3004597|Klebsiella	100	395	395	512	major facilitator superfamily (MFS) antibiotic efflux pump	aminoglycoside antibiotic;carbapenem;cephalosporin;fluoroquinolone antibiotic;macrolide antibiotic;penam;penem;peptide antibiotic	antibiotic efflux
	k141_859989	Proteobacteria;Gammaproteobacteria;Enterobacterales;Enterobacteriaceae;NA	6170	MAG-8	d__Bacteria;p__Proteobacteria;c__Gammaproteobacteria;o__Enterobacterales;f__Enterobacteriaceae;g__Escherichia;s__Escherichia flexneri	gb|BAA16547.1|ARO:3000027|emrA	99.744	390	391	390	major facilitator superfamily (MFS) antibiotic efflux pump	fluoroquinolone antibiotic	antibiotic efflux
	k141_859989	Proteobacteria;Gammaproteobacteria;Enterobacterales;Enterobacteriaceae;NA	6170	MAG-8	d__Bacteria;p__Proteobacteria;c__Gammaproteobacteria;o__Enterobacterales;f__Enterobacteriaceae;g__Escherichia;s__Escherichia flexneri	gb|AAC75731.1|ARO:3000516|emrR	100	176	177	176	major facilitator superfamily (MFS) antibiotic efflux pump	fluoroquinolone antibiotic	antibiotic efflux
	k141_863495	Proteobacteria;Gammaproteobacteria;Enterobacterales;Enterobacteriaceae;Klebsiella	318			gb|AAC75136.1|ARO:3000793|mdtB	93.651	63	106	1040	resistance-nodulation-cell division (RND) antibiotic efflux pump	aminocoumarin antibiotic	antibiotic efflux
	k141_865139	Proteobacteria;Gammaproteobacteria;Enterobacterales;NA;NA	448			gb|BAE77933.1|ARO:3000518|CRP	98.649	148	148	210	resistance-nodulation-cell division (RND) antibiotic efflux pump	fluoroquinolone antibiotic;macrolide antibiotic;penam	antibiotic efflux
	k141_869313	Firmicutes;Bacilli;Bacillales;Listeriaceae;Listeria	4233			gb|AAA85213.1|ARO:3002866|dfrD	99.383	162	167	162	trimethoprim resistant dihydrofolate reductase dfr	diaminopyrimidine antibiotic	antibiotic target replacement
	k141_879796	Bacteroidetes;Flavobacteriia;Flavobacteriales;Weeksellaceae;NA	353			gb|CAD55718.1|ARO:3000197|tet36	100	67	117	640	tetracycline-resistant ribosomal protection protein	tetracycline antibiotic	antibiotic target protection
	k141_881209	Proteobacteria;Gammaproteobacteria;NA;NA;NA	1568			gb|CBY77552.1|ARO:3003106|Erm(42)	100	301	304	301	Erm 23S ribosomal RNA methyltransferase	lincosamide antibiotic;macrolide antibiotic;streptogramin antibiotic	antibiotic target alteration
	k141_882308	Proteobacteria;Gammaproteobacteria;Enterobacterales;Enterobacteriaceae;Escherichia	1967			gb|AML99881.1|ARO:3001327|mdtK	87.912	91	91	474	multidrug and toxic compound extrusion (MATE) transporter	fluoroquinolone antibiotic	antibiotic efflux
	k141_88667	Actinobacteria;Actinomycetia;NA;NA;NA	279			gb|AAA98484.1|ARO:3000596|ErmX	94.737	38	38	284	Erm 23S ribosomal RNA methyltransferase	lincosamide antibiotic;macrolide antibiotic;streptogramin A antibiotic;streptogramin B antibiotic;streptogramin antibiotic	antibiotic target alteration
	k141_886975	Proteobacteria;Gammaproteobacteria;Enterobacterales;Morganellaceae;NA	2580			gb|CAD91132.1|ARO:3002839|lnuF	99.267	273	302	273	lincosamide nucleotidyltransferase (LNU)	lincosamide antibiotic	antibiotic inactivation
	k141_887377	Proteobacteria;Gammaproteobacteria;Enterobacterales;Morganellaceae;Providencia	705			gb|AAC60780.1|ARO:3003049|rosB	85.345	116	116	563	major facilitator superfamily (MFS) antibiotic efflux pump	peptide antibiotic	antibiotic efflux
	k141_888622	Proteobacteria;Gammaproteobacteria;Pseudomonadales;Pseudomonadaceae;Pseudomonas	459			gb|AAP43110.2|ARO:3003923|oqxB	81.081	111	111	1050	resistance-nodulation-cell division (RND) antibiotic efflux pump	diaminopyrimidine antibiotic;fluoroquinolone antibiotic;glycylcycline;nitrofuran antibiotic;tetracycline antibiotic	antibiotic efflux
	k141_889628	Proteobacteria;Gammaproteobacteria;Moraxellales;Moraxellaceae;Acinetobacter	494			gb|AAG07064.1|ARO:3003693|mexK	83.951	162	164	1025	resistance-nodulation-cell division (RND) antibiotic efflux pump	disinfecting agents and antiseptics;macrolide antibiotic;tetracycline antibiotic	antibiotic efflux
	k141_896893	Firmicutes;Bacilli;Bacillales;Bacillaceae;Amphibacillus	2136			gb|AAC37034.1|ARO:3000522|ErmG	86.207	29	29	244	Erm 23S ribosomal RNA methyltransferase	lincosamide antibiotic;macrolide antibiotic;streptogramin A antibiotic;streptogramin B antibiotic;streptogramin antibiotic	antibiotic target alteration
	k141_897087	Actinobacteria;Actinomycetia;Corynebacteriales;Corynebacteriaceae;Corynebacterium	1734			gb|AAA98484.1|ARO:3000596|ErmX	94.737	38	38	284	Erm 23S ribosomal RNA methyltransferase	lincosamide antibiotic;macrolide antibiotic;streptogramin A antibiotic;streptogramin B antibiotic;streptogramin antibiotic	antibiotic target alteration
	k141_898049	Firmicutes;Tissierellia;Tissierellales;Tissierellaceae;Tissierella	8656			gb|AAF01499.1|ARO:3000193|tetT	91.571	261	263	651	tetracycline-resistant ribosomal protection protein	tetracycline antibiotic	antibiotic target protection
	k141_899684	Firmicutes;Bacilli;NA;NA;NA	832			gb|AFN69318.1|ARO:3004658|catA8	100	203	204	215	chloramphenicol acetyltransferase (CAT)	phenicol antibiotic	antibiotic inactivation
	k141_900170	NA;NA;NA;NA;NA	415			gb|CAE51638.1|ARO:3002641|APH(3')-Ia	100	28	29	271	APH(3')	aminoglycoside antibiotic	antibiotic inactivation
	k141_901589	Proteobacteria;Gammaproteobacteria;NA;NA;NA	4966			gb|ABB43029.1|ARO:3002539|AAC(3)-IV	99.612	258	268	258	AAC(3)	aminoglycoside antibiotic	antibiotic inactivation
	k141_901589	Proteobacteria;Gammaproteobacteria;NA;NA;NA	4966			gb|CAA24743.1|ARO:3002655|APH(4)-Ia	100	341	342	341	APH(4)	aminoglycoside antibiotic	antibiotic inactivation
	k141_905943	Proteobacteria;Gammaproteobacteria;Enterobacterales;Morganellaceae;Providencia	357			gb|AJO67548.1|ARO:3005006|tet(57)	88.983	118	118	398	tetracycline-resistant ribosomal protection protein	tetracycline antibiotic	antibiotic target protection
	k141_907798	Firmicutes;Bacilli;Bacillales;Staphylococcaceae;Staphylococcus	6473	MAG-109		gb|BAB41874.1|ARO:3000815|mgrA	84.354	147	148	147	ATP-binding cassette (ABC) antibiotic efflux pump;major facilitator superfamily (MFS) antibiotic efflux pump	cephalosporin;disinfecting agents and antiseptics;fluoroquinolone antibiotic;penam;peptide antibiotic;tetracycline antibiotic	antibiotic efflux
	k141_90833	Proteobacteria;Gammaproteobacteria;Alteromonadales;Shewanellaceae;Shewanella	413			gb|AEH26330.1|ARO:3005009|qacE	100	99	100	110	major facilitator superfamily (MFS) antibiotic efflux pump	disinfecting agents and antiseptics	antibiotic efflux
	k141_910788	NA;NA;NA;NA;NA	828			gb|AAC64365.1|ARO:3000230|ANT(2'')-Ia	100	177	226	177	ANT(2'')	aminoglycoside antibiotic	antibiotic inactivation
	k141_910788	NA;NA;NA;NA;NA	828			gb|ABY48974.1|ARO:3005154|APH(3')-XV	100	30	30	264	APH(3')	aminoglycoside antibiotic	antibiotic inactivation
	k141_91105	Proteobacteria;Alphaproteobacteria;Sphingomonadales;Sphingomonadaceae;Sphingomonas	351			gb|BAA07072.1|ARO:3002812|pp-flo	87.931	116	116	374	major facilitator superfamily (MFS) antibiotic efflux pump	phenicol antibiotic	antibiotic efflux
	k141_914222	Firmicutes;Bacilli;Bacillales;Bacillaceae;Cytobacillus	290			gb|QHW12375.1|ARO:3005087|msrF	81.818	33	33	486	msr-type ABC-F protein	macrolide antibiotic;streptogramin antibiotic	antibiotic target protection
	k141_914827	Firmicutes;Bacilli;Bacillales;Staphylococcaceae;Staphylococcus	3026	MAG-109		gb|CAA76544.1|ARO:3003836|qacH	83.178	107	108	107	small multidrug resistance (SMR) antibiotic efflux pump	disinfecting agents and antiseptics	antibiotic efflux
	k141_918155	Actinobacteria;Actinomycetia;Micrococcales;Dermabacteraceae;Brachybacterium	1426			gb|WP_050815728.1|ARO:3004543|mphO	94.074	135	149	317	macrolide phosphotransferase (MPH)	macrolide antibiotic	antibiotic inactivation
	k141_92169	Proteobacteria;Gammaproteobacteria;Enterobacterales;Enterobacteriaceae;Klebsiella	381			gb|AAC73564.1|ARO:3000216|acrB	88.889	126	126	1049	resistance-nodulation-cell division (RND) antibiotic efflux pump	cephalosporin;disinfecting agents and antiseptics;fluoroquinolone antibiotic;glycylcycline;penam;phenicol antibiotic;rifamycin antibiotic;tetracycline antibiotic	antibiotic efflux
	k141_922055	Bacteroidetes;NA;NA;NA;NA	391			gb|AAA27459.1|ARO:3004683|aadS	100	41	42	287	ANT(6)	aminoglycoside antibiotic	antibiotic inactivation
	k141_923636	Actinobacteria;Actinomycetia;NA;NA;NA	997			gb|AAA98484.1|ARO:3000596|ErmX	97.26	219	229	284	Erm 23S ribosomal RNA methyltransferase	lincosamide antibiotic;macrolide antibiotic;streptogramin A antibiotic;streptogramin B antibiotic;streptogramin antibiotic	antibiotic target alteration
	k141_923923	Firmicutes;Bacilli;Lactobacillales;Lactobacillaceae;Lactobacillus	4064	MAG-200	d__Bacteria;p__Firmicutes;c__Bacilli;o__Bacillales_D;f__Amphibacillaceae;g__Pseudogracilibacillus;s__	gb|AAA98096.1|ARO:3000595|ErmT	84.774	243	245	244	Erm 23S ribosomal RNA methyltransferase	lincosamide antibiotic;macrolide antibiotic;streptogramin A antibiotic;streptogramin B antibiotic;streptogramin antibiotic	antibiotic target alteration
	k141_924236	Proteobacteria;Gammaproteobacteria;Enterobacterales;Enterobacteriaceae;Citrobacter	439			gb|AAC75089.1|ARO:3003577|ugd	81.379	145	146	388	pmr phosphoethanolamine transferase	peptide antibiotic	antibiotic target alteration
	k141_929669	Firmicutes;Bacilli;Bacillales;Listeriaceae;Listeria	8040			gb|AAA22851.1|ARO:3000179|tet(L)	88.428	458	461	458	major facilitator superfamily (MFS) antibiotic efflux pump	tetracycline antibiotic	antibiotic efflux
	k141_929719	Proteobacteria;Gammaproteobacteria;Enterobacterales;Enterobacteriaceae;Escherichia	3195			gb|ABO09821.1|ARO:3001940|CTX-M-79	100	291	292	291	CTX-M beta-lactamase	cephalosporin	antibiotic inactivation
	k141_930070	Actinobacteria;Actinomycetia;Micrococcales;Microbacteriaceae;NA	431			gb|BAD59497.1|ARO:3000501|Nocardia	83.673	49	143	1162	rifamycin-resistant beta-subunit of RNA polymerase (rpoB)	peptide antibiotic;rifamycin antibiotic	antibiotic target alteration;antibiotic target replacement
	k141_930114	Proteobacteria;Gammaproteobacteria;Enterobacterales;Yersiniaceae;Serratia	1052			gb|BAE77933.1|ARO:3000518|CRP	98.214	56	56	210	resistance-nodulation-cell division (RND) antibiotic efflux pump	fluoroquinolone antibiotic;macrolide antibiotic;penam	antibiotic efflux
	k141_930936	Bacteroidetes;Flavobacteriia;Flavobacteriales;Weeksellaceae;NA	420			gb|CAD55718.1|ARO:3000197|tet36	93.878	49	49	640	tetracycline-resistant ribosomal protection protein	tetracycline antibiotic	antibiotic target protection
	k141_939572	Firmicutes;Bacilli;Bacillales;Staphylococcaceae;Abyssicoccus	705			gb|AHB37625.1|ARO:3004715|vga(E)	90.164	122	122	524	vga-type ABC-F protein	pleuromutilin antibiotic;streptogramin A antibiotic;streptogramin antibiotic	antibiotic target protection
	k141_940862	Proteobacteria;Gammaproteobacteria;Oceanospirillales;Saccharospirillaceae;Reinekea	655			gb|AAG07064.1|ARO:3003693|mexK	87.5	32	41	1025	resistance-nodulation-cell division (RND) antibiotic efflux pump	disinfecting agents and antiseptics;macrolide antibiotic;tetracycline antibiotic	antibiotic efflux
	k141_941450	Actinobacteria;Actinomycetia;Corynebacteriales;Dietziaceae;Dietzia	866			gb|BAD59497.1|ARO:3000501|Nocardia	86.111	288	288	1162	rifamycin-resistant beta-subunit of RNA polymerase (rpoB)	peptide antibiotic;rifamycin antibiotic	antibiotic target alteration;antibiotic target replacement
	k141_941874	Proteobacteria;Gammaproteobacteria;Moraxellales;Moraxellaceae;Psychrobacter	282			gb|AAC75089.1|ARO:3003577|ugd	80.645	93	93	388	pmr phosphoethanolamine transferase	peptide antibiotic	antibiotic target alteration
	k141_942130	Proteobacteria;Gammaproteobacteria;Cellvibrionales;Spongiibacteraceae;Oceanicoccus	1336			gb|AAC16242.1|ARO:3005069|rsmA	89.474	57	61	61	resistance-nodulation-cell division (RND) antibiotic efflux pump	diaminopyrimidine antibiotic;fluoroquinolone antibiotic;phenicol antibiotic	antibiotic efflux
	k141_942970	Actinobacteria;Actinomycetia;Corynebacteriales;Corynebacteriaceae;Corynebacterium	1145			gb|BAD59497.1|ARO:3000501|Nocardia	80.052	381	381	1162	rifamycin-resistant beta-subunit of RNA polymerase (rpoB)	peptide antibiotic;rifamycin antibiotic	antibiotic target alteration;antibiotic target replacement
	k141_94350	Actinobacteria;Actinomycetia;NA;NA;NA	703			gb|AAA98484.1|ARO:3000596|ErmX	89.404	151	151	284	Erm 23S ribosomal RNA methyltransferase	lincosamide antibiotic;macrolide antibiotic;streptogramin A antibiotic;streptogramin B antibiotic;streptogramin antibiotic	antibiotic target alteration
	k141_944517	Bacteroidetes;Flavobacteriia;Flavobacteriales;Weeksellaceae;NA	1261			gb|BAL43359.1|ARO:3003742|mphG	91.912	136	137	294	macrolide phosphotransferase (MPH)	macrolide antibiotic	antibiotic inactivation
	k141_944919	Proteobacteria;Gammaproteobacteria;Pseudomonadales;Pseudomonadaceae;Pseudomonas	2574			gb|BAD00739.1|ARO:3002607|aadA7	97.318	261	262	265	ANT(3'')	aminoglycoside antibiotic	antibiotic inactivation
	k141_945665	Proteobacteria;Gammaproteobacteria;Xanthomonadales;Rhodanobacteraceae;Rhodanobacter	432			gb|AAG05882.1|ARO:3000804|MexF	82.051	117	132	1062	resistance-nodulation-cell division (RND) antibiotic efflux pump	diaminopyrimidine antibiotic;fluoroquinolone antibiotic;phenicol antibiotic	antibiotic efflux
	k141_951611	Proteobacteria;Gammaproteobacteria;Enterobacterales;Yersiniaceae;Serratia	310			gb|AAG07594.1|ARO:3000808|mexI	85.106	94	94	1029	resistance-nodulation-cell division (RND) antibiotic efflux pump	disinfecting agents and antiseptics;fluoroquinolone antibiotic;tetracycline antibiotic	antibiotic efflux
	k141_953203	Proteobacteria;Gammaproteobacteria;Pseudomonadales;Pseudomonadaceae;Thiopseudomonas	38075	MAG-170		gb|AAC16242.1|ARO:3005069|rsmA	94.643	56	61	61	resistance-nodulation-cell division (RND) antibiotic efflux pump	diaminopyrimidine antibiotic;fluoroquinolone antibiotic;phenicol antibiotic	antibiotic efflux
	k141_954669	Firmicutes;Bacilli;Bacillales;Staphylococcaceae;Abyssicoccus	532			gb|AHB37625.1|ARO:3004715|vga(E)	98.667	75	77	524	vga-type ABC-F protein	pleuromutilin antibiotic;streptogramin A antibiotic;streptogramin antibiotic	antibiotic target protection
	k141_957623	Firmicutes;Bacilli;Bacillales;Staphylococcaceae;Abyssicoccus	906			gb|AHB37625.1|ARO:3004715|vga(E)	100	51	51	524	vga-type ABC-F protein	pleuromutilin antibiotic;streptogramin A antibiotic;streptogramin antibiotic	antibiotic target protection
	k141_958523	Proteobacteria;Gammaproteobacteria;Xanthomonadales;Xanthomonadaceae;Pseudoxanthomonas	305			gb|AAG07064.1|ARO:3003693|mexK	84.211	38	40	1025	resistance-nodulation-cell division (RND) antibiotic efflux pump	disinfecting agents and antiseptics;macrolide antibiotic;tetracycline antibiotic	antibiotic efflux
	k141_961370	Proteobacteria;Gammaproteobacteria;Oceanospirillales;Alcanivoracaceae;Alcanivorax	126306	MAG-45		gb|AAC16242.1|ARO:3005069|rsmA	83.636	55	63	61	resistance-nodulation-cell division (RND) antibiotic efflux pump	diaminopyrimidine antibiotic;fluoroquinolone antibiotic;phenicol antibiotic	antibiotic efflux
	k141_962069	NA;NA;NA;NA;NA	212			gb|BAB82500.1|ARO:3000186|tetM	100	61	61	639	tetracycline-resistant ribosomal protection protein	tetracycline antibiotic	antibiotic target protection
	k141_96423	Actinobacteria;Actinomycetia;Micrococcales;Micrococcaceae;NA	529			gb|AAA98484.1|ARO:3000596|ErmX	93.182	44	44	284	Erm 23S ribosomal RNA methyltransferase	lincosamide antibiotic;macrolide antibiotic;streptogramin A antibiotic;streptogramin B antibiotic;streptogramin antibiotic	antibiotic target alteration
	k141_96662	Actinobacteria;Actinomycetia;Bifidobacteriales;Bifidobacteriaceae;Bifidobacterium	1821			gb|WP_041777404.1|ARO:3004480|Bifidobacterium	93.563	435	439	1186	rifamycin-resistant beta-subunit of RNA polymerase (rpoB)	peptide antibiotic;rifamycin antibiotic	antibiotic target alteration;antibiotic target replacement
	k141_976575	Proteobacteria;Gammaproteobacteria;Enterobacterales;NA;NA	2194			gb|ABG65740.1|ARO:3002879|linG	100	273	274	273	lincosamide nucleotidyltransferase (LNU)	lincosamide antibiotic	antibiotic inactivation
	k141_978056	Actinobacteria;Actinomycetia;Micrococcales;NA;NA	308			gb|WP_041777404.1|ARO:3004480|Bifidobacterium	86.275	102	102	1186	rifamycin-resistant beta-subunit of RNA polymerase (rpoB)	peptide antibiotic;rifamycin antibiotic	antibiotic target alteration;antibiotic target replacement
	k141_980304	Firmicutes;Bacilli;Lactobacillales;Lactobacillaceae;Lactiplantibacillus	3075			gb|AAA26652.1|ARO:3002835|lnuA	89.441	161	162	161	lincosamide nucleotidyltransferase (LNU)	lincosamide antibiotic	antibiotic inactivation
	k141_982193	Firmicutes;Bacilli;Bacillales;Planococcaceae;Sporosarcina	4263	MAG-42		gb|AAC37034.1|ARO:3000522|ErmG	80.203	197	199	244	Erm 23S ribosomal RNA methyltransferase	lincosamide antibiotic;macrolide antibiotic;streptogramin A antibiotic;streptogramin B antibiotic;streptogramin antibiotic	antibiotic target alteration
	k141_98464	Proteobacteria;Gammaproteobacteria;Enterobacterales;Yersiniaceae;NA	302			gb|BAB35162.1|ARO:3000676|H-NS	81.333	75	76	137	major facilitator superfamily (MFS) antibiotic efflux pump;resistance-nodulation-cell division (RND) antibiotic efflux pump	cephalosporin;cephamycin;fluoroquinolone antibiotic;macrolide antibiotic;penam;tetracycline antibiotic	antibiotic efflux
	k141_988693	Proteobacteria;Gammaproteobacteria;Oceanospirillales;Oleiphilaceae;Oleiphilus	4521	MAG-51		gb|AAC16242.1|ARO:3005069|rsmA	86.885	61	65	61	resistance-nodulation-cell division (RND) antibiotic efflux pump	diaminopyrimidine antibiotic;fluoroquinolone antibiotic;phenicol antibiotic	antibiotic efflux
	k141_990252	Proteobacteria;NA;NA;NA;NA	2270			gb|AAP15294.1|ARO:3002675|catB2	99.524	210	211	210	chloramphenicol acetyltransferase (CAT)	phenicol antibiotic	antibiotic inactivation
	k141_993835	Proteobacteria;Epsilonproteobacteria;Campylobacterales;Hydrogenimonaceae;Hydrogenimonas	282			gb|AAC75089.1|ARO:3003577|ugd	86.517	89	93	388	pmr phosphoethanolamine transferase	peptide antibiotic	antibiotic target alteration
	k141_996434	Proteobacteria;Alphaproteobacteria;Hyphomicrobiales;Brucellaceae;Brucella	401			gb|Q8FW76|ARO:3003772|Brucella	83.459	133	133	880	defensin resistant mprF	peptide antibiotic	antibiotic target alteration
	k141_996648	Firmicutes;Bacilli;Lactobacillales;Streptococcaceae;Streptococcus	488			gb|AAL05554.1|ARO:3003206|lsaE	94.545	55	56	267	lsa-type ABC-F protein	lincosamide antibiotic;pleuromutilin antibiotic;streptogramin antibiotic	antibiotic target protection
	k141_998331	Proteobacteria;Gammaproteobacteria;Enterobacterales;Morganellaceae;Proteus	1119			gb|ADA62098.1|ARO:3003905|ANT(4')-Ib	97.059	34	50	253	ANT(4')	aminoglycoside antibiotic	antibiotic inactivation
	k141_9994	NA;NA;NA;NA;NA	1189			gb|AAB49832.1|ARO:3002636|APH(2'')-IIIa	99.673	306	307	306	APH(2'')	aminoglycoside antibiotic	antibiotic inactivation

## Sheet: Proteobacteria
	Contig ID	Contig taxonomy (NCBI)	Contig length (nt)			Gene from CARD	sequence Identity (%)	alignment length (a.a.)	query length (a.a.)	subject length (a.a.)	AMR Gene Family	Drug class(es)	Resistance mechanism
	k141_59581	Proteobacteria;Gammaproteobacteria;Enterobacterales;Enterobacteriaceae;NA	388			gb|AAA16194.1|ARO:3002540|AAC(3)-VIa	100	125	128	299	AAC(3)	aminoglycoside antibiotic	antibiotic inactivation
	k141_1501277	Proteobacteria;Gammaproteobacteria;NA;NA;NA	389			gb|ABS70977.1|ARO:3004623|AAC(3)-IId	98.45	129	129	286	AAC(3)	aminoglycoside antibiotic	antibiotic inactivation
	k141_579473	Proteobacteria;Gammaproteobacteria;NA;NA;NA	384			gb|ABS70977.1|ARO:3004623|AAC(3)-IId	100	128	128	286	AAC(3)	aminoglycoside antibiotic	antibiotic inactivation
	k141_901589	Proteobacteria;Gammaproteobacteria;NA;NA;NA	4966			gb|ABB43029.1|ARO:3002539|AAC(3)-IV	99.612	258	268	258	AAC(3)	aminoglycoside antibiotic	antibiotic inactivation
	k141_441687	Proteobacteria;Gammaproteobacteria;Enterobacterales;Morganellaceae;Providencia	685			gb|AIK02012.1|ARO:3002579|AAC(6')-Ib8	99.448	181	184	225	AAC(6')	aminoglycoside antibiotic	antibiotic inactivation
	k141_678895	Proteobacteria;Gammaproteobacteria;Enterobacterales;Yersiniaceae;Serratia	389			gb|AAA26549.1|ARO:3002549|AAC(6')-Ic	100	43	44	146	AAC(6')	aminoglycoside antibiotic	antibiotic inactivation
	k141_1347888	Proteobacteria;Gammaproteobacteria;Enterobacterales;Enterobacteriaceae;Escherichia	3608			gb|CBJ02047.1|ARO:3004611|Escherichia	100	265	265	434	ampC-type beta-lactamase	cephalosporin;penam	antibiotic inactivation
	k141_532601	Proteobacteria;Gammaproteobacteria;Enterobacterales;Enterobacteriaceae;Escherichia	608			gb|CBJ02047.1|ARO:3004611|Escherichia	99.422	173	174	434	ampC-type beta-lactamase	cephalosporin;penam	antibiotic inactivation
	k141_84402	Proteobacteria;Gammaproteobacteria;Enterobacterales;Enterobacteriaceae;Escherichia	1708			gb|BAJ42218.1|ARO:3004612|Escherichia	100	103	104	385	ampC-type beta-lactamase	cephalosporin;penam	antibiotic inactivation
	k141_1213572	Proteobacteria;Gammaproteobacteria;Enterobacterales;Enterobacteriaceae;NA	1085			gb|BAJ42218.1|ARO:3004612|Escherichia	100	184	184	385	ampC-type beta-lactamase	cephalosporin;penam	antibiotic inactivation
	k141_1146808	Proteobacteria;Gammaproteobacteria;Enterobacterales;Morganellaceae;Proteus	1175			gb|ABG49324.1|ARO:3002609|aadA9	100	299	327	299	ANT(3'')	aminoglycoside antibiotic	antibiotic inactivation
	k141_1146818	Proteobacteria;Gammaproteobacteria;NA;NA;NA	396			gb|CAA26199.1|ARO:3004089|ANT(3'')-IIa	86.923	130	132	323	ANT(3'')	aminoglycoside antibiotic	antibiotic inactivation
	k141_1175703	Proteobacteria;Gammaproteobacteria;NA;NA;NA	906			gb|CAA26199.1|ARO:3004089|ANT(3'')-IIa	100	46	52	323	ANT(3'')	aminoglycoside antibiotic	antibiotic inactivation
	k141_126177	Proteobacteria;Gammaproteobacteria;NA;NA;NA	567			gb|AAN41439.1|ARO:3002608|aadA8	100	29	29	263	ANT(3'')	aminoglycoside antibiotic	antibiotic inactivation
	k141_359263	Proteobacteria;Gammaproteobacteria;NA;NA;NA	7036			gb|CAI57696.1|ARO:3002614|aadA14	82.061	262	273	261	ANT(3'')	aminoglycoside antibiotic	antibiotic inactivation
	k141_540560	Proteobacteria;Gammaproteobacteria;NA;NA;NA	977			gb|ABD58917.1|ARO:3002615|aadA15	100	43	43	263	ANT(3'')	aminoglycoside antibiotic	antibiotic inactivation
	k141_944919	Proteobacteria;Gammaproteobacteria;Pseudomonadales;Pseudomonadaceae;Pseudomonas	2574			gb|BAD00739.1|ARO:3002607|aadA7	97.318	261	262	265	ANT(3'')	aminoglycoside antibiotic	antibiotic inactivation
	k141_25442	Proteobacteria;Gammaproteobacteria;Pseudomonadales;Pseudomonadaceae;Thiopseudomonas	4140			gb|AAN87151.1|ARO:3002618|aadA21	100	25	26	263	ANT(3'')	aminoglycoside antibiotic	antibiotic inactivation
	k141_1056817	Proteobacteria;NA;NA;NA;NA	469			gb|ABW91178.1|ARO:3002613|aadA13	92.308	156	156	265	ANT(3'')	aminoglycoside antibiotic	antibiotic inactivation
	k141_1095257	Proteobacteria;NA;NA;NA;NA	1727			gb|AAO49597.1|ARO:3002601|aadA	92.278	259	260	263	ANT(3'')	aminoglycoside antibiotic	antibiotic inactivation
	k141_228704	Proteobacteria;NA;NA;NA;NA	5129			gb|CAA26199.1|ARO:3004089|ANT(3'')-IIa	99.668	301	302	323	ANT(3'')	aminoglycoside antibiotic	antibiotic inactivation
	k141_998331	Proteobacteria;Gammaproteobacteria;Enterobacterales;Morganellaceae;Proteus	1119			gb|ADA62098.1|ARO:3003905|ANT(4')-Ib	97.059	34	50	253	ANT(4')	aminoglycoside antibiotic	antibiotic inactivation
	k141_331885	Proteobacteria;Gammaproteobacteria;Enterobacterales;Enterobacteriaceae;NA	5144			gb|CAE51638.1|ARO:3002641|APH(3')-Ia	100	271	272	271	APH(3')	aminoglycoside antibiotic	antibiotic inactivation
	k141_306430	Proteobacteria;Gammaproteobacteria;Pseudomonadales;Marinobacteraceae;Marinobacter	6417			gb|CAD91341.1|ARO:3004675|aphA15	100	136	136	264	APH(3')	aminoglycoside antibiotic	antibiotic inactivation
	k141_119329	Proteobacteria;NA;NA;NA;NA	1045			gb|CAD91341.1|ARO:3004675|aphA15	100	125	126	264	APH(3')	aminoglycoside antibiotic	antibiotic inactivation
	k141_333727	Proteobacteria;Gammaproteobacteria;Enterobacterales;Enterobacteriaceae;Escherichia	312			gb|ABK33456.1|ARO:3002639|APH(3'')-Ib	100	69	69	267	APH(3'')	aminoglycoside antibiotic	antibiotic inactivation
	k141_1168704	Proteobacteria;Gammaproteobacteria;Enterobacterales;Enterobacteriaceae;NA	840			gb|ABK33456.1|ARO:3002639|APH(3'')-Ib	97.917	48	49	267	APH(3'')	aminoglycoside antibiotic	antibiotic inactivation
	k141_1168704	Proteobacteria;Gammaproteobacteria;Enterobacterales;Enterobacteriaceae;NA	840			gb|ABK33456.1|ARO:3002639|APH(3'')-Ib	100	32	32	267	APH(3'')	aminoglycoside antibiotic	antibiotic inactivation
	k141_1003775	Proteobacteria;NA;NA;NA;NA	275			gb|ABK33456.1|ARO:3002639|APH(3'')-Ib	100	46	63	267	APH(3'')	aminoglycoside antibiotic	antibiotic inactivation
	k141_354863	Proteobacteria;NA;NA;NA;NA	3896			gb|ABK33456.1|ARO:3002639|APH(3'')-Ib	99.625	267	268	267	APH(3'')	aminoglycoside antibiotic	antibiotic inactivation
	k141_901589	Proteobacteria;Gammaproteobacteria;NA;NA;NA	4966			gb|CAA24743.1|ARO:3002655|APH(4)-Ia	100	341	342	341	APH(4)	aminoglycoside antibiotic	antibiotic inactivation
	k141_1480986	Proteobacteria;NA;NA;NA;NA	403			gb|AAC23556.1|ARO:3002660|APH(6)-Id	100	47	62	278	APH(6)	aminoglycoside antibiotic	antibiotic inactivation
	k141_354863	Proteobacteria;NA;NA;NA;NA	3896			gb|AAC23556.1|ARO:3002660|APH(6)-Id	99.638	276	277	278	APH(6)	aminoglycoside antibiotic	antibiotic inactivation
	k141_68442	Proteobacteria;NA;NA;NA;NA	1241			gb|CAA25854.1|ARO:3002659|APH(6)-Ic	92.116	241	266	266	APH(6)	aminoglycoside antibiotic	antibiotic inactivation
	k141_683097	Proteobacteria;Gammaproteobacteria;Enterobacterales;Enterobacteriaceae;Klebsiella	446			gb|AAC75271.1|ARO:3003952|yojI	83.471	121	121	547	ATP-binding cassette (ABC) antibiotic efflux pump	peptide antibiotic	antibiotic efflux
	k141_815644	Proteobacteria;Gammaproteobacteria;Enterobacterales;Enterobacteriaceae;Klebsiella	470			gb|AAC74000.1|ARO:3003950|msbA	90	50	50	582	ATP-binding cassette (ABC) antibiotic efflux pump	nitroimidazole antibiotic	antibiotic efflux
	k141_836862	Proteobacteria;Gammaproteobacteria;Enterobacterales;Enterobacteriaceae;Klebsiella	5432			gb|AAA99504.1|ARO:3002987|bcrA	80	295	297	306	ATP-binding cassette (ABC) antibiotic efflux pump	peptide antibiotic	antibiotic efflux
	k141_1171986	Proteobacteria;Gammaproteobacteria;Enterobacterales;Enterobacteriaceae;NA	16869			gb|AIA35096.1|ARO:3005059|LptD	81.702	705	704	782	ATP-binding cassette (ABC) antibiotic efflux pump	aminocoumarin antibiotic;carbapenem;peptide antibiotic;rifamycin antibiotic	antibiotic efflux
	k141_1180381	Proteobacteria;Gammaproteobacteria;Enterobacterales;Enterobacteriaceae;NA	2805			gb|AAC74000.1|ARO:3003950|msbA	100	582	583	582	ATP-binding cassette (ABC) antibiotic efflux pump	nitroimidazole antibiotic	antibiotic efflux
	k141_227444	Proteobacteria;Gammaproteobacteria;Enterobacterales;Enterobacteriaceae;NA	17981			gb|AAC75271.1|ARO:3003952|yojI	100	547	548	547	ATP-binding cassette (ABC) antibiotic efflux pump	peptide antibiotic	antibiotic efflux
	k141_450852	Proteobacteria;Gammaproteobacteria;Enterobacterales;Enterobacteriaceae;NA	1661			gb|AIA35096.1|ARO:3005059|LptD	86.517	89	89	782	ATP-binding cassette (ABC) antibiotic efflux pump	aminocoumarin antibiotic;carbapenem;peptide antibiotic;rifamycin antibiotic	antibiotic efflux
	k141_825593	Proteobacteria;Gammaproteobacteria;Enterobacterales;Enterobacteriaceae;NA	371			gb|AAC75271.1|ARO:3003952|yojI	99.187	123	123	547	ATP-binding cassette (ABC) antibiotic efflux pump	peptide antibiotic	antibiotic efflux
	k141_4015	Proteobacteria;Gammaproteobacteria;Enterobacterales;Yersiniaceae;Yersinia	958			gb|AAC74000.1|ARO:3003950|msbA	81.776	214	214	582	ATP-binding cassette (ABC) antibiotic efflux pump	nitroimidazole antibiotic	antibiotic efflux
	k141_397568	Proteobacteria;Gammaproteobacteria;Enterobacterales;Enterobacteriaceae;NA	5852			gb|ACN32294.1|ARO:3000237|tolC	100	493	494	495	ATP-binding cassette (ABC) antibiotic efflux pump;major facilitator superfamily (MFS) antibiotic efflux pump;resistance-nodulation-cell division (RND) antibiotic efflux pump	aminocoumarin antibiotic;aminoglycoside antibiotic;carbapenem;cephalosporin;cephamycin;disinfecting agents and antiseptics;fluoroquinolone antibiotic;glycylcycline;macrolide antibiotic;penam;penem;peptide antibiotic;phenicol antibiotic;rifamycin antibiotic;tetracycline antibiotic	antibiotic efflux
	k141_68442	Proteobacteria;NA;NA;NA;NA	1241			gb|BAF34030.1|ARO:3005036|BLMT	99.206	126	127	126	Bleomycin resistant protein	glycopeptide antibiotic	antibiotic inactivation
	k141_332579	Proteobacteria;Gammaproteobacteria;Vibrionales;Vibrionaceae;Vibrio	1705			gb|AAC09012.1|ARO:3002243|CARB-4	99.653	288	289	288	CARB beta-lactamase	penam	antibiotic inactivation
	k141_1040898	Proteobacteria;NA;NA;NA;NA	607			gb|WP_128268233.1|ARO:3005584|CARB-50	100	163	164	298	CARB beta-lactamase	penam	antibiotic inactivation
	k141_1372966	Proteobacteria;NA;NA;NA;NA	448			gb|AAO59455.1|ARO:3002247|CARB-8	100	114	114	298	CARB beta-lactamase	penam	antibiotic inactivation
	k141_308405	Proteobacteria;Gammaproteobacteria;NA;NA;NA	1843			gb|CAA30695.1|ARO:3002685|catIII	100	213	214	213	chloramphenicol acetyltransferase (CAT)	phenicol antibiotic	antibiotic inactivation
	k141_553403	Proteobacteria;Gammaproteobacteria;NA;NA;NA	402			gb|AID93387.1|ARO:3004660|catB11	100	55	55	210	chloramphenicol acetyltransferase (CAT)	phenicol antibiotic	antibiotic inactivation
	k141_119329	Proteobacteria;NA;NA;NA;NA	1045			gb|AFQ93498.1|ARO:3002676|catB3	100	175	175	210	chloramphenicol acetyltransferase (CAT)	phenicol antibiotic	antibiotic inactivation
	k141_990252	Proteobacteria;NA;NA;NA;NA	2270			gb|AAP15294.1|ARO:3002675|catB2	99.524	210	211	210	chloramphenicol acetyltransferase (CAT)	phenicol antibiotic	antibiotic inactivation
	k141_485594	Proteobacteria;Gammaproteobacteria;NA;NA;NA	521			gb|WP_168247875.1|ARO:3005199|CMY-171	100	173	173	381	CMY beta-lactamase	cephamycin	antibiotic inactivation
	k141_929719	Proteobacteria;Gammaproteobacteria;Enterobacterales;Enterobacteriaceae;Escherichia	3195			gb|ABO09821.1|ARO:3001940|CTX-M-79	100	291	292	291	CTX-M beta-lactamase	cephalosporin	antibiotic inactivation
	k141_1405455	Proteobacteria;Alphaproteobacteria;Hyphomicrobiales;Brucellaceae;Brucella	570			gb|Q8FW76|ARO:3003772|Brucella	89.418	189	189	880	defensin resistant mprF	peptide antibiotic	antibiotic target alteration
	k141_996434	Proteobacteria;Alphaproteobacteria;Hyphomicrobiales;Brucellaceae;Brucella	401			gb|Q8FW76|ARO:3003772|Brucella	83.459	133	133	880	defensin resistant mprF	peptide antibiotic	antibiotic target alteration
	k141_82286	Proteobacteria;Alphaproteobacteria;Hyphomicrobiales;Brucellaceae;Ochrobactrum	314			gb|Q8FW76|ARO:3003772|Brucella	88.421	95	104	880	defensin resistant mprF	peptide antibiotic	antibiotic target alteration
	k141_596844	Proteobacteria;Gammaproteobacteria;Enterobacterales;Enterobacteriaceae;NA	5311			gb|WP_063860233.1|ARO:3006875|EC-14	97.531	324	324	377	EC beta-lactamase	cephalosporin	antibiotic inactivation
	k141_838401	Proteobacteria;Gammaproteobacteria;Enterobacterales;Enterobacteriaceae;NA	7689			gb|WP_001443153.1|ARO:3006880|EC-5	100	43	44	377	EC beta-lactamase	cephalosporin	antibiotic inactivation
	k141_172039	Proteobacteria;Gammaproteobacteria;Enterobacterales;Morganellaceae;Morganella	2077			gb|CBY77552.1|ARO:3003106|Erm(42)	85.116	215	228	301	Erm 23S ribosomal RNA methyltransferase	lincosamide antibiotic;macrolide antibiotic;streptogramin antibiotic	antibiotic target alteration
	k141_881209	Proteobacteria;Gammaproteobacteria;NA;NA;NA	1568			gb|CBY77552.1|ARO:3003106|Erm(42)	100	301	304	301	Erm 23S ribosomal RNA methyltransferase	lincosamide antibiotic;macrolide antibiotic;streptogramin antibiotic	antibiotic target alteration
	k141_1003775	Proteobacteria;NA;NA;NA;NA	275			gb|OPG86592.1|ARO:3004626|Erm(49)	100	25	25	304	Erm 23S ribosomal RNA methyltransferase	lincosamide antibiotic;macrolide antibiotic;streptogramin antibiotic	antibiotic target alteration
	k141_335456	Proteobacteria;Gammaproteobacteria;Enterobacterales;Enterobacteriaceae;Klebsiella	1282			gb|AMQ12811.1|ARO:3004111|FosA6	100	50	50	139	fosfomycin thiol transferase	fosfomycin	antibiotic inactivation
	k141_1061656	Proteobacteria;Gammaproteobacteria;Enterobacterales;Enterobacteriaceae;NA	9196			gb|CDO13836.1|ARO:3005044|OmpA	86.047	86	81	374	General Bacterial Porin with reduced permeability to beta-lactams	carbapenem;cephalosporin;cephamycin;monobactam;penam;penem	reduced permeability to antibiotic
	k141_24572	Proteobacteria;Gammaproteobacteria;Enterobacterales;Enterobacteriaceae;NA	366			gb|CAA09666.1|ARO:3004122|Klebsiella	80.769	78	78	374	General Bacterial Porin with reduced permeability to beta-lactams	carbapenem;cephalosporin;cephamycin;monobactam;penam;penem	reduced permeability to antibiotic
	k141_728264	Proteobacteria;Gammaproteobacteria;Enterobacterales;Enterobacteriaceae;NA	4722			gb|CDO13836.1|ARO:3005044|OmpA	94.101	356	357	374	General Bacterial Porin with reduced permeability to beta-lactams	carbapenem;cephalosporin;cephamycin;monobactam;penam;penem	reduced permeability to antibiotic
	k141_1422722	Proteobacteria;Gammaproteobacteria;Enterobacterales;Enterobacteriaceae;NA	307			gb|AFK13828.1|ARO:3000823|ramA	94.505	91	92	124	General Bacterial Porin with reduced permeability to beta-lactams;resistance-nodulation-cell division (RND) antibiotic efflux pump	carbapenem;cephalosporin;cephamycin;disinfecting agents and antiseptics;fluoroquinolone antibiotic;glycylcycline;monobactam;penam;penem;phenicol antibiotic;rifamycin antibiotic;tetracycline antibiotic	antibiotic efflux;reduced permeability to antibiotic
	k141_642378	Proteobacteria;Gammaproteobacteria;Enterobacterales;Enterobacteriaceae;NA	2662			gb|BAA15221.2|ARO:3000263|marA	100	127	128	127	General Bacterial Porin with reduced permeability to beta-lactams;resistance-nodulation-cell division (RND) antibiotic efflux pump	carbapenem;cephalosporin;cephamycin;disinfecting agents and antiseptics;fluoroquinolone antibiotic;glycylcycline;monobactam;penam;penem;phenicol antibiotic;rifamycin antibiotic;tetracycline antibiotic	antibiotic efflux;reduced permeability to antibiotic
	k141_1458373	Proteobacteria;Gammaproteobacteria;Enterobacterales;Enterobacteriaceae;Escherichia	615			gb|AAC73788.1|ARO:3003841|kdpE	100	38	40	225	kdpDE	aminoglycoside antibiotic	antibiotic efflux
	k141_416239	Proteobacteria;Gammaproteobacteria;Enterobacterales;Enterobacteriaceae;NA	896			gb|AAC73788.1|ARO:3003841|kdpE	100	28	28	225	kdpDE	aminoglycoside antibiotic	antibiotic efflux
	k141_549115	Proteobacteria;Gammaproteobacteria;Enterobacterales;Enterobacteriaceae;NA	317			gb|AAC73788.1|ARO:3003841|kdpE	98.095	105	105	225	kdpDE	aminoglycoside antibiotic	antibiotic efflux
	k141_886975	Proteobacteria;Gammaproteobacteria;Enterobacterales;Morganellaceae;NA	2580			gb|CAD91132.1|ARO:3002839|lnuF	99.267	273	302	273	lincosamide nucleotidyltransferase (LNU)	lincosamide antibiotic	antibiotic inactivation
	k141_976575	Proteobacteria;Gammaproteobacteria;Enterobacterales;NA;NA	2194			gb|ABG65740.1|ARO:3002879|linG	100	273	274	273	lincosamide nucleotidyltransferase (LNU)	lincosamide antibiotic	antibiotic inactivation
	k141_1322230	Proteobacteria;NA;NA;NA;NA	453			gb|ABI20451.1|ARO:3003741|mphE	100	151	151	294	macrolide phosphotransferase (MPH)	macrolide antibiotic	antibiotic inactivation
	k141_315234	Proteobacteria;NA;NA;NA;NA	455			gb|ABI20451.1|ARO:3003741|mphE	100	89	90	294	macrolide phosphotransferase (MPH)	macrolide antibiotic	antibiotic inactivation
	k141_179538	Proteobacteria;Alphaproteobacteria;Hyphomicrobiales;Brucellaceae;Brucella	763			gb|AAD25538.1|ARO:3000174|tet(G)	97.386	153	153	391	major facilitator superfamily (MFS) antibiotic efflux pump	tetracycline antibiotic	antibiotic efflux
	k141_662522	Proteobacteria;Alphaproteobacteria;Hyphomicrobiales;Brucellaceae;Brucella	387			gb|AAD25538.1|ARO:3000174|tet(G)	91.473	129	129	391	major facilitator superfamily (MFS) antibiotic efflux pump	tetracycline antibiotic	antibiotic efflux
	k141_741537	Proteobacteria;Alphaproteobacteria;Hyphomicrobiales;Brucellaceae;Brucella	6771			gb|ABZ01840.1|ARO:3005043|cmlA9	99.505	404	405	404	major facilitator superfamily (MFS) antibiotic efflux pump	phenicol antibiotic	antibiotic efflux
	k141_741537	Proteobacteria;Alphaproteobacteria;Hyphomicrobiales;Brucellaceae;Brucella	6771			gb|AAD25538.1|ARO:3000174|tet(G)	95.141	391	392	391	major facilitator superfamily (MFS) antibiotic efflux pump	tetracycline antibiotic	antibiotic efflux
	k141_1124492	Proteobacteria;Alphaproteobacteria;NA;NA;NA	484			gb|AAD25538.1|ARO:3000174|tet(G)	93.168	161	161	391	major facilitator superfamily (MFS) antibiotic efflux pump	tetracycline antibiotic	antibiotic efflux
	k141_1054070	Proteobacteria;Alphaproteobacteria;Rhodobacterales;Rhodobacteraceae;NA	747			gb|AAD25538.1|ARO:3000174|tet(G)	94.286	175	175	391	major facilitator superfamily (MFS) antibiotic efflux pump	tetracycline antibiotic	antibiotic efflux
	k141_475270	Proteobacteria;Alphaproteobacteria;Rhodobacterales;Rhodobacteraceae;NA	765			gb|AAD25538.1|ARO:3000174|tet(G)	92.667	150	152	391	major facilitator superfamily (MFS) antibiotic efflux pump	tetracycline antibiotic	antibiotic efflux
	k141_1380277	Proteobacteria;Alphaproteobacteria;Sphingomonadales;Sphingomonadaceae;Sphingomonas	657			gb|AAD25538.1|ARO:3000174|tet(G)	91.781	219	219	391	major facilitator superfamily (MFS) antibiotic efflux pump	tetracycline antibiotic	antibiotic efflux
	k141_91105	Proteobacteria;Alphaproteobacteria;Sphingomonadales;Sphingomonadaceae;Sphingomonas	351			gb|BAA07072.1|ARO:3002812|pp-flo	87.931	116	116	374	major facilitator superfamily (MFS) antibiotic efflux pump	phenicol antibiotic	antibiotic efflux
	k141_1506554	Proteobacteria;Gammaproteobacteria;Aeromonadales;Aeromonadaceae;Aeromonas	435			gb|AAG16656.1|ARO:3002705|floR	91.034	145	145	404	major facilitator superfamily (MFS) antibiotic efflux pump	phenicol antibiotic	antibiotic efflux
	k141_731817	Proteobacteria;Gammaproteobacteria;Aeromonadales;Aeromonadaceae;Aeromonas	627			gb|AAG16656.1|ARO:3002705|floR	88.995	209	209	404	major facilitator superfamily (MFS) antibiotic efflux pump	phenicol antibiotic	antibiotic efflux
	k141_90833	Proteobacteria;Gammaproteobacteria;Alteromonadales;Shewanellaceae;Shewanella	413			gb|AEH26330.1|ARO:3005009|qacE	100	99	100	110	major facilitator superfamily (MFS) antibiotic efflux pump	disinfecting agents and antiseptics	antibiotic efflux
	k141_1091742	Proteobacteria;Gammaproteobacteria;Enterobacterales;Enterobacteriaceae;Enterobacter	468			gb|EHL92831.1|ARO:3004588|Klebsiella	85.806	155	155	390	major facilitator superfamily (MFS) antibiotic efflux pump	aminoglycoside antibiotic;carbapenem;cephalosporin;fluoroquinolone antibiotic;macrolide antibiotic;penam;penem;peptide antibiotic	antibiotic efflux
	k141_1024716	Proteobacteria;Gammaproteobacteria;Enterobacterales;Enterobacteriaceae;Escherichia	981			gb|AAC77293.1|ARO:3001214|mdtM	96.667	180	181	410	major facilitator superfamily (MFS) antibiotic efflux pump	disinfecting agents and antiseptics;fluoroquinolone antibiotic;lincosamide antibiotic;nucleoside antibiotic;phenicol antibiotic	antibiotic efflux
	k141_1028627	Proteobacteria;Gammaproteobacteria;Enterobacterales;Enterobacteriaceae;Escherichia	3004			gb|BAE78084.1|ARO:3003548|mdtN	99.417	343	344	343	major facilitator superfamily (MFS) antibiotic efflux pump	disinfecting agents and antiseptics;nucleoside antibiotic	antibiotic efflux
	k141_1028627	Proteobacteria;Gammaproteobacteria;Enterobacterales;Enterobacteriaceae;Escherichia	3004			gb|BAE78083.1|ARO:3003549|mdtO	100	155	155	683	major facilitator superfamily (MFS) antibiotic efflux pump	disinfecting agents and antiseptics;nucleoside antibiotic	antibiotic efflux
	k141_316119	Proteobacteria;Gammaproteobacteria;Enterobacterales;Enterobacteriaceae;Escherichia	1512			gb|AAC77293.1|ARO:3001214|mdtM	98.413	63	63	410	major facilitator superfamily (MFS) antibiotic efflux pump	disinfecting agents and antiseptics;fluoroquinolone antibiotic;lincosamide antibiotic;nucleoside antibiotic;phenicol antibiotic	antibiotic efflux
	k141_433001	Proteobacteria;Gammaproteobacteria;Enterobacterales;Enterobacteriaceae;Escherichia	2987			gb|AFH35853.1|ARO:3001328|Escherichia	97.073	410	411	410	major facilitator superfamily (MFS) antibiotic efflux pump	disinfecting agents and antiseptics;tetracycline antibiotic	antibiotic efflux
	k141_216634	Proteobacteria;Gammaproteobacteria;Enterobacterales;Enterobacteriaceae;Klebsiella	525			gb|AAC75731.1|ARO:3000516|emrR	97.203	143	143	176	major facilitator superfamily (MFS) antibiotic efflux pump	fluoroquinolone antibiotic	antibiotic efflux
	k141_244672	Proteobacteria;Gammaproteobacteria;Enterobacterales;Enterobacteriaceae;Klebsiella	345			gb|AFH35853.1|ARO:3001328|Escherichia	93.333	60	114	410	major facilitator superfamily (MFS) antibiotic efflux pump	disinfecting agents and antiseptics;tetracycline antibiotic	antibiotic efflux
	k141_283895	Proteobacteria;Gammaproteobacteria;Enterobacterales;Enterobacteriaceae;Klebsiella	378			gb|AFH35853.1|ARO:3001328|Escherichia	82.558	86	86	410	major facilitator superfamily (MFS) antibiotic efflux pump	disinfecting agents and antiseptics;tetracycline antibiotic	antibiotic efflux
	k141_1076481	Proteobacteria;Gammaproteobacteria;Enterobacterales;Enterobacteriaceae;NA	10170			gb|BAE78083.1|ARO:3003549|mdtO	99.301	286	287	683	major facilitator superfamily (MFS) antibiotic efflux pump	disinfecting agents and antiseptics;nucleoside antibiotic	antibiotic efflux
	k141_1076481	Proteobacteria;Gammaproteobacteria;Enterobacterales;Enterobacteriaceae;NA	10170			gb|BAE78082.1|ARO:3003550|mdtP	98.77	488	489	488	major facilitator superfamily (MFS) antibiotic efflux pump	disinfecting agents and antiseptics;nucleoside antibiotic	antibiotic efflux
	k141_1120855	Proteobacteria;Gammaproteobacteria;Enterobacterales;Enterobacteriaceae;NA	3077			gb|BAH63252.1|ARO:3004583|Klebsiella	84.404	109	110	109	major facilitator superfamily (MFS) antibiotic efflux pump	aminoglycoside antibiotic;cephalosporin;disinfecting agents and antiseptics;macrolide antibiotic;peptide antibiotic;rifamycin antibiotic;tetracycline antibiotic	antibiotic efflux
	k141_1120855	Proteobacteria;Gammaproteobacteria;Enterobacterales;Enterobacteriaceae;NA	3077			gb|BAH63251.1|ARO:3004580|Klebsiella	82.203	118	122	120	major facilitator superfamily (MFS) antibiotic efflux pump	aminoglycoside antibiotic;cephalosporin;disinfecting agents and antiseptics;macrolide antibiotic;peptide antibiotic;rifamycin antibiotic;tetracycline antibiotic	antibiotic efflux
	k141_1123474	Proteobacteria;Gammaproteobacteria;Enterobacterales;Enterobacteriaceae;NA	820			gb|AAC74149.2|ARO:3001216|mdtH	100	187	187	402	major facilitator superfamily (MFS) antibiotic efflux pump	fluoroquinolone antibiotic	antibiotic efflux
	k141_1326093	Proteobacteria;Gammaproteobacteria;Enterobacterales;Enterobacteriaceae;NA	4320			gb|ABV18113.1|ARO:3001329|mdtG	100	408	409	408	major facilitator superfamily (MFS) antibiotic efflux pump	fosfomycin	antibiotic efflux
	k141_285838	Proteobacteria;Gammaproteobacteria;Enterobacterales;Enterobacteriaceae;NA	1154			gb|AAC74149.2|ARO:3001216|mdtH	100	132	133	402	major facilitator superfamily (MFS) antibiotic efflux pump	fluoroquinolone antibiotic	antibiotic efflux
	k141_343139	Proteobacteria;Gammaproteobacteria;Enterobacterales;Enterobacteriaceae;NA	8429			gb|AAC75733.1|ARO:3000074|emrB	100	123	124	512	major facilitator superfamily (MFS) antibiotic efflux pump	fluoroquinolone antibiotic	antibiotic efflux
	k141_403053	Proteobacteria;Gammaproteobacteria;Enterobacterales;Enterobacteriaceae;NA	2003			gb|AAC60780.1|ARO:3003049|rosB	81.14	228	228	563	major facilitator superfamily (MFS) antibiotic efflux pump	peptide antibiotic	antibiotic efflux
	k141_537101	Proteobacteria;Gammaproteobacteria;Enterobacterales;Enterobacteriaceae;NA	226			gb|AAC60780.1|ARO:3003049|rosB	81.356	59	70	563	major facilitator superfamily (MFS) antibiotic efflux pump	peptide antibiotic	antibiotic efflux
	k141_58028	Proteobacteria;Gammaproteobacteria;Enterobacterales;Enterobacteriaceae;NA	1285			gb|BAA11237.1|ARO:3000254|emrY	99.05	421	422	512	major facilitator superfamily (MFS) antibiotic efflux pump	tetracycline antibiotic	antibiotic efflux
	k141_78634	Proteobacteria;Gammaproteobacteria;Enterobacterales;Enterobacteriaceae;NA	918			gb|BAE78083.1|ARO:3003549|mdtO	100	306	306	683	major facilitator superfamily (MFS) antibiotic efflux pump	disinfecting agents and antiseptics;nucleoside antibiotic	antibiotic efflux
	k141_825989	Proteobacteria;Gammaproteobacteria;Enterobacterales;Enterobacteriaceae;NA	2684			gb|BAA11236.1|ARO:3000206|emrK	99.43	351	388	351	major facilitator superfamily (MFS) antibiotic efflux pump	tetracycline antibiotic	antibiotic efflux
	k141_825989	Proteobacteria;Gammaproteobacteria;Enterobacterales;Enterobacteriaceae;NA	2684			gb|BAA11237.1|ARO:3000254|emrY	100	125	125	512	major facilitator superfamily (MFS) antibiotic efflux pump	tetracycline antibiotic	antibiotic efflux
	k141_859989	Proteobacteria;Gammaproteobacteria;Enterobacterales;Enterobacteriaceae;NA	6170			gb|EOU56998.1|ARO:3004597|Klebsiella	100	395	395	512	major facilitator superfamily (MFS) antibiotic efflux pump	aminoglycoside antibiotic;carbapenem;cephalosporin;fluoroquinolone antibiotic;macrolide antibiotic;penam;penem;peptide antibiotic	antibiotic efflux
	k141_859989	Proteobacteria;Gammaproteobacteria;Enterobacterales;Enterobacteriaceae;NA	6170			gb|BAA16547.1|ARO:3000027|emrA	99.744	390	391	390	major facilitator superfamily (MFS) antibiotic efflux pump	fluoroquinolone antibiotic	antibiotic efflux
	k141_859989	Proteobacteria;Gammaproteobacteria;Enterobacterales;Enterobacteriaceae;NA	6170			gb|AAC75731.1|ARO:3000516|emrR	100	176	177	176	major facilitator superfamily (MFS) antibiotic efflux pump	fluoroquinolone antibiotic	antibiotic efflux
	k141_1196811	Proteobacteria;Gammaproteobacteria;Enterobacterales;Morganellaceae;Morganella	1855			gb|AAA22851.1|ARO:3000179|tet(L)	89.52	458	461	458	major facilitator superfamily (MFS) antibiotic efflux pump	tetracycline antibiotic	antibiotic efflux
	k141_1158226	Proteobacteria;Gammaproteobacteria;Enterobacterales;Morganellaceae;Providencia	1187			gb|AMP42492.1|ARO:3004441|tet(59)	100	365	395	400	major facilitator superfamily (MFS) antibiotic efflux pump	tetracycline antibiotic	antibiotic efflux
	k141_887377	Proteobacteria;Gammaproteobacteria;Enterobacterales;Morganellaceae;Providencia	705			gb|AAC60780.1|ARO:3003049|rosB	85.345	116	116	563	major facilitator superfamily (MFS) antibiotic efflux pump	peptide antibiotic	antibiotic efflux
	k141_112821	Proteobacteria;Gammaproteobacteria;Enterobacterales;Yersiniaceae;Serratia	448			gb|AAP93922.1|ARO:3000569|tet(41)	95.973	149	149	393	major facilitator superfamily (MFS) antibiotic efflux pump	tetracycline antibiotic	antibiotic efflux
	k141_5317	Proteobacteria;Gammaproteobacteria;Enterobacterales;Yersiniaceae;Serratia	827			gb|AAC74149.2|ARO:3001216|mdtH	86.792	106	106	402	major facilitator superfamily (MFS) antibiotic efflux pump	fluoroquinolone antibiotic	antibiotic efflux
	k141_838571	Proteobacteria;Gammaproteobacteria;Moraxellales;Moraxellaceae;Acinetobacter	2257			gb|AAC72341.1|ARO:3000182|tet(Y)	100	34	34	391	major facilitator superfamily (MFS) antibiotic efflux pump	tetracycline antibiotic	antibiotic efflux
	k141_1469322	Proteobacteria;Gammaproteobacteria;Moraxellales;Moraxellaceae;Moraxella	7085			gb|CAA75663.1|ARO:3000175|tet(H)	100	400	401	400	major facilitator superfamily (MFS) antibiotic efflux pump	tetracycline antibiotic	antibiotic efflux
	k141_1082215	Proteobacteria;Gammaproteobacteria;NA;NA;NA	356			gb|ACJ63262.1|ARO:3003107|mefB	99.153	118	118	409	major facilitator superfamily (MFS) antibiotic efflux pump	macrolide antibiotic	antibiotic efflux
	k141_1104840	Proteobacteria;Gammaproteobacteria;NA;NA;NA	10587			gb|AAG16656.1|ARO:3002705|floR	98.756	402	408	404	major facilitator superfamily (MFS) antibiotic efflux pump	phenicol antibiotic	antibiotic efflux
	k141_126177	Proteobacteria;Gammaproteobacteria;NA;NA;NA	567			gb|AAF27726.1|ARO:3002694|cmlA4	97.656	128	129	419	major facilitator superfamily (MFS) antibiotic efflux pump	phenicol antibiotic	antibiotic efflux
	k141_189515	Proteobacteria;Gammaproteobacteria;NA;NA;NA	4599			gb|AAN06707.1|ARO:3000165|tet(A)	98.481	395	400	424	major facilitator superfamily (MFS) antibiotic efflux pump	tetracycline antibiotic	antibiotic efflux
	k141_589386	Proteobacteria;Gammaproteobacteria;NA;NA;NA	377			gb|AAW66497.1|ARO:3000566|tet(39)	100	125	125	395	major facilitator superfamily (MFS) antibiotic efflux pump	tetracycline antibiotic	antibiotic efflux
	k141_646361	Proteobacteria;Gammaproteobacteria;NA;NA;NA	4985			gb|BAC67143.1|ARO:3000166|tet(B)	99.252	401	402	401	major facilitator superfamily (MFS) antibiotic efflux pump	tetracycline antibiotic	antibiotic efflux
	k141_721257	Proteobacteria;Gammaproteobacteria;NA;NA;NA	836			gb|AEH26330.1|ARO:3005009|qacE	84.211	76	76	110	major facilitator superfamily (MFS) antibiotic efflux pump	disinfecting agents and antiseptics	antibiotic efflux
	k141_131196	Proteobacteria;Gammaproteobacteria;Pseudomonadales;Pseudomonadaceae;Pseudomonas	426			gb|AAG16656.1|ARO:3002705|floR	88.652	141	141	404	major facilitator superfamily (MFS) antibiotic efflux pump	phenicol antibiotic	antibiotic efflux
	k141_766341	Proteobacteria;Gammaproteobacteria;Pseudomonadales;Pseudomonadaceae;Pseudomonas	567			gb|CAC80727.1|ARO:3000476|tet(31)	100	46	46	410	major facilitator superfamily (MFS) antibiotic efflux pump	tetracycline antibiotic	antibiotic efflux
	k141_1035084	Proteobacteria;NA;NA;NA;NA	1239			gb|AAM77075.1|ARO:3002695|cmlA5	99.385	325	325	419	major facilitator superfamily (MFS) antibiotic efflux pump	phenicol antibiotic	antibiotic efflux
	k141_1253938	Proteobacteria;NA;NA;NA;NA	408			gb|AAG16656.1|ARO:3002705|floR	96.25	80	80	404	major facilitator superfamily (MFS) antibiotic efflux pump	phenicol antibiotic	antibiotic efflux
	k141_1416085	Proteobacteria;NA;NA;NA;NA	2869			gb|CAC80727.1|ARO:3000476|tet(31)	100	404	405	410	major facilitator superfamily (MFS) antibiotic efflux pump	tetracycline antibiotic	antibiotic efflux
	k141_1470086	Proteobacteria;NA;NA;NA;NA	315			gb|BAA07072.1|ARO:3002812|pp-flo	90.385	104	104	374	major facilitator superfamily (MFS) antibiotic efflux pump	phenicol antibiotic	antibiotic efflux
	k141_228704	Proteobacteria;NA;NA;NA;NA	5129			gb|AAC44316.1|ARO:3005010|qacEdelta1	100	115	116	115	major facilitator superfamily (MFS) antibiotic efflux pump	disinfecting agents and antiseptics	antibiotic efflux
	k141_354863	Proteobacteria;NA;NA;NA;NA	3896			gb|AAC72341.1|ARO:3000182|tet(Y)	100	391	392	391	major facilitator superfamily (MFS) antibiotic efflux pump	tetracycline antibiotic	antibiotic efflux
	k141_719028	Proteobacteria;NA;NA;NA;NA	486			gb|AAD25538.1|ARO:3000174|tet(G)	95.652	161	161	391	major facilitator superfamily (MFS) antibiotic efflux pump	tetracycline antibiotic	antibiotic efflux
	k141_1442734	Proteobacteria;Gammaproteobacteria;Enterobacterales;Enterobacteriaceae;Escherichia	329			gb|AAC75429.1|ARO:3000833|evgS	98.165	109	109	1197	major facilitator superfamily (MFS) antibiotic efflux pump;resistance-nodulation-cell division (RND) antibiotic efflux pump	fluoroquinolone antibiotic;macrolide antibiotic;penam;tetracycline antibiotic	antibiotic efflux
	k141_1251304	Proteobacteria;Gammaproteobacteria;Enterobacterales;Enterobacteriaceae;NA	2224			gb|BAB35162.1|ARO:3000676|H-NS	100	137	138	137	major facilitator superfamily (MFS) antibiotic efflux pump;resistance-nodulation-cell division (RND) antibiotic efflux pump	cephalosporin;cephamycin;fluoroquinolone antibiotic;macrolide antibiotic;penam;tetracycline antibiotic	antibiotic efflux
	k141_451704	Proteobacteria;Gammaproteobacteria;Enterobacterales;Enterobacteriaceae;NA	5979			gb|AAC75429.1|ARO:3000833|evgS	99.134	1039	1040	1197	major facilitator superfamily (MFS) antibiotic efflux pump;resistance-nodulation-cell division (RND) antibiotic efflux pump	fluoroquinolone antibiotic;macrolide antibiotic;penam;tetracycline antibiotic	antibiotic efflux
	k141_825989	Proteobacteria;Gammaproteobacteria;Enterobacterales;Enterobacteriaceae;NA	2684			gb|BAB36671.1|ARO:3000832|evgA	99.51	204	205	204	major facilitator superfamily (MFS) antibiotic efflux pump;resistance-nodulation-cell division (RND) antibiotic efflux pump	fluoroquinolone antibiotic;macrolide antibiotic;penam;tetracycline antibiotic	antibiotic efflux
	k141_98464	Proteobacteria;Gammaproteobacteria;Enterobacterales;Yersiniaceae;NA	302			gb|BAB35162.1|ARO:3000676|H-NS	81.333	75	76	137	major facilitator superfamily (MFS) antibiotic efflux pump;resistance-nodulation-cell division (RND) antibiotic efflux pump	cephalosporin;cephamycin;fluoroquinolone antibiotic;macrolide antibiotic;penam;tetracycline antibiotic	antibiotic efflux
	k141_1481034	Proteobacteria;Gammaproteobacteria;Moraxellales;Moraxellaceae;Acinetobacter	1273			gb|ACB05808.1|ARO:3003109|msrE	100	86	86	491	msr-type ABC-F protein	macrolide antibiotic;streptogramin antibiotic	antibiotic target protection
	k141_376153	Proteobacteria;NA;NA;NA;NA	1306			gb|ACB05808.1|ARO:3003109|msrE	100	407	408	491	msr-type ABC-F protein	macrolide antibiotic;streptogramin antibiotic	antibiotic target protection
	k141_882308	Proteobacteria;Gammaproteobacteria;Enterobacterales;Enterobacteriaceae;Escherichia	1967			gb|AML99881.1|ARO:3001327|mdtK	87.912	91	91	474	multidrug and toxic compound extrusion (MATE) transporter	fluoroquinolone antibiotic	antibiotic efflux
	k141_637226	Proteobacteria;Gammaproteobacteria;Enterobacterales;Enterobacteriaceae;NA	894			gb|AML99881.1|ARO:3001327|mdtK	81.879	298	298	474	multidrug and toxic compound extrusion (MATE) transporter	fluoroquinolone antibiotic	antibiotic efflux
	k141_1104840	Proteobacteria;Gammaproteobacteria;NA;NA;NA	10587			gb|AET35493.1|ARO:3001777|OXA-347	100	274	275	274	OXA beta-lactamase	carbapenem;cephalosporin;penam	antibiotic inactivation
	k141_1490438	Proteobacteria;Gammaproteobacteria;NA;NA;NA	1177			gb|AFB82783.1|ARO:3001396|OXA-1	100	276	277	276	OXA beta-lactamase	carbapenem;cephalosporin;penam	antibiotic inactivation
	k141_670604	Proteobacteria;Gammaproteobacteria;NA;NA;NA	306			gb|WP_065159014.1|ARO:3005750|OXA-520	100	101	101	266	OXA beta-lactamase	carbapenem;cephalosporin;penam	antibiotic inactivation
	k141_627526	Proteobacteria;Alphaproteobacteria;Hyphomicrobiales;Aurantimonadaceae;Martelella	350			gb|AAC75089.1|ARO:3003577|ugd	80.172	116	116	388	pmr phosphoethanolamine transferase	peptide antibiotic	antibiotic target alteration
	k141_607145	Proteobacteria;Alphaproteobacteria;Rhodobacterales;Rhodobacteraceae;Pacificitalea	219			gb|AAC75089.1|ARO:3003577|ugd	89.474	57	73	388	pmr phosphoethanolamine transferase	peptide antibiotic	antibiotic target alteration
	k141_692878	Proteobacteria;Betaproteobacteria;Nitrosomonadales;Methylophilaceae;Methylovorus	354			gb|AAC75089.1|ARO:3003577|ugd	81.667	60	61	388	pmr phosphoethanolamine transferase	peptide antibiotic	antibiotic target alteration
	k141_143912	Proteobacteria;Gammaproteobacteria;Aeromonadales;Aeromonadaceae;Oceanisphaera	401			gb|AAC75089.1|ARO:3003577|ugd	80.451	133	133	388	pmr phosphoethanolamine transferase	peptide antibiotic	antibiotic target alteration
	k141_1272530	Proteobacteria;Gammaproteobacteria;Alteromonadales;Alteromonadaceae;Alteromonas	361			gb|AAC75089.1|ARO:3003577|ugd	80	120	120	388	pmr phosphoethanolamine transferase	peptide antibiotic	antibiotic target alteration
	k141_367383	Proteobacteria;Gammaproteobacteria;Alteromonadales;Colwelliaceae;Colwellia	354			gb|AAC75089.1|ARO:3003577|ugd	81.197	117	117	388	pmr phosphoethanolamine transferase	peptide antibiotic	antibiotic target alteration
	k141_367385	Proteobacteria;Gammaproteobacteria;Alteromonadales;Colwelliaceae;Colwellia	301			gb|AAC75089.1|ARO:3003577|ugd	80	100	100	388	pmr phosphoethanolamine transferase	peptide antibiotic	antibiotic target alteration
	k141_382468	Proteobacteria;Gammaproteobacteria;Alteromonadales;Shewanellaceae;Shewanella	283			gb|AAC75089.1|ARO:3003577|ugd	82.558	86	86	388	pmr phosphoethanolamine transferase	peptide antibiotic	antibiotic target alteration
	k141_388095	Proteobacteria;Gammaproteobacteria;Alteromonadales;Shewanellaceae;Shewanella	234			gb|AAC75089.1|ARO:3003577|ugd	81.159	69	69	388	pmr phosphoethanolamine transferase	peptide antibiotic	antibiotic target alteration
	k141_597034	Proteobacteria;Gammaproteobacteria;Chromatiales;Chromatiaceae;Rheinheimera	321			gb|AAC75089.1|ARO:3003577|ugd	82.243	107	107	388	pmr phosphoethanolamine transferase	peptide antibiotic	antibiotic target alteration
	k141_924236	Proteobacteria;Gammaproteobacteria;Enterobacterales;Enterobacteriaceae;Citrobacter	439			gb|AAC75089.1|ARO:3003577|ugd	81.379	145	146	388	pmr phosphoethanolamine transferase	peptide antibiotic	antibiotic target alteration
	k141_1002293	Proteobacteria;Gammaproteobacteria;Enterobacterales;Enterobacteriaceae;Escherichia	8617			gb|AAC75314.1|ARO:3003578|pmrF	100	322	323	322	pmr phosphoethanolamine transferase	peptide antibiotic	antibiotic target alteration
	k141_1272898	Proteobacteria;Gammaproteobacteria;Enterobacterales;Enterobacteriaceae;Escherichia	3120			gb|BAE78116.1|ARO:3003576|eptA	100	547	548	547	pmr phosphoethanolamine transferase	peptide antibiotic	antibiotic target alteration
	k141_158203	Proteobacteria;Gammaproteobacteria;Enterobacterales;Enterobacteriaceae;Escherichia	372			gb|AAC75089.1|ARO:3003577|ugd	90.244	123	123	388	pmr phosphoethanolamine transferase	peptide antibiotic	antibiotic target alteration
	k141_238714	Proteobacteria;Gammaproteobacteria;Enterobacterales;Enterobacteriaceae;Escherichia	1073			gb|AAC75089.1|ARO:3003577|ugd	100	68	69	388	pmr phosphoethanolamine transferase	peptide antibiotic	antibiotic target alteration
	k141_857575	Proteobacteria;Gammaproteobacteria;Enterobacterales;Enterobacteriaceae;Escherichia	1394			gb|AAC75089.1|ARO:3003577|ugd	99.31	145	145	388	pmr phosphoethanolamine transferase	peptide antibiotic	antibiotic target alteration
	k141_24232	Proteobacteria;Gammaproteobacteria;Enterobacterales;Enterobacteriaceae;Klebsiella	555			gb|AAC75314.1|ARO:3003578|pmrF	82.927	123	123	322	pmr phosphoethanolamine transferase	peptide antibiotic	antibiotic target alteration
	k141_1263464	Proteobacteria;Gammaproteobacteria;Enterobacterales;Enterobacteriaceae;NA	827			gb|CCI79240.1|ARO:3005047|eptB	85.145	276	275	574	pmr phosphoethanolamine transferase	peptide antibiotic	antibiotic target alteration
	k141_1276920	Proteobacteria;Gammaproteobacteria;Enterobacterales;Enterobacteriaceae;NA	1879			gb|CCI79240.1|ARO:3005047|eptB	84.615	52	64	574	pmr phosphoethanolamine transferase	peptide antibiotic	antibiotic target alteration
	k141_1011944	Proteobacteria;Gammaproteobacteria;Enterobacterales;Morganellaceae;Proteus	386			gb|AAC75089.1|ARO:3003577|ugd	80.469	128	128	388	pmr phosphoethanolamine transferase	peptide antibiotic	antibiotic target alteration
	k141_216460	Proteobacteria;Gammaproteobacteria;Enterobacterales;Morganellaceae;Proteus	356			gb|AAC75089.1|ARO:3003577|ugd	80.508	118	118	388	pmr phosphoethanolamine transferase	peptide antibiotic	antibiotic target alteration
	k141_1386087	Proteobacteria;Gammaproteobacteria;Enterobacterales;Yersiniaceae;Yersinia	533			gb|AAG06942.1|ARO:3002985|arnA	84.181	177	177	662	pmr phosphoethanolamine transferase	peptide antibiotic	antibiotic target alteration
	k141_544953	Proteobacteria;Gammaproteobacteria;Moraxellales;Moraxellaceae;Psychrobacter	343			gb|AAC75089.1|ARO:3003577|ugd	83.81	105	114	388	pmr phosphoethanolamine transferase	peptide antibiotic	antibiotic target alteration
	k141_941874	Proteobacteria;Gammaproteobacteria;Moraxellales;Moraxellaceae;Psychrobacter	282			gb|AAC75089.1|ARO:3003577|ugd	80.645	93	93	388	pmr phosphoethanolamine transferase	peptide antibiotic	antibiotic target alteration
	k141_1030487	Proteobacteria;Gammaproteobacteria;Oceanospirillales;Oceanospirillaceae;Marinobacterium	533			gb|AAC75089.1|ARO:3003577|ugd	80.791	177	177	388	pmr phosphoethanolamine transferase	peptide antibiotic	antibiotic target alteration
	k141_496197	Proteobacteria;Gammaproteobacteria;Vibrionales;Vibrionaceae;Photobacterium	225			gb|AAC75089.1|ARO:3003577|ugd	86.667	75	75	388	pmr phosphoethanolamine transferase	peptide antibiotic	antibiotic target alteration
	k141_585351	Proteobacteria;Gammaproteobacteria;Vibrionales;Vibrionaceae;Photobacterium	378			gb|AAC75089.1|ARO:3003577|ugd	81.579	114	126	388	pmr phosphoethanolamine transferase	peptide antibiotic	antibiotic target alteration
	k141_1163151	Proteobacteria;Gammaproteobacteria;Vibrionales;Vibrionaceae;Vibrio	311			gb|AAC75089.1|ARO:3003577|ugd	83.333	90	103	388	pmr phosphoethanolamine transferase	peptide antibiotic	antibiotic target alteration
	k141_496202	Proteobacteria;Gammaproteobacteria;Vibrionales;Vibrionaceae;Vibrio	251			gb|AAC75089.1|ARO:3003577|ugd	85.542	83	83	388	pmr phosphoethanolamine transferase	peptide antibiotic	antibiotic target alteration
	k141_56536	Proteobacteria;Gammaproteobacteria;Vibrionales;Vibrionaceae;Vibrio	370			gb|AAC75089.1|ARO:3003577|ugd	81.967	122	123	388	pmr phosphoethanolamine transferase	peptide antibiotic	antibiotic target alteration
	k141_698744	Proteobacteria;Gammaproteobacteria;Vibrionales;Vibrionaceae;Vibrio	425			gb|AAC75089.1|ARO:3003577|ugd	80.142	141	141	388	pmr phosphoethanolamine transferase	peptide antibiotic	antibiotic target alteration
	k141_1480719	Proteobacteria;Gammaproteobacteria;Enterobacterales;Morganellaceae;NA	2824			gb|ACG70184.1|ARO:3002788|QnrD1	100	214	215	214	quinolone resistance protein (qnr)	fluoroquinolone antibiotic	antibiotic target protection
	k141_1284435	Proteobacteria;Gammaproteobacteria;Enterobacterales;Yersiniaceae;Serratia	391			gb|AQV34023.1|ARO:3004637|qnrE2	83.721	129	129	214	quinolone resistance protein (qnr)	fluoroquinolone antibiotic	antibiotic target protection
	k141_476384	Proteobacteria;NA;NA;NA;NA	3253			gb|AGK90303.1|ARO:3002734|QnrB19	100	214	215	214	quinolone resistance protein (qnr)	fluoroquinolone antibiotic	antibiotic target protection
	k141_18954	Proteobacteria;Betaproteobacteria;Burkholderiales;Alcaligenaceae;Pusillimonas (ex Stolz et al. 2005)	561			gb|AAG05915.1|ARO:3004074|MuxB	84.444	45	61	1043	resistance-nodulation-cell division (RND) antibiotic efflux pump	aminocoumarin antibiotic;macrolide antibiotic;monobactam;tetracycline antibiotic	antibiotic efflux
	k141_757938	Proteobacteria;Betaproteobacteria;Burkholderiales;Alcaligenaceae;Pusillimonas (ex Stolz et al. 2005)	9690			gb|CAJ77856.1|ARO:3000777|adeF	83.192	1059	1061	1059	resistance-nodulation-cell division (RND) antibiotic efflux pump	fluoroquinolone antibiotic;tetracycline antibiotic	antibiotic efflux
	k141_268894	Proteobacteria;Betaproteobacteria;Burkholderiales;Oxalobacteraceae;Janthinobacterium	604			gb|CAJ77856.1|ARO:3000777|adeF	80.1	201	201	1059	resistance-nodulation-cell division (RND) antibiotic efflux pump	fluoroquinolone antibiotic;tetracycline antibiotic	antibiotic efflux
	k141_1035484	Proteobacteria;Gammaproteobacteria;Aeromonadales;Aeromonadaceae;Aeromonas	1072			gb|AAC16242.1|ARO:3005069|rsmA	81.818	55	63	61	resistance-nodulation-cell division (RND) antibiotic efflux pump	diaminopyrimidine antibiotic;fluoroquinolone antibiotic;phenicol antibiotic	antibiotic efflux
	k141_241992	Proteobacteria;Gammaproteobacteria;Cellvibrionales;Cellvibrionaceae;Cellvibrio	14872			gb|AAC16242.1|ARO:3005069|rsmA	86.207	58	64	61	resistance-nodulation-cell division (RND) antibiotic efflux pump	diaminopyrimidine antibiotic;fluoroquinolone antibiotic;phenicol antibiotic	antibiotic efflux
	k141_709326	Proteobacteria;Gammaproteobacteria;Cellvibrionales;Cellvibrionaceae;Cellvibrio	1710			gb|AAC16242.1|ARO:3005069|rsmA	86.207	58	65	61	resistance-nodulation-cell division (RND) antibiotic efflux pump	diaminopyrimidine antibiotic;fluoroquinolone antibiotic;phenicol antibiotic	antibiotic efflux
	k141_942130	Proteobacteria;Gammaproteobacteria;Cellvibrionales;Spongiibacteraceae;Oceanicoccus	1336			gb|AAC16242.1|ARO:3005069|rsmA	89.474	57	61	61	resistance-nodulation-cell division (RND) antibiotic efflux pump	diaminopyrimidine antibiotic;fluoroquinolone antibiotic;phenicol antibiotic	antibiotic efflux
	k141_1126240	Proteobacteria;Gammaproteobacteria;Enterobacterales;Enterobacteriaceae;Escherichia	762			gb|AAC75137.1|ARO:3000794|mdtC	100	254	254	1025	resistance-nodulation-cell division (RND) antibiotic efflux pump	aminocoumarin antibiotic	antibiotic efflux
	k141_1151042	Proteobacteria;Gammaproteobacteria;Enterobacterales;Enterobacteriaceae;Escherichia	4449			gb|AAC75136.1|ARO:3000793|mdtB	100	602	602	1040	resistance-nodulation-cell division (RND) antibiotic efflux pump	aminocoumarin antibiotic	antibiotic efflux
	k141_1151042	Proteobacteria;Gammaproteobacteria;Enterobacterales;Enterobacteriaceae;Escherichia	4449			gb|AAC75135.2|ARO:3000792|mdtA	99.277	415	416	415	resistance-nodulation-cell division (RND) antibiotic efflux pump	aminocoumarin antibiotic	antibiotic efflux
	k141_178702	Proteobacteria;Gammaproteobacteria;Enterobacterales;Enterobacteriaceae;Escherichia	3001			gb|AAC76297.1|ARO:3000499|acrE	100	34	35	385	resistance-nodulation-cell division (RND) antibiotic efflux pump	cephalosporin;cephamycin;fluoroquinolone antibiotic;penam	antibiotic efflux
	k141_178702	Proteobacteria;Gammaproteobacteria;Enterobacterales;Enterobacteriaceae;Escherichia	3001			gb|AAC76298.1|ARO:3000502|acrF	99.584	961	961	1034	resistance-nodulation-cell division (RND) antibiotic efflux pump	cephalosporin;cephamycin;fluoroquinolone antibiotic;penam	antibiotic efflux
	k141_376682	Proteobacteria;Gammaproteobacteria;Enterobacterales;Enterobacteriaceae;Escherichia	1496			gb|AAC75137.1|ARO:3000794|mdtC	98.551	69	69	1025	resistance-nodulation-cell division (RND) antibiotic efflux pump	aminocoumarin antibiotic	antibiotic efflux
	k141_376682	Proteobacteria;Gammaproteobacteria;Enterobacterales;Enterobacteriaceae;Escherichia	1496			gb|AAC75136.1|ARO:3000793|mdtB	99.533	428	429	1040	resistance-nodulation-cell division (RND) antibiotic efflux pump	aminocoumarin antibiotic	antibiotic efflux
	k141_464773	Proteobacteria;Gammaproteobacteria;Enterobacterales;Enterobacteriaceae;Escherichia	2022			gb|BAA16344.1|ARO:3000491|acrD	99.708	343	344	1037	resistance-nodulation-cell division (RND) antibiotic efflux pump	aminoglycoside antibiotic	antibiotic efflux
	k141_744672	Proteobacteria;Gammaproteobacteria;Enterobacterales;Enterobacteriaceae;Escherichia	4959			gb|AAC73564.1|ARO:3000216|acrB	100	92	93	1049	resistance-nodulation-cell division (RND) antibiotic efflux pump	cephalosporin;disinfecting agents and antiseptics;fluoroquinolone antibiotic;glycylcycline;penam;phenicol antibiotic;rifamycin antibiotic;tetracycline antibiotic	antibiotic efflux
	k141_7603	Proteobacteria;Gammaproteobacteria;Enterobacterales;Enterobacteriaceae;Escherichia	568			gb|AAC75137.1|ARO:3000794|mdtC	100	188	188	1025	resistance-nodulation-cell division (RND) antibiotic efflux pump	aminocoumarin antibiotic	antibiotic efflux
	k141_1136496	Proteobacteria;Gammaproteobacteria;Enterobacterales;Enterobacteriaceae;Klebsiella	617			gb|AAP43110.2|ARO:3003923|oqxB	99.512	205	205	1050	resistance-nodulation-cell division (RND) antibiotic efflux pump	diaminopyrimidine antibiotic;fluoroquinolone antibiotic;glycylcycline;nitrofuran antibiotic;tetracycline antibiotic	antibiotic efflux
	k141_1362743	Proteobacteria;Gammaproteobacteria;Enterobacterales;Enterobacteriaceae;Klebsiella	436			gb|BAA16344.1|ARO:3000491|acrD	93.75	144	144	1037	resistance-nodulation-cell division (RND) antibiotic efflux pump	aminoglycoside antibiotic	antibiotic efflux
	k141_1493806	Proteobacteria;Gammaproteobacteria;Enterobacterales;Enterobacteriaceae;Klebsiella	611			gb|AAL20862.1|ARO:3000826|sdiA	81.25	80	84	240	resistance-nodulation-cell division (RND) antibiotic efflux pump	cephalosporin;disinfecting agents and antiseptics;fluoroquinolone antibiotic;glycylcycline;penam;phenicol antibiotic;rifamycin antibiotic;tetracycline antibiotic	antibiotic efflux
	k141_1499348	Proteobacteria;Gammaproteobacteria;Enterobacterales;Enterobacteriaceae;Klebsiella	434			gb|BAA16344.1|ARO:3000491|acrD	93.056	144	144	1037	resistance-nodulation-cell division (RND) antibiotic efflux pump	aminoglycoside antibiotic	antibiotic efflux
	k141_267135	Proteobacteria;Gammaproteobacteria;Enterobacterales;Enterobacteriaceae;Klebsiella	345			gb|AAC75136.1|ARO:3000793|mdtB	94.783	115	115	1040	resistance-nodulation-cell division (RND) antibiotic efflux pump	aminocoumarin antibiotic	antibiotic efflux
	k141_344706	Proteobacteria;Gammaproteobacteria;Enterobacterales;Enterobacteriaceae;Klebsiella	676			gb|BAA15934.1|ARO:3000829|baeS	82.178	101	107	467	resistance-nodulation-cell division (RND) antibiotic efflux pump	aminocoumarin antibiotic;aminoglycoside antibiotic	antibiotic efflux
	k141_690839	Proteobacteria;Gammaproteobacteria;Enterobacterales;Enterobacteriaceae;Klebsiella	502			gb|AAC73564.1|ARO:3000216|acrB	92.216	167	167	1049	resistance-nodulation-cell division (RND) antibiotic efflux pump	cephalosporin;disinfecting agents and antiseptics;fluoroquinolone antibiotic;glycylcycline;penam;phenicol antibiotic;rifamycin antibiotic;tetracycline antibiotic	antibiotic efflux
	k141_80552	Proteobacteria;Gammaproteobacteria;Enterobacterales;Enterobacteriaceae;Klebsiella	414			gb|BAA16344.1|ARO:3000491|acrD	91.241	137	137	1037	resistance-nodulation-cell division (RND) antibiotic efflux pump	aminoglycoside antibiotic	antibiotic efflux
	k141_863495	Proteobacteria;Gammaproteobacteria;Enterobacterales;Enterobacteriaceae;Klebsiella	318			gb|AAC75136.1|ARO:3000793|mdtB	93.651	63	106	1040	resistance-nodulation-cell division (RND) antibiotic efflux pump	aminocoumarin antibiotic	antibiotic efflux
	k141_92169	Proteobacteria;Gammaproteobacteria;Enterobacterales;Enterobacteriaceae;Klebsiella	381			gb|AAC73564.1|ARO:3000216|acrB	88.889	126	126	1049	resistance-nodulation-cell division (RND) antibiotic efflux pump	cephalosporin;disinfecting agents and antiseptics;fluoroquinolone antibiotic;glycylcycline;penam;phenicol antibiotic;rifamycin antibiotic;tetracycline antibiotic	antibiotic efflux
	k141_164763	Proteobacteria;Gammaproteobacteria;Enterobacterales;Enterobacteriaceae;Leclercia	3762			gb|AAC16242.1|ARO:3005069|rsmA	80.645	31	33	61	resistance-nodulation-cell division (RND) antibiotic efflux pump	diaminopyrimidine antibiotic;fluoroquinolone antibiotic;phenicol antibiotic	antibiotic efflux
	k141_1050307	Proteobacteria;Gammaproteobacteria;Enterobacterales;Enterobacteriaceae;NA	2956			gb|BAE77781.1|ARO:3000795|mdtE	100	385	386	385	resistance-nodulation-cell division (RND) antibiotic efflux pump	fluoroquinolone antibiotic;macrolide antibiotic;penam	antibiotic efflux
	k141_1050307	Proteobacteria;Gammaproteobacteria;Enterobacterales;Enterobacteriaceae;NA	2956			gb|AAC76539.1|ARO:3000796|mdtF	100	221	221	1037	resistance-nodulation-cell division (RND) antibiotic efflux pump	fluoroquinolone antibiotic;macrolide antibiotic;penam	antibiotic efflux
	k141_1080571	Proteobacteria;Gammaproteobacteria;Enterobacterales;Enterobacteriaceae;NA	394			gb|AAC76298.1|ARO:3000502|acrF	100	78	79	1034	resistance-nodulation-cell division (RND) antibiotic efflux pump	cephalosporin;cephamycin;fluoroquinolone antibiotic;penam	antibiotic efflux
	k141_1187384	Proteobacteria;Gammaproteobacteria;Enterobacterales;Enterobacteriaceae;NA	328			gb|AAP43110.2|ARO:3003923|oqxB	100	109	109	1050	resistance-nodulation-cell division (RND) antibiotic efflux pump	diaminopyrimidine antibiotic;fluoroquinolone antibiotic;glycylcycline;nitrofuran antibiotic;tetracycline antibiotic	antibiotic efflux
	k141_1217592	Proteobacteria;Gammaproteobacteria;Enterobacterales;Enterobacteriaceae;NA	3655			gb|AAC75137.1|ARO:3000794|mdtC	100	583	584	1025	resistance-nodulation-cell division (RND) antibiotic efflux pump	aminocoumarin antibiotic	antibiotic efflux
	k141_1217592	Proteobacteria;Gammaproteobacteria;Enterobacterales;Enterobacteriaceae;NA	3655			gb|BAA15934.1|ARO:3000829|baeS	100	163	163	467	resistance-nodulation-cell division (RND) antibiotic efflux pump	aminocoumarin antibiotic;aminoglycoside antibiotic	antibiotic efflux
	k141_1322661	Proteobacteria;Gammaproteobacteria;Enterobacterales;Enterobacteriaceae;NA	3511			gb|BAA15935.1|ARO:3000828|baeR	100	240	241	240	resistance-nodulation-cell division (RND) antibiotic efflux pump	aminocoumarin antibiotic;aminoglycoside antibiotic	antibiotic efflux
	k141_1322661	Proteobacteria;Gammaproteobacteria;Enterobacterales;Enterobacteriaceae;NA	3511			gb|BAA15934.1|ARO:3000829|baeS	100	341	342	467	resistance-nodulation-cell division (RND) antibiotic efflux pump	aminocoumarin antibiotic;aminoglycoside antibiotic	antibiotic efflux
	k141_1336314	Proteobacteria;Gammaproteobacteria;Enterobacterales;Enterobacteriaceae;NA	2792			gb|AAL20862.1|ARO:3000826|sdiA	90.476	63	64	240	resistance-nodulation-cell division (RND) antibiotic efflux pump	cephalosporin;disinfecting agents and antiseptics;fluoroquinolone antibiotic;glycylcycline;penam;phenicol antibiotic;rifamycin antibiotic;tetracycline antibiotic	antibiotic efflux
	k141_1393037	Proteobacteria;Gammaproteobacteria;Enterobacterales;Enterobacteriaceae;NA	386			gb|AAP43110.2|ARO:3003923|oqxB	85.938	128	128	1050	resistance-nodulation-cell division (RND) antibiotic efflux pump	diaminopyrimidine antibiotic;fluoroquinolone antibiotic;glycylcycline;nitrofuran antibiotic;tetracycline antibiotic	antibiotic efflux
	k141_230943	Proteobacteria;Gammaproteobacteria;Enterobacterales;Enterobacteriaceae;NA	5276			gb|BAA16344.1|ARO:3000491|acrD	100	586	586	1037	resistance-nodulation-cell division (RND) antibiotic efflux pump	aminoglycoside antibiotic	antibiotic efflux
	k141_260130	Proteobacteria;Gammaproteobacteria;Enterobacterales;Enterobacteriaceae;NA	6634			gb|AAC76296.1|ARO:3000656|acrS	100	220	221	220	resistance-nodulation-cell division (RND) antibiotic efflux pump	cephalosporin;cephamycin;disinfecting agents and antiseptics;fluoroquinolone antibiotic;glycylcycline;penam;phenicol antibiotic;rifamycin antibiotic;tetracycline antibiotic	antibiotic efflux
	k141_260130	Proteobacteria;Gammaproteobacteria;Enterobacterales;Enterobacteriaceae;NA	6634			gb|AAC76297.1|ARO:3000499|acrE	100	136	136	385	resistance-nodulation-cell division (RND) antibiotic efflux pump	cephalosporin;cephamycin;fluoroquinolone antibiotic;penam	antibiotic efflux
	k141_290056	Proteobacteria;Gammaproteobacteria;Enterobacterales;Enterobacteriaceae;NA	496			gb|AAC75136.1|ARO:3000793|mdtB	81.212	165	165	1040	resistance-nodulation-cell division (RND) antibiotic efflux pump	aminocoumarin antibiotic	antibiotic efflux
	k141_343139	Proteobacteria;Gammaproteobacteria;Enterobacterales;Enterobacteriaceae;NA	8429			gb|AAC16242.1|ARO:3005069|rsmA	85.246	61	62	61	resistance-nodulation-cell division (RND) antibiotic efflux pump	diaminopyrimidine antibiotic;fluoroquinolone antibiotic;phenicol antibiotic	antibiotic efflux
	k141_354633	Proteobacteria;Gammaproteobacteria;Enterobacterales;Enterobacteriaceae;NA	638			gb|AAC76297.1|ARO:3000499|acrE	100	212	212	385	resistance-nodulation-cell division (RND) antibiotic efflux pump	cephalosporin;cephamycin;fluoroquinolone antibiotic;penam	antibiotic efflux
	k141_557829	Proteobacteria;Gammaproteobacteria;Enterobacterales;Enterobacteriaceae;NA	8994			gb|BAE77778.1|ARO:3000508|gadX	100	274	275	274	resistance-nodulation-cell division (RND) antibiotic efflux pump	fluoroquinolone antibiotic;macrolide antibiotic;penam	antibiotic efflux
	k141_557829	Proteobacteria;Gammaproteobacteria;Enterobacterales;Enterobacteriaceae;NA	8994			gb|ANK04027.1|ARO:3003838|gadW	93.802	242	243	242	resistance-nodulation-cell division (RND) antibiotic efflux pump	fluoroquinolone antibiotic;macrolide antibiotic;penam	antibiotic efflux
	k141_557829	Proteobacteria;Gammaproteobacteria;Enterobacterales;Enterobacteriaceae;NA	8994			gb|AAC76539.1|ARO:3000796|mdtF	99.877	814	815	1037	resistance-nodulation-cell division (RND) antibiotic efflux pump	fluoroquinolone antibiotic;macrolide antibiotic;penam	antibiotic efflux
	k141_59955	Proteobacteria;Gammaproteobacteria;Enterobacterales;Enterobacteriaceae;NA	2754			gb|BAB38260.1|ARO:3000830|cpxA	100	457	458	457	resistance-nodulation-cell division (RND) antibiotic efflux pump	aminocoumarin antibiotic;aminoglycoside antibiotic	antibiotic efflux
	k141_609733	Proteobacteria;Gammaproteobacteria;Enterobacterales;Enterobacteriaceae;NA	5546			gb|BAE77933.1|ARO:3000518|CRP	99.524	210	211	210	resistance-nodulation-cell division (RND) antibiotic efflux pump	fluoroquinolone antibiotic;macrolide antibiotic;penam	antibiotic efflux
	k141_637345	Proteobacteria;Gammaproteobacteria;Enterobacterales;Enterobacteriaceae;NA	1015			gb|AAP43109.1|ARO:3003922|oqxA	99.474	190	269	391	resistance-nodulation-cell division (RND) antibiotic efflux pump	diaminopyrimidine antibiotic;fluoroquinolone antibiotic;glycylcycline;nitrofuran antibiotic;tetracycline antibiotic	antibiotic efflux
	k141_650204	Proteobacteria;Gammaproteobacteria;Enterobacterales;Enterobacteriaceae;NA	2099			gb|AAC73565.1|ARO:3004043|Escherichia	100	71	71	397	resistance-nodulation-cell division (RND) antibiotic efflux pump	cephalosporin;disinfecting agents and antiseptics;fluoroquinolone antibiotic;glycylcycline;penam;phenicol antibiotic;rifamycin antibiotic;tetracycline antibiotic	antibiotic efflux
	k141_771903	Proteobacteria;Gammaproteobacteria;Enterobacterales;Enterobacteriaceae;NA	3533			gb|AAC73564.1|ARO:3000216|acrB	100	851	851	1049	resistance-nodulation-cell division (RND) antibiotic efflux pump	cephalosporin;disinfecting agents and antiseptics;fluoroquinolone antibiotic;glycylcycline;penam;phenicol antibiotic;rifamycin antibiotic;tetracycline antibiotic	antibiotic efflux
	k141_771903	Proteobacteria;Gammaproteobacteria;Enterobacterales;Enterobacteriaceae;NA	3533			gb|AAC73565.1|ARO:3004043|Escherichia	100	318	319	397	resistance-nodulation-cell division (RND) antibiotic efflux pump	cephalosporin;disinfecting agents and antiseptics;fluoroquinolone antibiotic;glycylcycline;penam;phenicol antibiotic;rifamycin antibiotic;tetracycline antibiotic	antibiotic efflux
	k141_498380	Proteobacteria;Gammaproteobacteria;Enterobacterales;Morganellaceae;Providencia	314			gb|BAB38260.1|ARO:3000830|cpxA	81.818	44	45	457	resistance-nodulation-cell division (RND) antibiotic efflux pump	aminocoumarin antibiotic;aminoglycoside antibiotic	antibiotic efflux
	k141_865139	Proteobacteria;Gammaproteobacteria;Enterobacterales;NA;NA	448			gb|BAE77933.1|ARO:3000518|CRP	98.649	148	148	210	resistance-nodulation-cell division (RND) antibiotic efflux pump	fluoroquinolone antibiotic;macrolide antibiotic;penam	antibiotic efflux
	k141_1079585	Proteobacteria;Gammaproteobacteria;Enterobacterales;Yersiniaceae;Serratia	961			gb|BAB38260.1|ARO:3000830|cpxA	83.386	319	320	457	resistance-nodulation-cell division (RND) antibiotic efflux pump	aminocoumarin antibiotic;aminoglycoside antibiotic	antibiotic efflux
	k141_144466	Proteobacteria;Gammaproteobacteria;Enterobacterales;Yersiniaceae;Serratia	591			gb|AAG07594.1|ARO:3000808|mexI	83.163	196	196	1029	resistance-nodulation-cell division (RND) antibiotic efflux pump	disinfecting agents and antiseptics;fluoroquinolone antibiotic;tetracycline antibiotic	antibiotic efflux
	k141_234729	Proteobacteria;Gammaproteobacteria;Enterobacterales;Yersiniaceae;Serratia	313			gb|AAC75137.1|ARO:3000794|mdtC	80.769	104	104	1025	resistance-nodulation-cell division (RND) antibiotic efflux pump	aminocoumarin antibiotic	antibiotic efflux
	k141_614456	Proteobacteria;Gammaproteobacteria;Enterobacterales;Yersiniaceae;Serratia	362			gb|AAP43110.2|ARO:3003923|oqxB	91.892	37	44	1050	resistance-nodulation-cell division (RND) antibiotic efflux pump	diaminopyrimidine antibiotic;fluoroquinolone antibiotic;glycylcycline;nitrofuran antibiotic;tetracycline antibiotic	antibiotic efflux
	k141_770755	Proteobacteria;Gammaproteobacteria;Enterobacterales;Yersiniaceae;Serratia	420			gb|BAA15934.1|ARO:3000829|baeS	80	35	36	467	resistance-nodulation-cell division (RND) antibiotic efflux pump	aminocoumarin antibiotic;aminoglycoside antibiotic	antibiotic efflux
	k141_930114	Proteobacteria;Gammaproteobacteria;Enterobacterales;Yersiniaceae;Serratia	1052			gb|BAE77933.1|ARO:3000518|CRP	98.214	56	56	210	resistance-nodulation-cell division (RND) antibiotic efflux pump	fluoroquinolone antibiotic;macrolide antibiotic;penam	antibiotic efflux
	k141_951611	Proteobacteria;Gammaproteobacteria;Enterobacterales;Yersiniaceae;Serratia	310			gb|AAG07594.1|ARO:3000808|mexI	85.106	94	94	1029	resistance-nodulation-cell division (RND) antibiotic efflux pump	disinfecting agents and antiseptics;fluoroquinolone antibiotic;tetracycline antibiotic	antibiotic efflux
	k141_1023172	Proteobacteria;Gammaproteobacteria;Kangiellales;Kangiellaceae;Kangiella	464			gb|AAC16242.1|ARO:3005069|rsmA	93.75	48	48	61	resistance-nodulation-cell division (RND) antibiotic efflux pump	diaminopyrimidine antibiotic;fluoroquinolone antibiotic;phenicol antibiotic	antibiotic efflux
	k141_889628	Proteobacteria;Gammaproteobacteria;Moraxellales;Moraxellaceae;Acinetobacter	494			gb|AAG07064.1|ARO:3003693|mexK	83.951	162	164	1025	resistance-nodulation-cell division (RND) antibiotic efflux pump	disinfecting agents and antiseptics;macrolide antibiotic;tetracycline antibiotic	antibiotic efflux
	k141_1252462	Proteobacteria;Gammaproteobacteria;Moraxellales;Moraxellaceae;Psychrobacter	2537			gb|AAC16242.1|ARO:3005069|rsmA	81.818	55	63	61	resistance-nodulation-cell division (RND) antibiotic efflux pump	diaminopyrimidine antibiotic;fluoroquinolone antibiotic;phenicol antibiotic	antibiotic efflux
	k141_415535	Proteobacteria;Gammaproteobacteria;NA;NA;NA	29723			gb|AAC16242.1|ARO:3005069|rsmA	91.379	58	69	61	resistance-nodulation-cell division (RND) antibiotic efflux pump	diaminopyrimidine antibiotic;fluoroquinolone antibiotic;phenicol antibiotic	antibiotic efflux
	k141_623790	Proteobacteria;Gammaproteobacteria;NA;NA;NA	712			gb|AAG07064.1|ARO:3003693|mexK	82	50	51	1025	resistance-nodulation-cell division (RND) antibiotic efflux pump	disinfecting agents and antiseptics;macrolide antibiotic;tetracycline antibiotic	antibiotic efflux
	k141_822052	Proteobacteria;Gammaproteobacteria;NA;NA;NA	384			gb|AAC16242.1|ARO:3005069|rsmA	84.615	52	53	61	resistance-nodulation-cell division (RND) antibiotic efflux pump	diaminopyrimidine antibiotic;fluoroquinolone antibiotic;phenicol antibiotic	antibiotic efflux
	k141_420635	Proteobacteria;Gammaproteobacteria;Nevskiales;Steroidobacteraceae;Steroidobacter	542			gb|CAC14595.1|ARO:3003056|smeE	82.192	73	73	1040	resistance-nodulation-cell division (RND) antibiotic efflux pump	fluoroquinolone antibiotic;macrolide antibiotic;phenicol antibiotic;tetracycline antibiotic	antibiotic efflux
	k141_1459439	Proteobacteria;Gammaproteobacteria;Oceanospirillales;Alcanivoracaceae;Alcanivorax	77898			gb|AAC16242.1|ARO:3005069|rsmA	83.636	55	61	61	resistance-nodulation-cell division (RND) antibiotic efflux pump	diaminopyrimidine antibiotic;fluoroquinolone antibiotic;phenicol antibiotic	antibiotic efflux
	k141_35798	Proteobacteria;Gammaproteobacteria;Oceanospirillales;Alcanivoracaceae;Alcanivorax	186874			gb|AAC16242.1|ARO:3005069|rsmA	85.455	55	63	61	resistance-nodulation-cell division (RND) antibiotic efflux pump	diaminopyrimidine antibiotic;fluoroquinolone antibiotic;phenicol antibiotic	antibiotic efflux
	k141_730611	Proteobacteria;Gammaproteobacteria;Oceanospirillales;Alcanivoracaceae;Alcanivorax	798			gb|AAC16242.1|ARO:3005069|rsmA	81.818	55	63	61	resistance-nodulation-cell division (RND) antibiotic efflux pump	diaminopyrimidine antibiotic;fluoroquinolone antibiotic;phenicol antibiotic	antibiotic efflux
	k141_961370	Proteobacteria;Gammaproteobacteria;Oceanospirillales;Alcanivoracaceae;Alcanivorax	126306			gb|AAC16242.1|ARO:3005069|rsmA	83.636	55	63	61	resistance-nodulation-cell division (RND) antibiotic efflux pump	diaminopyrimidine antibiotic;fluoroquinolone antibiotic;phenicol antibiotic	antibiotic efflux
	k141_1412491	Proteobacteria;Gammaproteobacteria;Oceanospirillales;Hahellaceae;Hahella	977			gb|AAC16242.1|ARO:3005069|rsmA	98.182	55	67	61	resistance-nodulation-cell division (RND) antibiotic efflux pump	diaminopyrimidine antibiotic;fluoroquinolone antibiotic;phenicol antibiotic	antibiotic efflux
	k141_1059353	Proteobacteria;Gammaproteobacteria;Oceanospirillales;Halomonadaceae;Halomonas	25286			gb|AAC16242.1|ARO:3005069|rsmA	85.246	61	65	61	resistance-nodulation-cell division (RND) antibiotic efflux pump	diaminopyrimidine antibiotic;fluoroquinolone antibiotic;phenicol antibiotic	antibiotic efflux
	k141_335819	Proteobacteria;Gammaproteobacteria;Oceanospirillales;Oceanospirillaceae;Bacterioplanes	1141			gb|AAC16242.1|ARO:3005069|rsmA	86.885	61	65	61	resistance-nodulation-cell division (RND) antibiotic efflux pump	diaminopyrimidine antibiotic;fluoroquinolone antibiotic;phenicol antibiotic	antibiotic efflux
	k141_398762	Proteobacteria;Gammaproteobacteria;Oceanospirillales;Oceanospirillaceae;Bacterioplanes	1096			gb|AAC16242.1|ARO:3005069|rsmA	86.885	61	65	61	resistance-nodulation-cell division (RND) antibiotic efflux pump	diaminopyrimidine antibiotic;fluoroquinolone antibiotic;phenicol antibiotic	antibiotic efflux
	k141_988693	Proteobacteria;Gammaproteobacteria;Oceanospirillales;Oleiphilaceae;Oleiphilus	4521			gb|AAC16242.1|ARO:3005069|rsmA	86.885	61	65	61	resistance-nodulation-cell division (RND) antibiotic efflux pump	diaminopyrimidine antibiotic;fluoroquinolone antibiotic;phenicol antibiotic	antibiotic efflux
	k141_1412275	Proteobacteria;Gammaproteobacteria;Oceanospirillales;Saccharospirillaceae;Reinekea	2010			gb|AAC16242.1|ARO:3005069|rsmA	90.741	54	69	61	resistance-nodulation-cell division (RND) antibiotic efflux pump	diaminopyrimidine antibiotic;fluoroquinolone antibiotic;phenicol antibiotic	antibiotic efflux
	k141_940862	Proteobacteria;Gammaproteobacteria;Oceanospirillales;Saccharospirillaceae;Reinekea	655			gb|AAG07064.1|ARO:3003693|mexK	87.5	32	41	1025	resistance-nodulation-cell division (RND) antibiotic efflux pump	disinfecting agents and antiseptics;macrolide antibiotic;tetracycline antibiotic	antibiotic efflux
	k141_460674	Proteobacteria;Gammaproteobacteria;Oceanospirillales;Zooshikellaceae;Spartinivicinus	733			gb|AAC16242.1|ARO:3005069|rsmA	88.333	60	64	61	resistance-nodulation-cell division (RND) antibiotic efflux pump	diaminopyrimidine antibiotic;fluoroquinolone antibiotic;phenicol antibiotic	antibiotic efflux
	k141_84427	Proteobacteria;Gammaproteobacteria;Pseudomonadales;Marinobacteraceae;Marinobacter	1570			gb|AAC16242.1|ARO:3005069|rsmA	80	60	62	61	resistance-nodulation-cell division (RND) antibiotic efflux pump	diaminopyrimidine antibiotic;fluoroquinolone antibiotic;phenicol antibiotic	antibiotic efflux
	k141_599674	Proteobacteria;Gammaproteobacteria;Pseudomonadales;Pseudomonadaceae;Halopseudomonas	1785			gb|AAC16242.1|ARO:3005069|rsmA	94.737	57	62	61	resistance-nodulation-cell division (RND) antibiotic efflux pump	diaminopyrimidine antibiotic;fluoroquinolone antibiotic;phenicol antibiotic	antibiotic efflux
	k141_128869	Proteobacteria;Gammaproteobacteria;Pseudomonadales;Pseudomonadaceae;NA	278			gb|AAC75136.1|ARO:3000793|mdtB	80.435	92	92	1040	resistance-nodulation-cell division (RND) antibiotic efflux pump	aminocoumarin antibiotic	antibiotic efflux
	k141_1187563	Proteobacteria;Gammaproteobacteria;Pseudomonadales;Pseudomonadaceae;Permianibacter	896			gb|AAC16242.1|ARO:3005069|rsmA	82.812	64	68	61	resistance-nodulation-cell division (RND) antibiotic efflux pump	diaminopyrimidine antibiotic;fluoroquinolone antibiotic;phenicol antibiotic	antibiotic efflux
	k141_1025066	Proteobacteria;Gammaproteobacteria;Pseudomonadales;Pseudomonadaceae;Pseudomonas	2519			gb|AAC16242.1|ARO:3005069|rsmA	88.333	60	64	61	resistance-nodulation-cell division (RND) antibiotic efflux pump	diaminopyrimidine antibiotic;fluoroquinolone antibiotic;phenicol antibiotic	antibiotic efflux
	k141_1029062	Proteobacteria;Gammaproteobacteria;Pseudomonadales;Pseudomonadaceae;Pseudomonas	1217			gb|AAC16242.1|ARO:3005069|rsmA	94.643	56	64	61	resistance-nodulation-cell division (RND) antibiotic efflux pump	diaminopyrimidine antibiotic;fluoroquinolone antibiotic;phenicol antibiotic	antibiotic efflux
	k141_1097316	Proteobacteria;Gammaproteobacteria;Pseudomonadales;Pseudomonadaceae;Pseudomonas	12939			gb|AAC16242.1|ARO:3005069|rsmA	94.643	56	61	61	resistance-nodulation-cell division (RND) antibiotic efflux pump	diaminopyrimidine antibiotic;fluoroquinolone antibiotic;phenicol antibiotic	antibiotic efflux
	k141_1271006	Proteobacteria;Gammaproteobacteria;Pseudomonadales;Pseudomonadaceae;Pseudomonas	258			gb|AAA74437.1|ARO:3000378|MexB	80	85	85	1046	resistance-nodulation-cell division (RND) antibiotic efflux pump	aminocoumarin antibiotic;carbapenem;cephalosporin;cephamycin;diaminopyrimidine antibiotic;fluoroquinolone antibiotic;macrolide antibiotic;monobactam;penam;penem;peptide antibiotic;phenicol antibiotic;sulfonamide antibiotic;tetracycline antibiotic	antibiotic efflux
	k141_1333784	Proteobacteria;Gammaproteobacteria;Pseudomonadales;Pseudomonadaceae;Pseudomonas	476			gb|AAA74437.1|ARO:3000378|MexB	85.443	158	158	1046	resistance-nodulation-cell division (RND) antibiotic efflux pump	aminocoumarin antibiotic;carbapenem;cephalosporin;cephamycin;diaminopyrimidine antibiotic;fluoroquinolone antibiotic;macrolide antibiotic;monobactam;penam;penem;peptide antibiotic;phenicol antibiotic;sulfonamide antibiotic;tetracycline antibiotic	antibiotic efflux
	k141_1447111	Proteobacteria;Gammaproteobacteria;Pseudomonadales;Pseudomonadaceae;Pseudomonas	1124			gb|AAG07064.1|ARO:3003693|mexK	84.848	99	100	1025	resistance-nodulation-cell division (RND) antibiotic efflux pump	disinfecting agents and antiseptics;macrolide antibiotic;tetracycline antibiotic	antibiotic efflux
	k141_1477924	Proteobacteria;Gammaproteobacteria;Pseudomonadales;Pseudomonadaceae;Pseudomonas	2676			gb|AAG07064.1|ARO:3003693|mexK	83.696	92	93	1025	resistance-nodulation-cell division (RND) antibiotic efflux pump	disinfecting agents and antiseptics;macrolide antibiotic;tetracycline antibiotic	antibiotic efflux
	k141_205914	Proteobacteria;Gammaproteobacteria;Pseudomonadales;Pseudomonadaceae;Pseudomonas	460			gb|AAG07064.1|ARO:3003693|mexK	87.582	153	153	1025	resistance-nodulation-cell division (RND) antibiotic efflux pump	disinfecting agents and antiseptics;macrolide antibiotic;tetracycline antibiotic	antibiotic efflux
	k141_270396	Proteobacteria;Gammaproteobacteria;Pseudomonadales;Pseudomonadaceae;Pseudomonas	505			gb|AAG07763.1|ARO:3003031|mexW	86.538	156	167	1018	resistance-nodulation-cell division (RND) antibiotic efflux pump	disinfecting agents and antiseptics;fluoroquinolone antibiotic;macrolide antibiotic;phenicol antibiotic;tetracycline antibiotic	antibiotic efflux
	k141_287522	Proteobacteria;Gammaproteobacteria;Pseudomonadales;Pseudomonadaceae;Pseudomonas	7162			gb|AAG07064.1|ARO:3003693|mexK	94.737	38	39	1025	resistance-nodulation-cell division (RND) antibiotic efflux pump	disinfecting agents and antiseptics;macrolide antibiotic;tetracycline antibiotic	antibiotic efflux
	k141_34427	Proteobacteria;Gammaproteobacteria;Pseudomonadales;Pseudomonadaceae;Pseudomonas	349			gb|TKW44661.1|ARO:3005040|YajC	81.034	58	82	112	resistance-nodulation-cell division (RND) antibiotic efflux pump	cephalosporin;disinfecting agents and antiseptics;fluoroquinolone antibiotic;glycylcycline;penam;phenicol antibiotic;rifamycin antibiotic;tetracycline antibiotic	antibiotic efflux
	k141_460746	Proteobacteria;Gammaproteobacteria;Pseudomonadales;Pseudomonadaceae;Pseudomonas	10477			gb|AAC16242.1|ARO:3005069|rsmA	86.667	60	64	61	resistance-nodulation-cell division (RND) antibiotic efflux pump	diaminopyrimidine antibiotic;fluoroquinolone antibiotic;phenicol antibiotic	antibiotic efflux
	k141_541931	Proteobacteria;Gammaproteobacteria;Pseudomonadales;Pseudomonadaceae;Pseudomonas	345			gb|AAC73564.1|ARO:3000216|acrB	92.982	114	114	1049	resistance-nodulation-cell division (RND) antibiotic efflux pump	cephalosporin;disinfecting agents and antiseptics;fluoroquinolone antibiotic;glycylcycline;penam;phenicol antibiotic;rifamycin antibiotic;tetracycline antibiotic	antibiotic efflux
	k141_544445	Proteobacteria;Gammaproteobacteria;Pseudomonadales;Pseudomonadaceae;Pseudomonas	3659			gb|AAC16242.1|ARO:3005069|rsmA	97.059	34	34	61	resistance-nodulation-cell division (RND) antibiotic efflux pump	diaminopyrimidine antibiotic;fluoroquinolone antibiotic;phenicol antibiotic	antibiotic efflux
	k141_580098	Proteobacteria;Gammaproteobacteria;Pseudomonadales;Pseudomonadaceae;Pseudomonas	3201			gb|AAC16242.1|ARO:3005069|rsmA	91.379	58	68	61	resistance-nodulation-cell division (RND) antibiotic efflux pump	diaminopyrimidine antibiotic;fluoroquinolone antibiotic;phenicol antibiotic	antibiotic efflux
	k141_635533	Proteobacteria;Gammaproteobacteria;Pseudomonadales;Pseudomonadaceae;Pseudomonas	413			gb|AAC16242.1|ARO:3005069|rsmA	92.683	41	43	61	resistance-nodulation-cell division (RND) antibiotic efflux pump	diaminopyrimidine antibiotic;fluoroquinolone antibiotic;phenicol antibiotic	antibiotic efflux
	k141_701416	Proteobacteria;Gammaproteobacteria;Pseudomonadales;Pseudomonadaceae;Pseudomonas	3758			gb|AAC16242.1|ARO:3005069|rsmA	91.379	58	68	61	resistance-nodulation-cell division (RND) antibiotic efflux pump	diaminopyrimidine antibiotic;fluoroquinolone antibiotic;phenicol antibiotic	antibiotic efflux
	k141_725673	Proteobacteria;Gammaproteobacteria;Pseudomonadales;Pseudomonadaceae;Pseudomonas	4113			gb|SIP52035.1|ARO:3004054|Pseudomonas	81.481	54	57	225	resistance-nodulation-cell division (RND) antibiotic efflux pump	aminocoumarin antibiotic;aminoglycoside antibiotic;carbapenem;cephalosporin;cephamycin;diaminopyrimidine antibiotic;fluoroquinolone antibiotic;macrolide antibiotic;monobactam;penam;penem;peptide antibiotic;phenicol antibiotic;sulfonamide antibiotic;tetracycline antibiotic	antibiotic efflux
	k141_835453	Proteobacteria;Gammaproteobacteria;Pseudomonadales;Pseudomonadaceae;Pseudomonas	361			gb|AAC75136.1|ARO:3000793|mdtB	80	110	113	1040	resistance-nodulation-cell division (RND) antibiotic efflux pump	aminocoumarin antibiotic	antibiotic efflux
	k141_888622	Proteobacteria;Gammaproteobacteria;Pseudomonadales;Pseudomonadaceae;Pseudomonas	459			gb|AAP43110.2|ARO:3003923|oqxB	81.081	111	111	1050	resistance-nodulation-cell division (RND) antibiotic efflux pump	diaminopyrimidine antibiotic;fluoroquinolone antibiotic;glycylcycline;nitrofuran antibiotic;tetracycline antibiotic	antibiotic efflux
	k141_1063016	Proteobacteria;Gammaproteobacteria;Pseudomonadales;Pseudomonadaceae;Thiopseudomonas	352			gb|AAC16242.1|ARO:3005069|rsmA	91.803	61	64	61	resistance-nodulation-cell division (RND) antibiotic efflux pump	diaminopyrimidine antibiotic;fluoroquinolone antibiotic;phenicol antibiotic	antibiotic efflux
	k141_1257417	Proteobacteria;Gammaproteobacteria;Pseudomonadales;Pseudomonadaceae;Thiopseudomonas	658			gb|AAC16242.1|ARO:3005069|rsmA	92.982	57	64	61	resistance-nodulation-cell division (RND) antibiotic efflux pump	diaminopyrimidine antibiotic;fluoroquinolone antibiotic;phenicol antibiotic	antibiotic efflux
	k141_1394696	Proteobacteria;Gammaproteobacteria;Pseudomonadales;Pseudomonadaceae;Thiopseudomonas	4655			gb|AAC16242.1|ARO:3005069|rsmA	96.667	30	30	61	resistance-nodulation-cell division (RND) antibiotic efflux pump	diaminopyrimidine antibiotic;fluoroquinolone antibiotic;phenicol antibiotic	antibiotic efflux
	k141_953203	Proteobacteria;Gammaproteobacteria;Pseudomonadales;Pseudomonadaceae;Thiopseudomonas	38075			gb|AAC16242.1|ARO:3005069|rsmA	94.643	56	61	61	resistance-nodulation-cell division (RND) antibiotic efflux pump	diaminopyrimidine antibiotic;fluoroquinolone antibiotic;phenicol antibiotic	antibiotic efflux
	k141_1044786	Proteobacteria;Gammaproteobacteria;Thiotrichales;Thiotrichaceae;Beggiatoa	403			gb|AAC16242.1|ARO:3005069|rsmA	83.636	55	77	61	resistance-nodulation-cell division (RND) antibiotic efflux pump	diaminopyrimidine antibiotic;fluoroquinolone antibiotic;phenicol antibiotic	antibiotic efflux
	k141_789361	Proteobacteria;Gammaproteobacteria;Vibrionales;Vibrionaceae;Vibrio	724			gb|BAE77933.1|ARO:3000518|CRP	87.059	170	170	210	resistance-nodulation-cell division (RND) antibiotic efflux pump	fluoroquinolone antibiotic;macrolide antibiotic;penam	antibiotic efflux
	k141_483275	Proteobacteria;Gammaproteobacteria;Xanthomonadales;Rhodanobacteraceae;Dokdonella	508			gb|AAC16242.1|ARO:3005069|rsmA	83.333	60	72	61	resistance-nodulation-cell division (RND) antibiotic efflux pump	diaminopyrimidine antibiotic;fluoroquinolone antibiotic;phenicol antibiotic	antibiotic efflux
	k141_1441356	Proteobacteria;Gammaproteobacteria;Xanthomonadales;Rhodanobacteraceae;NA	331			gb|AAC16242.1|ARO:3005069|rsmA	91.429	35	35	61	resistance-nodulation-cell division (RND) antibiotic efflux pump	diaminopyrimidine antibiotic;fluoroquinolone antibiotic;phenicol antibiotic	antibiotic efflux
	k141_1016990	Proteobacteria;Gammaproteobacteria;Xanthomonadales;Rhodanobacteraceae;Rhodanobacter	380			gb|AAG05882.1|ARO:3000804|MexF	80.159	126	126	1062	resistance-nodulation-cell division (RND) antibiotic efflux pump	diaminopyrimidine antibiotic;fluoroquinolone antibiotic;phenicol antibiotic	antibiotic efflux
	k141_1266234	Proteobacteria;Gammaproteobacteria;Xanthomonadales;Rhodanobacteraceae;Rhodanobacter	345			gb|AAG05882.1|ARO:3000804|MexF	81.416	113	115	1062	resistance-nodulation-cell division (RND) antibiotic efflux pump	diaminopyrimidine antibiotic;fluoroquinolone antibiotic;phenicol antibiotic	antibiotic efflux
	k141_1425513	Proteobacteria;Gammaproteobacteria;Xanthomonadales;Rhodanobacteraceae;Rhodanobacter	1319			gb|AAC16242.1|ARO:3005069|rsmA	87.5	56	70	61	resistance-nodulation-cell division (RND) antibiotic efflux pump	diaminopyrimidine antibiotic;fluoroquinolone antibiotic;phenicol antibiotic	antibiotic efflux
	k141_301892	Proteobacteria;Gammaproteobacteria;Xanthomonadales;Rhodanobacteraceae;Rhodanobacter	1527			gb|AAC16242.1|ARO:3005069|rsmA	87.5	56	70	61	resistance-nodulation-cell division (RND) antibiotic efflux pump	diaminopyrimidine antibiotic;fluoroquinolone antibiotic;phenicol antibiotic	antibiotic efflux
	k141_945665	Proteobacteria;Gammaproteobacteria;Xanthomonadales;Rhodanobacteraceae;Rhodanobacter	432			gb|AAG05882.1|ARO:3000804|MexF	82.051	117	132	1062	resistance-nodulation-cell division (RND) antibiotic efflux pump	diaminopyrimidine antibiotic;fluoroquinolone antibiotic;phenicol antibiotic	antibiotic efflux
	k141_1106904	Proteobacteria;Gammaproteobacteria;Xanthomonadales;Xanthomonadaceae;Luteimonas	621			gb|CAC14595.1|ARO:3003056|smeE	82.778	180	180	1040	resistance-nodulation-cell division (RND) antibiotic efflux pump	fluoroquinolone antibiotic;macrolide antibiotic;phenicol antibiotic;tetracycline antibiotic	antibiotic efflux
	k141_1202186	Proteobacteria;Gammaproteobacteria;Xanthomonadales;Xanthomonadaceae;Luteimonas	352			gb|CAC14595.1|ARO:3003056|smeE	91.304	115	117	1040	resistance-nodulation-cell division (RND) antibiotic efflux pump	fluoroquinolone antibiotic;macrolide antibiotic;phenicol antibiotic;tetracycline antibiotic	antibiotic efflux
	k141_1258758	Proteobacteria;Gammaproteobacteria;Xanthomonadales;Xanthomonadaceae;Luteimonas	810			gb|CAC14595.1|ARO:3003056|smeE	82.222	225	225	1040	resistance-nodulation-cell division (RND) antibiotic efflux pump	fluoroquinolone antibiotic;macrolide antibiotic;phenicol antibiotic;tetracycline antibiotic	antibiotic efflux
	k141_240188	Proteobacteria;Gammaproteobacteria;Xanthomonadales;Xanthomonadaceae;Luteimonas	463			gb|CAC14595.1|ARO:3003056|smeE	87.582	153	154	1040	resistance-nodulation-cell division (RND) antibiotic efflux pump	fluoroquinolone antibiotic;macrolide antibiotic;phenicol antibiotic;tetracycline antibiotic	antibiotic efflux
	k141_1286560	Proteobacteria;Gammaproteobacteria;Xanthomonadales;Xanthomonadaceae;Lysobacter	403			gb|CAC14595.1|ARO:3003056|smeE	90.909	132	133	1040	resistance-nodulation-cell division (RND) antibiotic efflux pump	fluoroquinolone antibiotic;macrolide antibiotic;phenicol antibiotic;tetracycline antibiotic	antibiotic efflux
	k141_1499756	Proteobacteria;Gammaproteobacteria;Xanthomonadales;Xanthomonadaceae;Lysobacter	624			gb|AAC16242.1|ARO:3005069|rsmA	85.455	55	82	61	resistance-nodulation-cell division (RND) antibiotic efflux pump	diaminopyrimidine antibiotic;fluoroquinolone antibiotic;phenicol antibiotic	antibiotic efflux
	k141_717506	Proteobacteria;Gammaproteobacteria;Xanthomonadales;Xanthomonadaceae;Lysobacter	380			gb|AAP43110.2|ARO:3003923|oqxB	82.258	62	62	1050	resistance-nodulation-cell division (RND) antibiotic efflux pump	diaminopyrimidine antibiotic;fluoroquinolone antibiotic;glycylcycline;nitrofuran antibiotic;tetracycline antibiotic	antibiotic efflux
	k141_1038812	Proteobacteria;Gammaproteobacteria;Xanthomonadales;Xanthomonadaceae;Pseudoxanthomonas	384			gb|AAG07064.1|ARO:3003693|mexK	85.827	127	127	1025	resistance-nodulation-cell division (RND) antibiotic efflux pump	disinfecting agents and antiseptics;macrolide antibiotic;tetracycline antibiotic	antibiotic efflux
	k141_958523	Proteobacteria;Gammaproteobacteria;Xanthomonadales;Xanthomonadaceae;Pseudoxanthomonas	305			gb|AAG07064.1|ARO:3003693|mexK	84.211	38	40	1025	resistance-nodulation-cell division (RND) antibiotic efflux pump	disinfecting agents and antiseptics;macrolide antibiotic;tetracycline antibiotic	antibiotic efflux
	k141_1272248	Proteobacteria;Gammaproteobacteria;Xanthomonadales;Xanthomonadaceae;Stenotrophomonas	474			gb|CAC14595.1|ARO:3003056|smeE	89.394	132	132	1040	resistance-nodulation-cell division (RND) antibiotic efflux pump	fluoroquinolone antibiotic;macrolide antibiotic;phenicol antibiotic;tetracycline antibiotic	antibiotic efflux
	k141_132584	Proteobacteria;Gammaproteobacteria;Xanthomonadales;Xanthomonadaceae;Xanthomonas	705			gb|AAC16242.1|ARO:3005069|rsmA	83.333	30	30	61	resistance-nodulation-cell division (RND) antibiotic efflux pump	diaminopyrimidine antibiotic;fluoroquinolone antibiotic;phenicol antibiotic	antibiotic efflux
	k141_542987	Proteobacteria;Gammaproteobacteria;Xanthomonadales;Rhodanobacteraceae;Dyella	284			gb|WP_041777404.1|ARO:3004480|Bifidobacterium	81.481	27	94	1186	rifamycin-resistant beta-subunit of RNA polymerase (rpoB)	peptide antibiotic;rifamycin antibiotic	antibiotic target alteration;antibiotic target replacement
	k141_1489621	Proteobacteria;Gammaproteobacteria;Enterobacterales;Enterobacteriaceae;Escherichia	619			gb|CAA77936.1|ARO:3004039|Escherichia	100	109	109	110	small multidrug resistance (SMR) antibiotic efflux pump	macrolide antibiotic	antibiotic efflux
	k141_245828	Proteobacteria;Gammaproteobacteria;NA;NA;NA	489			gb|AAZ42322|ARO:3005098|qacL	93.636	110	111	110	small multidrug resistance (SMR) antibiotic efflux pump	disinfecting agents and antiseptics	antibiotic efflux
	k141_165861	Proteobacteria;Gammaproteobacteria;Enterobacterales;Yersiniaceae;Serratia	508			gb|WP_033642964.1|ARO:3006853|SRT-3	100	46	47	378	SRT beta-lactamase	cephalosporin	antibiotic inactivation
	k141_540560	Proteobacteria;Gammaproteobacteria;NA;NA;NA	977			gb|BAD95494.1|ARO:3002895|SAT-1	100	174	175	174	streptothricin acetyltransferase (SAT)	nucleoside antibiotic	antibiotic inactivation
	k141_333727	Proteobacteria;Gammaproteobacteria;Enterobacterales;Enterobacteriaceae;Escherichia	312			gb|AAL59753.1|ARO:3000412|sul2	100	26	39	271	sulfonamide resistant sul	sulfonamide antibiotic;sulfone antibiotic	antibiotic target replacement
	k141_1164142	Proteobacteria;Gammaproteobacteria;Enterobacterales;Morganellaceae;Proteus	673			gb|AAL59753.1|ARO:3000412|sul2	100	37	37	271	sulfonamide resistant sul	sulfonamide antibiotic;sulfone antibiotic	antibiotic target replacement
	k141_1209657	Proteobacteria;Gammaproteobacteria;Moraxellales;Moraxellaceae;Acinetobacter	685			gb|AEJ33969.1|ARO:3000410|sul1	100	27	27	279	sulfonamide resistant sul	sulfonamide antibiotic;sulfone antibiotic	antibiotic target replacement
	k141_1104840	Proteobacteria;Gammaproteobacteria;NA;NA;NA	10587			gb|AAL59753.1|ARO:3000412|sul2	100	271	272	271	sulfonamide resistant sul	sulfonamide antibiotic;sulfone antibiotic	antibiotic target replacement
	k141_1329440	Proteobacteria;Gammaproteobacteria;NA;NA;NA	431			gb|ACJ63260.1|ARO:3000413|sul3	100	97	97	263	sulfonamide resistant sul	sulfonamide antibiotic;sulfone antibiotic	antibiotic target replacement
	k141_66180	Proteobacteria;Gammaproteobacteria;NA;NA;NA	336			gb|ACJ63260.1|ARO:3000413|sul3	100	111	111	263	sulfonamide resistant sul	sulfonamide antibiotic;sulfone antibiotic	antibiotic target replacement
	k141_228704	Proteobacteria;NA;NA;NA;NA	5129			gb|AEJ33969.1|ARO:3000410|sul1	100	279	280	279	sulfonamide resistant sul	sulfonamide antibiotic;sulfone antibiotic	antibiotic target replacement
	k141_167655	Proteobacteria;Gammaproteobacteria;Moraxellales;Moraxellaceae;Acinetobacter	1856			gb|QIM09823.1|ARO:3005056|Tet(X6)	93.386	378	379	378	tetracycline inactivation enzyme	tetracycline antibiotic	antibiotic inactivation
	k141_420796	Proteobacteria;Gammaproteobacteria;NA;NA;NA	4140			gb|QIM09823.1|ARO:3005056|Tet(X6)	100	378	379	378	tetracycline inactivation enzyme	tetracycline antibiotic	antibiotic inactivation
	k141_905943	Proteobacteria;Gammaproteobacteria;Enterobacterales;Morganellaceae;Providencia	357			gb|AJO67548.1|ARO:3005006|tet(57)	88.983	118	118	398	tetracycline-resistant ribosomal protection protein	tetracycline antibiotic	antibiotic target protection
	k141_182341	Proteobacteria;Gammaproteobacteria;Alteromonadales;Alteromonadaceae;Saliniradius	724			gb|ABO40886.1|ARO:3004645|dfrI	92.025	163	164	191	trimethoprim resistant dihydrofolate reductase dfr	diaminopyrimidine antibiotic	antibiotic target replacement
	k141_1168704	Proteobacteria;Gammaproteobacteria;Enterobacterales;Enterobacteriaceae;NA	840			gb|AHK10285.1|ARO:3002859|dfrA14	98.089	157	161	157	trimethoprim resistant dihydrofolate reductase dfr	diaminopyrimidine antibiotic	antibiotic target replacement
	k141_441687	Proteobacteria;Gammaproteobacteria;Enterobacterales;Morganellaceae;Providencia	685			gb|AAP74961.2|ARO:3002854|dfrA1	100	39	40	157	trimethoprim resistant dihydrofolate reductase dfr	diaminopyrimidine antibiotic	antibiotic target replacement
	k141_1381715	Proteobacteria;Gammaproteobacteria;Enterobacterales;Enterobacteriaceae;NA	6476			gb|AAC76093.1|ARO:3002986|bacA	100	273	274	273	undecaprenyl pyrophosphate related proteins	peptide antibiotic	antibiotic target alteration

## Sheet: Firmicutes
	Contig ID	Contig taxonomy (NCBI)	Contig length (nt)			Gene from CARD	sequence Identity (%)	alignment length (a.a.)	query length (a.a.)	subject length (a.a.)	AMR Gene Family	Drug class(es)	Resistance mechanism
	k141_1453146	Firmicutes;Bacilli;Lactobacillales;Enterococcaceae;Enterococcus	433			gb|AAK63041.1|ARO:3004629|AAC(6')-Im	100	28	28	178	AAC(6')	aminoglycoside antibiotic	antibiotic inactivation
	k141_722813	Firmicutes;NA;NA;NA;NA	1777			gb|AAA88548.1|ARO:3002597|AAC(6')-Ie-APH(2'')-Ia	100	479	480	479	AAC(6');APH(2'')	aminoglycoside antibiotic	antibiotic inactivation
	k141_1480431	Firmicutes;Bacilli;Bacillales;Listeriaceae;Listeria	4833			gb|ADA62098.1|ARO:3003905|ANT(4')-Ib	95.257	253	257	253	ANT(4')	aminoglycoside antibiotic	antibiotic inactivation
	k141_809519	Firmicutes;Clostridia;Eubacteriales;Clostridiaceae;Alkaliphilus	425			gb|AAU10334.1|ARO:3002628|aad(6)	85.816	141	141	276	ANT(6)	aminoglycoside antibiotic	antibiotic inactivation
	k141_454674	Firmicutes;NA;NA;NA;NA	2211			gb|AHE40557.1|ARO:3002626|ANT(6)-Ia	100	218	219	287	ANT(6)	aminoglycoside antibiotic	antibiotic inactivation
	k141_259071	Firmicutes;Bacilli;Bacillales;Staphylococcaceae;Jeotgalicoccus	525			gb|AGW81558.1|ARO:3002631|spd	98.844	173	174	257	ANT(9)	aminoglycoside antibiotic	antibiotic inactivation
	k141_536118	Firmicutes;Bacilli;Bacillales;Staphylococcaceae;NA	1000			gb|AGW81558.1|ARO:3002631|spd	100	26	26	257	ANT(9)	aminoglycoside antibiotic	antibiotic inactivation
	k141_1459654	Firmicutes;Bacilli;Bacillales;Staphylococcaceae;Staphylococcus	7798			gb|CAA26428.1|ARO:3002630|ANT(9)-Ia	95.96	99	110	260	ANT(9)	aminoglycoside antibiotic	antibiotic inactivation
	k141_1436569	Firmicutes;Bacilli;NA;NA;NA	4100			gb|CAA26428.1|ARO:3002630|ANT(9)-Ia	80	260	262	260	ANT(9)	aminoglycoside antibiotic	antibiotic inactivation
	k141_1453146	Firmicutes;Bacilli;Lactobacillales;Enterococcaceae;Enterococcus	433			gb|AAK63040.1|ARO:3002635|APH(2'')-IIa	98	100	101	299	APH(2'')	aminoglycoside antibiotic	antibiotic inactivation
	k141_1282476	Firmicutes;Clostridia;Eubacteriales;Peptostreptococcaceae;Clostridioides	2174			gb|AGV10830.1|ARO:3002647|APH(3')-IIIa	100	44	45	264	APH(3')	aminoglycoside antibiotic	antibiotic inactivation
	k141_255884	Firmicutes;Bacilli;Bacillales;Bacillaceae;Bacillus	761			gb|AAA99504.1|ARO:3002987|bcrA	87.261	157	157	306	ATP-binding cassette (ABC) antibiotic efflux pump	peptide antibiotic	antibiotic efflux
	k141_907798	Firmicutes;Bacilli;Bacillales;Staphylococcaceae;Staphylococcus	6473			gb|BAB41874.1|ARO:3000815|mgrA	84.354	147	148	147	ATP-binding cassette (ABC) antibiotic efflux pump;major facilitator superfamily (MFS) antibiotic efflux pump	cephalosporin;disinfecting agents and antiseptics;fluoroquinolone antibiotic;penam;peptide antibiotic;tetracycline antibiotic	antibiotic efflux
	k141_1498175	Firmicutes;Bacilli;Bacillales;Staphylococcaceae;Mammaliicoccus	451			gb|CBZ41939|ARO:3005097|mecC-type	86.316	95	96	283	BlaZ beta-lactamase	penam	antibiotic inactivation
	k141_767216	Firmicutes;Bacilli;Lactobacillales;Enterococcaceae;Enterococcus	947			gb|CDF47262.1|ARO:3004649|cfr(B)	99.661	295	296	349	Cfr 23S ribosomal RNA methyltransferase	lincosamide antibiotic;oxazolidinone antibiotic;phenicol antibiotic;streptogramin antibiotic	antibiotic target alteration
	k141_600285	Firmicutes;Bacilli;Lactobacillales;Streptococcaceae;Streptococcus	1881			gb|BAC11901.1|ARO:3004455|Streptococcus	92.442	172	173	216	chloramphenicol acetyltransferase (CAT)	phenicol antibiotic	antibiotic inactivation
	k141_1104023	Firmicutes;Bacilli;NA;NA;NA	455			gb|AAB53259.1|ARO:3002671|Lactobacillus	99.338	151	151	238	chloramphenicol acetyltransferase (CAT)	phenicol antibiotic	antibiotic inactivation
	k141_1436569	Firmicutes;Bacilli;NA;NA;NA	4100			gb|AAB53259.1|ARO:3002671|Lactobacillus	100	91	91	238	chloramphenicol acetyltransferase (CAT)	phenicol antibiotic	antibiotic inactivation
	k141_899684	Firmicutes;Bacilli;NA;NA;NA	832			gb|AFN69318.1|ARO:3004658|catA8	100	203	204	215	chloramphenicol acetyltransferase (CAT)	phenicol antibiotic	antibiotic inactivation
	k141_1038677	Firmicutes;Bacilli;Bacillales;Bacillaceae;Alkalihalobacillus	1953			gb|CAA26964.1|ARO:3000347|ErmA	100	47	47	243	Erm 23S ribosomal RNA methyltransferase	lincosamide antibiotic;macrolide antibiotic;streptogramin A antibiotic;streptogramin B antibiotic;streptogramin antibiotic	antibiotic target alteration
	k141_896893	Firmicutes;Bacilli;Bacillales;Bacillaceae;Amphibacillus	2136			gb|AAC37034.1|ARO:3000522|ErmG	86.207	29	29	244	Erm 23S ribosomal RNA methyltransferase	lincosamide antibiotic;macrolide antibiotic;streptogramin A antibiotic;streptogramin B antibiotic;streptogramin antibiotic	antibiotic target alteration
	k141_615521	Firmicutes;Bacilli;Bacillales;Bacillaceae;Bacillus	1961			gb|BAB20748.1|ARO:3002825|ErmY	95.312	64	72	244	Erm 23S ribosomal RNA methyltransferase	lincosamide antibiotic;macrolide antibiotic;streptogramin antibiotic	antibiotic target alteration
	k141_1398270	Firmicutes;Bacilli;Bacillales;Bacillaceae;Priestia	1060			gb|AAC37034.1|ARO:3000522|ErmG	84.706	85	85	244	Erm 23S ribosomal RNA methyltransferase	lincosamide antibiotic;macrolide antibiotic;streptogramin A antibiotic;streptogramin B antibiotic;streptogramin antibiotic	antibiotic target alteration
	k141_335679	Firmicutes;Bacilli;Bacillales;Bacillaceae;Priestia	4360			gb|AAA22597.1|ARO:3000495|ErmD	82.353	34	40	287	Erm 23S ribosomal RNA methyltransferase	lincosamide antibiotic;macrolide antibiotic;streptogramin A antibiotic;streptogramin B antibiotic;streptogramin antibiotic	antibiotic target alteration
	k141_1490760	Firmicutes;Bacilli;Bacillales;Bacillaceae;Weizmannia	8604			gb|AAC37034.1|ARO:3000522|ErmG	83.539	243	245	244	Erm 23S ribosomal RNA methyltransferase	lincosamide antibiotic;macrolide antibiotic;streptogramin A antibiotic;streptogramin B antibiotic;streptogramin antibiotic	antibiotic target alteration
	k141_982193	Firmicutes;Bacilli;Bacillales;Planococcaceae;Sporosarcina	4263			gb|AAC37034.1|ARO:3000522|ErmG	80.203	197	199	244	Erm 23S ribosomal RNA methyltransferase	lincosamide antibiotic;macrolide antibiotic;streptogramin A antibiotic;streptogramin B antibiotic;streptogramin antibiotic	antibiotic target alteration
	k141_1375503	Firmicutes;Bacilli;Bacillales;Staphylococcaceae;Mammaliicoccus	2833			gb|AAA98296.1|ARO:3000250|ErmC	94.606	241	241	244	Erm 23S ribosomal RNA methyltransferase	lincosamide antibiotic;macrolide antibiotic;streptogramin A antibiotic;streptogramin B antibiotic;streptogramin antibiotic	antibiotic target alteration
	k141_631386	Firmicutes;Bacilli;Bacillales;Staphylococcaceae;Mammaliicoccus	269			gb|AAA98096.1|ARO:3000595|ErmT	92.135	89	89	244	Erm 23S ribosomal RNA methyltransferase	lincosamide antibiotic;macrolide antibiotic;streptogramin A antibiotic;streptogramin B antibiotic;streptogramin antibiotic	antibiotic target alteration
	k141_1368788	Firmicutes;Bacilli;Bacillales;Staphylococcaceae;Staphylococcus	2736			gb|AAA98296.1|ARO:3000250|ErmC	95.902	244	245	244	Erm 23S ribosomal RNA methyltransferase	lincosamide antibiotic;macrolide antibiotic;streptogramin A antibiotic;streptogramin B antibiotic;streptogramin antibiotic	antibiotic target alteration
	k141_1368788	Firmicutes;Bacilli;Bacillales;Staphylococcaceae;Staphylococcus	2736			gb|AAA98296.1|ARO:3000250|ErmC	88.542	96	96	244	Erm 23S ribosomal RNA methyltransferase	lincosamide antibiotic;macrolide antibiotic;streptogramin A antibiotic;streptogramin B antibiotic;streptogramin antibiotic	antibiotic target alteration
	k141_1396905	Firmicutes;Bacilli;Lactobacillales;Lactobacillaceae;Amylolactobacillus	3073			gb|AAF86219.1|ARO:3000375|ErmB	98.667	225	225	248	Erm 23S ribosomal RNA methyltransferase	lincosamide antibiotic;macrolide antibiotic;streptogramin A antibiotic;streptogramin B antibiotic;streptogramin antibiotic	antibiotic target alteration
	k141_1359768	Firmicutes;Bacilli;Lactobacillales;Lactobacillaceae;Lactiplantibacillus	5941			gb|CAA26964.1|ARO:3000347|ErmA	85.185	243	245	243	Erm 23S ribosomal RNA methyltransferase	lincosamide antibiotic;macrolide antibiotic;streptogramin A antibiotic;streptogramin B antibiotic;streptogramin antibiotic	antibiotic target alteration
	k141_1443560	Firmicutes;Bacilli;Lactobacillales;Lactobacillaceae;Lactobacillus	775			gb|AAA98096.1|ARO:3000595|ErmT	87.387	222	258	244	Erm 23S ribosomal RNA methyltransferase	lincosamide antibiotic;macrolide antibiotic;streptogramin A antibiotic;streptogramin B antibiotic;streptogramin antibiotic	antibiotic target alteration
	k141_4340	Firmicutes;Bacilli;Lactobacillales;Lactobacillaceae;Lactobacillus	1534			gb|CAA26964.1|ARO:3000347|ErmA	97.727	44	44	243	Erm 23S ribosomal RNA methyltransferase	lincosamide antibiotic;macrolide antibiotic;streptogramin A antibiotic;streptogramin B antibiotic;streptogramin antibiotic	antibiotic target alteration
	k141_923923	Firmicutes;Bacilli;Lactobacillales;Lactobacillaceae;Lactobacillus	4064			gb|AAA98096.1|ARO:3000595|ErmT	84.774	243	245	244	Erm 23S ribosomal RNA methyltransferase	lincosamide antibiotic;macrolide antibiotic;streptogramin A antibiotic;streptogramin B antibiotic;streptogramin antibiotic	antibiotic target alteration
	k141_793842	Firmicutes;Bacilli;Lactobacillales;Streptococcaceae;Streptococcus	6176			gb|AAB60941.1|ARO:3005099|23S	86.831	243	246	243	Erm 23S ribosomal RNA methyltransferase	lincosamide antibiotic;macrolide antibiotic;streptogramin antibiotic	antibiotic target alteration
	k141_1304286	Firmicutes;Bacilli;NA;NA;NA	3996			gb|AAA98296.1|ARO:3000250|ErmC	98	50	51	244	Erm 23S ribosomal RNA methyltransferase	lincosamide antibiotic;macrolide antibiotic;streptogramin A antibiotic;streptogramin B antibiotic;streptogramin antibiotic	antibiotic target alteration
	k141_1375520	Firmicutes;Bacilli;NA;NA;NA	1144			gb|AAA98096.1|ARO:3000595|ErmT	95.851	241	241	244	Erm 23S ribosomal RNA methyltransferase	lincosamide antibiotic;macrolide antibiotic;streptogramin A antibiotic;streptogramin B antibiotic;streptogramin antibiotic	antibiotic target alteration
	k141_1476329	Firmicutes;Bacilli;NA;NA;NA	367			gb|AAA98096.1|ARO:3000595|ErmT	100	44	44	244	Erm 23S ribosomal RNA methyltransferase	lincosamide antibiotic;macrolide antibiotic;streptogramin A antibiotic;streptogramin B antibiotic;streptogramin antibiotic	antibiotic target alteration
	k141_1477830	Firmicutes;Bacilli;NA;NA;NA	668			gb|AAC37034.1|ARO:3000522|ErmG	80.874	183	183	244	Erm 23S ribosomal RNA methyltransferase	lincosamide antibiotic;macrolide antibiotic;streptogramin A antibiotic;streptogramin B antibiotic;streptogramin antibiotic	antibiotic target alteration
	k141_296529	Firmicutes;Bacilli;NA;NA;NA	484			gb|AAA98096.1|ARO:3000595|ErmT	95.161	124	125	244	Erm 23S ribosomal RNA methyltransferase	lincosamide antibiotic;macrolide antibiotic;streptogramin A antibiotic;streptogramin B antibiotic;streptogramin antibiotic	antibiotic target alteration
	k141_456856	Firmicutes;Bacilli;NA;NA;NA	881			gb|BAB20748.1|ARO:3002825|ErmY	95.082	244	245	244	Erm 23S ribosomal RNA methyltransferase	lincosamide antibiotic;macrolide antibiotic;streptogramin antibiotic	antibiotic target alteration
	k141_680844	Firmicutes;Bacilli;NA;NA;NA	297			gb|AAA98096.1|ARO:3000595|ErmT	82.609	46	46	244	Erm 23S ribosomal RNA methyltransferase	lincosamide antibiotic;macrolide antibiotic;streptogramin A antibiotic;streptogramin B antibiotic;streptogramin antibiotic	antibiotic target alteration
	k141_130244	Firmicutes;Clostridia;Eubacteriales;Christensenellaceae;Christensenella	1217			gb|AAC37034.1|ARO:3000522|ErmG	98.361	244	245	244	Erm 23S ribosomal RNA methyltransferase	lincosamide antibiotic;macrolide antibiotic;streptogramin A antibiotic;streptogramin B antibiotic;streptogramin antibiotic	antibiotic target alteration
	k141_612041	Firmicutes;Clostridia;Eubacteriales;Lachnospiraceae;Lachnoanaerobaculum	2559			gb|AAB60941.1|ARO:3005099|23S	89.286	28	28	243	Erm 23S ribosomal RNA methyltransferase	lincosamide antibiotic;macrolide antibiotic;streptogramin antibiotic	antibiotic target alteration
	k141_167091	Firmicutes;Tissierellia;Tissierellales;Tissierellaceae;Tissierella	5789			gb|AAB60941.1|ARO:3005099|23S	86.831	243	244	243	Erm 23S ribosomal RNA methyltransferase	lincosamide antibiotic;macrolide antibiotic;streptogramin antibiotic	antibiotic target alteration
	k141_522358	Firmicutes;Bacilli;Bacillales;Staphylococcaceae;Staphylococcus	830			gb|BAG12271.1|ARO:3004674|FosD	85.294	68	70	139	fosfomycin thiol transferase	fosfomycin	antibiotic inactivation
	k141_1161010	Firmicutes;Bacilli;Bacillales;Bacillaceae;Alkalihalobacillus	524			gb|AAR84672.1|ARO:3002925|vanRF	81.034	174	174	231	glycopeptide resistance gene cluster;vanR	glycopeptide antibiotic	antibiotic target alteration
	k141_607627	Firmicutes;Bacilli;Bacillales;Bacillaceae;Alkalihalobacillus	302			gb|AAR84672.1|ARO:3002925|vanRF	80	100	100	231	glycopeptide resistance gene cluster;vanR	glycopeptide antibiotic	antibiotic target alteration
	k141_535347	Firmicutes;Bacilli;Bacillales;Staphylococcaceae;Staphylococcus	271			gb|AAA26652.1|ARO:3002835|lnuA	90.909	33	34	161	lincosamide nucleotidyltransferase (LNU)	lincosamide antibiotic	antibiotic inactivation
	k141_850072	Firmicutes;Bacilli;Bacillales;Staphylococcaceae;Staphylococcus	1045			gb|AAA26652.1|ARO:3002835|lnuA	100	31	32	161	lincosamide nucleotidyltransferase (LNU)	lincosamide antibiotic	antibiotic inactivation
	k141_980304	Firmicutes;Bacilli;Lactobacillales;Lactobacillaceae;Lactiplantibacillus	3075			gb|AAA26652.1|ARO:3002835|lnuA	89.441	161	162	161	lincosamide nucleotidyltransferase (LNU)	lincosamide antibiotic	antibiotic inactivation
	k141_108032	Firmicutes;Bacilli;NA;NA;NA	3822			gb|AAA26652.1|ARO:3002835|lnuA	98.137	161	162	161	lincosamide nucleotidyltransferase (LNU)	lincosamide antibiotic	antibiotic inactivation
	k141_1081575	Firmicutes;Bacilli;NA;NA;NA	1182			gb|APU52409.1|ARO:3004085|lnuG	97.917	48	48	267	lincosamide nucleotidyltransferase (LNU)	lincosamide antibiotic	antibiotic inactivation
	k141_125677	Firmicutes;NA;NA;NA;NA	1474			gb|CAB41414.1|ARO:3002836|lnuB	94.079	152	153	267	lincosamide nucleotidyltransferase (LNU)	lincosamide antibiotic	antibiotic inactivation
	k141_1426778	Firmicutes;NA;NA;NA;NA	3338			gb|ABR14060.1|ARO:3002838|lnuD	81.098	164	165	164	lincosamide nucleotidyltransferase (LNU)	lincosamide antibiotic	antibiotic inactivation
	k141_262104	Firmicutes;NA;NA;NA;NA	559			gb|ABR14060.1|ARO:3002838|lnuD	82.432	74	75	164	lincosamide nucleotidyltransferase (LNU)	lincosamide antibiotic	antibiotic inactivation
	k141_1108475	Firmicutes;Bacilli;Bacillales;Paenibacillaceae;Paenibacillus	416			gb|CAE18141.1|ARO:3003111|lsaB	87.952	83	83	492	lsa-type ABC-F protein	lincosamide antibiotic;pleuromutilin antibiotic;streptogramin antibiotic	antibiotic target protection
	k141_1170500	Firmicutes;Bacilli;Lactobacillales;Streptococcaceae;Streptococcus	590			gb|AAL05554.1|ARO:3003206|lsaE	97.312	186	186	267	lsa-type ABC-F protein	lincosamide antibiotic;pleuromutilin antibiotic;streptogramin antibiotic	antibiotic target protection
	k141_996648	Firmicutes;Bacilli;Lactobacillales;Streptococcaceae;Streptococcus	488			gb|AAL05554.1|ARO:3003206|lsaE	94.545	55	56	267	lsa-type ABC-F protein	lincosamide antibiotic;pleuromutilin antibiotic;streptogramin antibiotic	antibiotic target protection
	k141_1057835	Firmicutes;Bacilli;Bacillales;Staphylococcaceae;Mammaliicoccus	359			gb|BAA34540.1|ARO:3000319|mphC	92.857	112	112	299	macrolide phosphotransferase (MPH)	macrolide antibiotic	antibiotic inactivation
	k141_628224	Firmicutes;Bacilli;Bacillales;Staphylococcaceae;Mammaliicoccus	600			gb|BAA34540.1|ARO:3000319|mphC	92.5	120	121	299	macrolide phosphotransferase (MPH)	macrolide antibiotic	antibiotic inactivation
	k141_765992	Firmicutes;Bacilli;Bacillales;Staphylococcaceae;Staphylococcus	4814			gb|BAA34540.1|ARO:3000319|mphC	98.662	299	300	299	macrolide phosphotransferase (MPH)	macrolide antibiotic	antibiotic inactivation
	k141_104154	Firmicutes;Bacilli;Lactobacillales;Carnobacteriaceae;Jeotgalibaca	2223			gb|BAA12910.1|ARO:3000318|mphB	88.742	302	303	302	macrolide phosphotransferase (MPH)	macrolide antibiotic	antibiotic inactivation
	k141_1233490	Firmicutes;Clostridia;Eubacteriales;Clostridiaceae;Clostridium	5019			gb|BAA12910.1|ARO:3000318|mphB	83.39	295	299	302	macrolide phosphotransferase (MPH)	macrolide antibiotic	antibiotic inactivation
	k141_735871	Firmicutes;Clostridia;Eubacteriales;Clostridiaceae;Clostridium	448			gb|BAA12910.1|ARO:3000318|mphB	87.162	148	148	302	macrolide phosphotransferase (MPH)	macrolide antibiotic	antibiotic inactivation
	k141_121270	Firmicutes;Bacilli;Bacillales;Bacillaceae;Bacillus	444			gb|QHW12307.1|ARO:3005089|mef(D)	84.615	52	56	399	major facilitator superfamily (MFS) antibiotic efflux pump	macrolide antibiotic	antibiotic efflux
	k141_1089180	Firmicutes;Bacilli;Bacillales;Bacillaceae;Priestia	18450			gb|QHW12307.1|ARO:3005089|mef(D)	84.404	109	139	399	major facilitator superfamily (MFS) antibiotic efflux pump	macrolide antibiotic	antibiotic efflux
	k141_929669	Firmicutes;Bacilli;Bacillales;Listeriaceae;Listeria	8040			gb|AAA22851.1|ARO:3000179|tet(L)	88.428	458	461	458	major facilitator superfamily (MFS) antibiotic efflux pump	tetracycline antibiotic	antibiotic efflux
	k141_720699	Firmicutes;Bacilli;Bacillales;Planococcaceae;Sporosarcina	796			gb|ABO11759.2|ARO:3004573|Acinetobacter	83.333	180	193	429	major facilitator superfamily (MFS) antibiotic efflux pump	fosfomycin	antibiotic efflux
	k141_819286	Firmicutes;Bacilli;Bacillales;Staphylococcaceae;Mammaliicoccus	618			gb|ATC67679.1|ARO:3000838|arlR	83.333	60	62	219	major facilitator superfamily (MFS) antibiotic efflux pump	disinfecting agents and antiseptics;fluoroquinolone antibiotic	antibiotic efflux
	k141_1107680	Firmicutes;Bacilli;Bacillales;Staphylococcaceae;Staphylococcus	341			gb|AAS68233.1|ARO:3000391|norA	84.071	113	113	387	major facilitator superfamily (MFS) antibiotic efflux pump	disinfecting agents and antiseptics;fluoroquinolone antibiotic	antibiotic efflux
	k141_485659	Firmicutes;Bacilli;Bacillales;Staphylococcaceae;Staphylococcus	320			gb|AAS68233.1|ARO:3000391|norA	80.769	104	106	387	major facilitator superfamily (MFS) antibiotic efflux pump	disinfecting agents and antiseptics;fluoroquinolone antibiotic	antibiotic efflux
	k141_504929	Firmicutes;Bacilli;Bacillales;Staphylococcaceae;Staphylococcus	1944			gb|ATC67679.1|ARO:3000838|arlR	81.279	219	221	219	major facilitator superfamily (MFS) antibiotic efflux pump	disinfecting agents and antiseptics;fluoroquinolone antibiotic	antibiotic efflux
	k141_174725	Firmicutes;Bacilli;NA;NA;NA	6507			gb|AAA22851.1|ARO:3000179|tet(L)	99.782	458	459	458	major facilitator superfamily (MFS) antibiotic efflux pump	tetracycline antibiotic	antibiotic efflux
	k141_438933	Firmicutes;Bacilli;NA;NA;NA	11096			gb|CAD70268.1|ARO:3002704|fexA	99.368	475	476	475	major facilitator superfamily (MFS) antibiotic efflux pump	phenicol antibiotic	antibiotic efflux
	k141_783408	Firmicutes;NA;NA;NA;NA	595			gb|CAM12479.1|ARO:3000567|tet(40)	96.907	194	197	406	major facilitator superfamily (MFS) antibiotic efflux pump	tetracycline antibiotic	antibiotic efflux
	k141_675820	Firmicutes;Bacilli;Lactobacillales;Enterococcaceae;Enterococcus	6022			gb|AKA86814|ARO:3003746|optrA	96.947	655	656	655	Miscellaneous ABC-F subfamily ATP-binding cassette ribosomal protection proteins	oxazolidinone antibiotic;phenicol antibiotic	antibiotic target protection
	k141_914222	Firmicutes;Bacilli;Bacillales;Bacillaceae;Cytobacillus	290			gb|QHW12375.1|ARO:3005087|msrF	81.818	33	33	486	msr-type ABC-F protein	macrolide antibiotic;streptogramin antibiotic	antibiotic target protection
	k141_142123	Firmicutes;Bacilli;Bacillales;Staphylococcaceae;Macrococcus	652			gb|QHW12375.1|ARO:3005087|msrF	87.5	56	56	486	msr-type ABC-F protein	macrolide antibiotic;streptogramin antibiotic	antibiotic target protection
	k141_171993	Firmicutes;Bacilli;Bacillales;Staphylococcaceae;Macrococcus	257			gb|QHW12375.1|ARO:3005087|msrF	87.5	56	56	486	msr-type ABC-F protein	macrolide antibiotic;streptogramin antibiotic	antibiotic target protection
	k141_171997	Firmicutes;Bacilli;Bacillales;Staphylococcaceae;Macrococcus	302			gb|QHW12375.1|ARO:3005087|msrF	83.099	71	71	486	msr-type ABC-F protein	macrolide antibiotic;streptogramin antibiotic	antibiotic target protection
	k141_574711	Firmicutes;Bacilli;Bacillales;Staphylococcaceae;Macrococcus	313			gb|QHW12375.1|ARO:3005087|msrF	80	90	90	486	msr-type ABC-F protein	macrolide antibiotic;streptogramin antibiotic	antibiotic target protection
	k141_765992	Firmicutes;Bacilli;Bacillales;Staphylococcaceae;Staphylococcus	4814			gb|CAA36304.1|ARO:3000251|msrA	98.77	488	489	488	msr-type ABC-F protein	macrolide antibiotic;streptogramin B antibiotic;streptogramin antibiotic	antibiotic target protection
	k141_12862	Firmicutes;Bacilli;Bacillales;Thermoactinomycetaceae;Kroppenstedtia	1793			gb|QHW12375.1|ARO:3005087|msrF	81.818	33	33	486	msr-type ABC-F protein	macrolide antibiotic;streptogramin antibiotic	antibiotic target protection
	k141_1419959	Firmicutes;Bacilli;Lactobacillales;Streptococcaceae;Lactococcus	3350			gb|AAL73129.1|ARO:3000616|mel	86.538	104	105	405	msr-type ABC-F protein	macrolide antibiotic;streptogramin antibiotic	antibiotic target protection
	k141_410042	Firmicutes;Bacilli;Lactobacillales;Streptococcaceae;Streptococcus	905			gb|AAL73129.1|ARO:3000616|mel	85.098	255	256	405	msr-type ABC-F protein	macrolide antibiotic;streptogramin antibiotic	antibiotic target protection
	k141_228730	Firmicutes;Clostridia;Eubacteriales;Clostridiaceae;Clostridium	719			gb|AAL73129.1|ARO:3000616|mel	93.333	90	90	405	msr-type ABC-F protein	macrolide antibiotic;streptogramin antibiotic	antibiotic target protection
	k141_228573	Firmicutes;Clostridia;Eubacteriales;Peptococcaceae;Desulfitobacterium	417			gb|AAL73129.1|ARO:3000616|mel	81.818	132	132	405	msr-type ABC-F protein	macrolide antibiotic;streptogramin antibiotic	antibiotic target protection
	k141_1102809	Firmicutes;NA;NA;NA;NA	1996			gb|AAL73129.1|ARO:3000616|mel	95.062	405	409	405	msr-type ABC-F protein	macrolide antibiotic;streptogramin antibiotic	antibiotic target protection
	k141_524643	Firmicutes;NA;NA;NA;NA	1379			gb|AAL73129.1|ARO:3000616|mel	93.548	93	146	405	msr-type ABC-F protein	macrolide antibiotic;streptogramin antibiotic	antibiotic target protection
	k141_852767	Firmicutes;Tissierellia;Tissierellales;Tissierellaceae;Tissierella	1512			gb|AAL73129.1|ARO:3000616|mel	81.646	158	159	405	msr-type ABC-F protein	macrolide antibiotic;streptogramin antibiotic	antibiotic target protection
	k141_484262	Firmicutes;Bacilli;Bacillales;Bacillaceae;Alkalihalophilus	2611			gb|AAL02176.1|ARO:3004669|emtA	90.476	147	160	341	non-erm 23S ribosomal RNA methyltransferase (G748)	lincosamide antibiotic;macrolide antibiotic	antibiotic target alteration
	k141_184171	Firmicutes;Bacilli;Bacillales;Bacillaceae;Virgibacillus	585			gb|AAL02176.1|ARO:3004669|emtA	87.5	40	41	341	non-erm 23S ribosomal RNA methyltransferase (G748)	lincosamide antibiotic;macrolide antibiotic	antibiotic target alteration
	k141_1422777	Firmicutes;Bacilli;Lactobacillales;Enterococcaceae;Enterococcus	2343			gb|AAL02176.1|ARO:3004669|emtA	99.707	341	342	341	non-erm 23S ribosomal RNA methyltransferase (G748)	lincosamide antibiotic;macrolide antibiotic	antibiotic target alteration
	k141_695622	Firmicutes;Bacilli;Lactobacillales;Enterococcaceae;Enterococcus	36000			gb|AAL02176.1|ARO:3004669|emtA	90.323	341	342	341	non-erm 23S ribosomal RNA methyltransferase (G748)	lincosamide antibiotic;macrolide antibiotic	antibiotic target alteration
	k141_225783	Firmicutes;Bacilli;Bacillales;Bacillaceae;Paraliobacillus	345			gb|AAC75089.1|ARO:3003577|ugd	81.25	112	114	388	pmr phosphoethanolamine transferase	peptide antibiotic	antibiotic target alteration
	k141_644121	Firmicutes;Bacilli;Bacillales;Bacillaceae;Sutcliffiella	305			gb|AAC75089.1|ARO:3003577|ugd	83.168	101	101	388	pmr phosphoethanolamine transferase	peptide antibiotic	antibiotic target alteration
	k141_585355	Firmicutes;Bacilli;Bacillales;Paenibacillaceae;Paenibacillus	276			gb|AAC75089.1|ARO:3003577|ugd	81.25	80	92	388	pmr phosphoethanolamine transferase	peptide antibiotic	antibiotic target alteration
	k141_653603	Firmicutes;Bacilli;Lactobacillales;Lactobacillaceae;Liquorilactobacillus	308			gb|AAC75089.1|ARO:3003577|ugd	80.392	102	102	388	pmr phosphoethanolamine transferase	peptide antibiotic	antibiotic target alteration
	k141_697900	Firmicutes;Clostridia;Halanaerobiales;Halanaerobiaceae;Halanaerobium	360			gb|AAC75089.1|ARO:3003577|ugd	82.5	120	120	388	pmr phosphoethanolamine transferase	peptide antibiotic	antibiotic target alteration
	k141_1471717	Firmicutes;Bacilli;Bacillales;Bacillaceae;Bacillus	622			gb|APB03222.1|ARO:3003992|rphB	92.537	67	68	884	rifampin phosphotransferase	rifamycin antibiotic	antibiotic inactivation
	k141_670415	Firmicutes;Bacilli;Bacillales;Bacillaceae;Bacillus	617			gb|APB03222.1|ARO:3003992|rphB	94.03	67	68	884	rifampin phosphotransferase	rifamycin antibiotic	antibiotic inactivation
	k141_203161	Firmicutes;Bacilli;Bacillales;Bacillaceae;Virgibacillus	340			gb|BAD59497.1|ARO:3000501|Nocardia	81.416	113	113	1162	rifamycin-resistant beta-subunit of RNA polymerase (rpoB)	peptide antibiotic;rifamycin antibiotic	antibiotic target alteration;antibiotic target replacement
	k141_1419328	Firmicutes;Clostridia;Eubacteriales;Clostridiaceae;Clostridium	304			gb|BAD59497.1|ARO:3000501|Nocardia	85.859	99	100	1162	rifamycin-resistant beta-subunit of RNA polymerase (rpoB)	peptide antibiotic;rifamycin antibiotic	antibiotic target alteration;antibiotic target replacement
	k141_314409	Firmicutes;Clostridia;Eubacteriales;Lachnospiraceae;Lacrimispora	418			gb|BAD59497.1|ARO:3000501|Nocardia	84.146	82	138	1162	rifamycin-resistant beta-subunit of RNA polymerase (rpoB)	peptide antibiotic;rifamycin antibiotic	antibiotic target alteration;antibiotic target replacement
	k141_194567	Firmicutes;Clostridia;Eubacteriales;Oscillospiraceae;Acetivibrio	306			gb|BAD59497.1|ARO:3000501|Nocardia	80.392	102	102	1162	rifamycin-resistant beta-subunit of RNA polymerase (rpoB)	peptide antibiotic;rifamycin antibiotic	antibiotic target alteration;antibiotic target replacement
	k141_627036	Firmicutes;Clostridia;Halanaerobiales;Halanaerobiaceae;Halanaerobium	367			gb|BAD59497.1|ARO:3000501|Nocardia	81.667	120	122	1162	rifamycin-resistant beta-subunit of RNA polymerase (rpoB)	peptide antibiotic;rifamycin antibiotic	antibiotic target alteration;antibiotic target replacement
	k141_1463281	Firmicutes;Tissierellia;Tissierellales;Tissierellaceae;Gudongella	325			gb|BAD59497.1|ARO:3000501|Nocardia	81.481	108	108	1162	rifamycin-resistant beta-subunit of RNA polymerase (rpoB)	peptide antibiotic;rifamycin antibiotic	antibiotic target alteration;antibiotic target replacement
	k141_914827	Firmicutes;Bacilli;Bacillales;Staphylococcaceae;Staphylococcus	3026			gb|CAA76544.1|ARO:3003836|qacH	83.178	107	108	107	small multidrug resistance (SMR) antibiotic efflux pump	disinfecting agents and antiseptics	antibiotic efflux
	k141_165488	Firmicutes;Bacilli;Bacillales;Bacillaceae;Bacillus	4777			gb|ACX92987.1|ARO:3002845|vatH	83.568	213	215	216	streptogramin vat acetyltransferase	streptogramin A antibiotic;streptogramin antibiotic	antibiotic inactivation
	k141_359936	Firmicutes;Bacilli;Bacillales;Bacillaceae;Bacillus	2923			gb|AAA86871.1|ARO:3002841|vatB	83.168	101	101	212	streptogramin vat acetyltransferase	streptogramin A antibiotic;streptogramin antibiotic	antibiotic inactivation
	k141_1089180	Firmicutes;Bacilli;Bacillales;Bacillaceae;Priestia	18450			gb|AAA86871.1|ARO:3002841|vatB	81.429	210	212	212	streptogramin vat acetyltransferase	streptogramin A antibiotic;streptogramin antibiotic	antibiotic inactivation
	k141_1009560	Firmicutes;Bacilli;Bacillales;Bacillaceae;Salicibibacter	692			gb|ACX92987.1|ARO:3002845|vatH	100	24	24	216	streptogramin vat acetyltransferase	streptogramin A antibiotic;streptogramin antibiotic	antibiotic inactivation
	k141_417897	Firmicutes;Bacilli;Lactobacillales;NA;NA	1317			gb|AAF86220.1|ARO:3002844|vatE	99.531	213	214	214	streptogramin vat acetyltransferase	streptogramin A antibiotic;streptogramin antibiotic	antibiotic inactivation
	k141_1462867	Firmicutes;NA;NA;NA;NA	618			gb|ACX92987.1|ARO:3002845|vatH	87.234	47	53	216	streptogramin vat acetyltransferase	streptogramin A antibiotic;streptogramin antibiotic	antibiotic inactivation
	k141_169210	Firmicutes;Bacilli;Bacillales;Staphylococcaceae;Staphylococcus	1174			gb|ASE57902.1|ARO:3003731|fusD	98.122	213	214	213	Target protecting FusB-type protein conferring resistance to Fusidic acid	fusidic acid	antibiotic target protection
	k141_430162	Firmicutes;Bacilli;Bacillales;Staphylococcaceae;Staphylococcus	5982			gb|AVL76727.1|ARO:3004663|FusF	99.533	214	215	214	Target protecting FusB-type protein conferring resistance to Fusidic acid	fusidic acid	antibiotic target protection
	k141_560408	Firmicutes;Bacilli;Bacillales;Bacillaceae;Bacillus	22326			gb|AAA25293.1|ARO:3000192|tetS	84.194	639	640	641	tetracycline-resistant ribosomal protection protein	tetracycline antibiotic	antibiotic target protection
	k141_1047694	Firmicutes;Bacilli;Lactobacillales;NA;NA	809			gb|AAF01499.1|ARO:3000193|tetT	95.408	196	196	651	tetracycline-resistant ribosomal protection protein	tetracycline antibiotic	antibiotic target protection
	k141_1063024	Firmicutes;Bacilli;Lactobacillales;NA;NA	731			gb|AAF01499.1|ARO:3000193|tetT	88.889	243	243	651	tetracycline-resistant ribosomal protection protein	tetracycline antibiotic	antibiotic target protection
	k141_1085433	Firmicutes;Bacilli;Lactobacillales;NA;NA	8442			gb|AAF01499.1|ARO:3000193|tetT	92.331	326	327	651	tetracycline-resistant ribosomal protection protein	tetracycline antibiotic	antibiotic target protection
	k141_1085439	Firmicutes;Bacilli;Lactobacillales;NA;NA	332			gb|AAF01499.1|ARO:3000193|tetT	90.909	110	110	651	tetracycline-resistant ribosomal protection protein	tetracycline antibiotic	antibiotic target protection
	k141_1094124	Firmicutes;Bacilli;Lactobacillales;NA;NA	14254			gb|AAF01499.1|ARO:3000193|tetT	88.978	372	372	651	tetracycline-resistant ribosomal protection protein	tetracycline antibiotic	antibiotic target protection
	k141_1209573	Firmicutes;Bacilli;Lactobacillales;NA;NA	642			gb|AAF01499.1|ARO:3000193|tetT	93.427	213	213	651	tetracycline-resistant ribosomal protection protein	tetracycline antibiotic	antibiotic target protection
	k141_133908	Firmicutes;Bacilli;Lactobacillales;NA;NA	281			gb|AAF01499.1|ARO:3000193|tetT	93.548	93	93	651	tetracycline-resistant ribosomal protection protein	tetracycline antibiotic	antibiotic target protection
	k141_1353565	Firmicutes;Bacilli;Lactobacillales;NA;NA	331			gb|AAF01499.1|ARO:3000193|tetT	95.455	110	110	651	tetracycline-resistant ribosomal protection protein	tetracycline antibiotic	antibiotic target protection
	k141_1361248	Firmicutes;Bacilli;Lactobacillales;NA;NA	1754			gb|AAA23033.2|ARO:3000190|tetO	95.635	252	253	639	tetracycline-resistant ribosomal protection protein	tetracycline antibiotic	antibiotic target protection
	k141_1488958	Firmicutes;Bacilli;Lactobacillales;NA;NA	3942			gb|AAF01499.1|ARO:3000193|tetT	100	150	151	651	tetracycline-resistant ribosomal protection protein	tetracycline antibiotic	antibiotic target protection
	k141_1502175	Firmicutes;Bacilli;Lactobacillales;NA;NA	569			gb|AAF01499.1|ARO:3000193|tetT	96.237	186	189	651	tetracycline-resistant ribosomal protection protein	tetracycline antibiotic	antibiotic target protection
	k141_1516288	Firmicutes;Bacilli;Lactobacillales;NA;NA	779			gb|AAF01499.1|ARO:3000193|tetT	100	186	186	651	tetracycline-resistant ribosomal protection protein	tetracycline antibiotic	antibiotic target protection
	k141_174753	Firmicutes;Bacilli;Lactobacillales;NA;NA	526			gb|AAF01499.1|ARO:3000193|tetT	90.286	175	175	651	tetracycline-resistant ribosomal protection protein	tetracycline antibiotic	antibiotic target protection
	k141_174763	Firmicutes;Bacilli;Lactobacillales;NA;NA	341			gb|AAF01499.1|ARO:3000193|tetT	85.841	113	113	651	tetracycline-resistant ribosomal protection protein	tetracycline antibiotic	antibiotic target protection
	k141_560865	Firmicutes;Bacilli;Lactobacillales;NA;NA	465			gb|AAF01499.1|ARO:3000193|tetT	93.506	154	154	651	tetracycline-resistant ribosomal protection protein	tetracycline antibiotic	antibiotic target protection
	k141_688543	Firmicutes;Bacilli;Lactobacillales;NA;NA	273			gb|AAF01499.1|ARO:3000193|tetT	91.209	91	91	651	tetracycline-resistant ribosomal protection protein	tetracycline antibiotic	antibiotic target protection
	k141_708593	Firmicutes;Bacilli;Lactobacillales;NA;NA	274			gb|AAF01499.1|ARO:3000193|tetT	100	91	91	651	tetracycline-resistant ribosomal protection protein	tetracycline antibiotic	antibiotic target protection
	k141_1261329	Firmicutes;Bacilli;Lactobacillales;Streptococcaceae;Streptococcus	5649			gb|AAF01499.1|ARO:3000193|tetT	93.023	43	43	651	tetracycline-resistant ribosomal protection protein	tetracycline antibiotic	antibiotic target protection
	k141_384590	Firmicutes;Bacilli;Lactobacillales;Streptococcaceae;Streptococcus	2015			gb|BAB82500.1|ARO:3000186|tetM	95.775	639	640	639	tetracycline-resistant ribosomal protection protein	tetracycline antibiotic	antibiotic target protection
	k141_1016217	Firmicutes;Bacilli;NA;NA;NA	426			gb|BAB82500.1|ARO:3000186|tetM	97.26	73	74	639	tetracycline-resistant ribosomal protection protein	tetracycline antibiotic	antibiotic target protection
	k141_313229	Firmicutes;Bacilli;NA;NA;NA	321			gb|AAA25293.1|ARO:3000192|tetS	100	106	106	641	tetracycline-resistant ribosomal protection protein	tetracycline antibiotic	antibiotic target protection
	k141_384584	Firmicutes;Bacilli;NA;NA;NA	1944			gb|BAB82500.1|ARO:3000186|tetM	96.8	625	626	639	tetracycline-resistant ribosomal protection protein	tetracycline antibiotic	antibiotic target protection
	k141_406668	Firmicutes;Bacilli;NA;NA;NA	423			gb|AAA25293.1|ARO:3000192|tetS	98.936	94	99	641	tetracycline-resistant ribosomal protection protein	tetracycline antibiotic	antibiotic target protection
	k141_231403	Firmicutes;Clostridia;Eubacteriales;Lachnospiraceae;Blautia	589			gb|BAB82500.1|ARO:3000186|tetM	81.633	196	196	639	tetracycline-resistant ribosomal protection protein	tetracycline antibiotic	antibiotic target protection
	k141_387150	Firmicutes;Clostridia;Eubacteriales;Lachnospiraceae;Blautia	447			gb|AAA23033.2|ARO:3000190|tetO	87	100	100	639	tetracycline-resistant ribosomal protection protein	tetracycline antibiotic	antibiotic target protection
	k141_472786	Firmicutes;NA;NA;NA;NA	1791			gb|AAA23033.2|ARO:3000190|tetO	98.008	251	251	639	tetracycline-resistant ribosomal protection protein	tetracycline antibiotic	antibiotic target protection
	k141_602631	Firmicutes;NA;NA;NA;NA	507			gb|AAA23033.2|ARO:3000190|tetO	96.429	168	168	639	tetracycline-resistant ribosomal protection protein	tetracycline antibiotic	antibiotic target protection
	k141_618311	Firmicutes;NA;NA;NA;NA	6743			gb|BAB82500.1|ARO:3000186|tetM	100	61	61	639	tetracycline-resistant ribosomal protection protein	tetracycline antibiotic	antibiotic target protection
	k141_757355	Firmicutes;NA;NA;NA;NA	397			gb|ACH87088.1|ARO:3000196|tet32	100	132	132	639	tetracycline-resistant ribosomal protection protein	tetracycline antibiotic	antibiotic target protection
	k141_898049	Firmicutes;Tissierellia;Tissierellales;Tissierellaceae;Tissierella	8656			gb|AAF01499.1|ARO:3000193|tetT	91.571	261	263	651	tetracycline-resistant ribosomal protection protein	tetracycline antibiotic	antibiotic target protection
	k141_1196440	Firmicutes;Bacilli;Bacillales;Bacillaceae;Bacillus	1091			gb|CBL80435.1|ARO:3002869|dfrK	96.078	51	52	163	trimethoprim resistant dihydrofolate reductase dfr	diaminopyrimidine antibiotic	antibiotic target replacement
	k141_1152183	Firmicutes;Bacilli;Bacillales;Bacillaceae;Rossellomorea	14984			gb|BAE15963.1|ARO:3002868|dfrG	84.375	160	161	165	trimethoprim resistant dihydrofolate reductase dfr	diaminopyrimidine antibiotic	antibiotic target replacement
	k141_869313	Firmicutes;Bacilli;Bacillales;Listeriaceae;Listeria	4233			gb|AAA85213.1|ARO:3002866|dfrD	99.383	162	167	162	trimethoprim resistant dihydrofolate reductase dfr	diaminopyrimidine antibiotic	antibiotic target replacement
	k141_76670	Firmicutes;Bacilli;Bacillales;Staphylococcaceae;Macrococcus	3819			gb|CBL80435.1|ARO:3002869|dfrK	84.472	161	165	163	trimethoprim resistant dihydrofolate reductase dfr	diaminopyrimidine antibiotic	antibiotic target replacement
	k141_479643	Firmicutes;Bacilli;Bacillales;Staphylococcaceae;Staphylococcus	1261			gb|AAO04716.1|ARO:3002865|dfrC	80.435	138	138	161	trimethoprim resistant dihydrofolate reductase dfr	diaminopyrimidine antibiotic	antibiotic target replacement
	k141_1196388	Firmicutes;Bacilli;NA;NA;NA	504			gb|CBL80435.1|ARO:3002869|dfrK	96.61	59	59	163	trimethoprim resistant dihydrofolate reductase dfr	diaminopyrimidine antibiotic	antibiotic target replacement
	k141_661642	Firmicutes;Bacilli;NA;NA;NA	39843			gb|BAE15963.1|ARO:3002868|dfrG	100	165	166	165	trimethoprim resistant dihydrofolate reductase dfr	diaminopyrimidine antibiotic	antibiotic target replacement
	k141_748474	Firmicutes;Bacilli;NA;NA;NA	440			gb|CBL80435.1|ARO:3002869|dfrK	95.89	146	146	163	trimethoprim resistant dihydrofolate reductase dfr	diaminopyrimidine antibiotic	antibiotic target replacement
	k141_752103	Firmicutes;Bacilli;NA;NA;NA	5255			gb|CBL80435.1|ARO:3002869|dfrK	96	50	52	163	trimethoprim resistant dihydrofolate reductase dfr	diaminopyrimidine antibiotic	antibiotic target replacement
	k141_752103	Firmicutes;Bacilli;NA;NA;NA	5255			gb|CBL80435.1|ARO:3002869|dfrK	96.078	51	51	163	trimethoprim resistant dihydrofolate reductase dfr	diaminopyrimidine antibiotic	antibiotic target replacement
	k141_349042	Firmicutes;Bacilli;Bacillales;Bacillaceae;Amphibacillus	608			gb|AHB37625.1|ARO:3004715|vga(E)	100	33	35	524	vga-type ABC-F protein	pleuromutilin antibiotic;streptogramin A antibiotic;streptogramin antibiotic	antibiotic target protection
	k141_1009560	Firmicutes;Bacilli;Bacillales;Bacillaceae;Salicibibacter	692			gb|ACX92986.2|ARO:3002832|vgaD	99.454	183	184	525	vga-type ABC-F protein	pleuromutilin antibiotic;streptogramin A antibiotic;streptogramin antibiotic	antibiotic target protection
	k141_691025	Firmicutes;Bacilli;Bacillales;Planococcaceae;Rummeliibacillus	1152			gb|AHB37625.1|ARO:3004715|vga(E)	81.25	32	37	524	vga-type ABC-F protein	pleuromutilin antibiotic;streptogramin A antibiotic;streptogramin antibiotic	antibiotic target protection
	k141_1063697	Firmicutes;Bacilli;Bacillales;Staphylococcaceae;Abyssicoccus	517			gb|AHB37625.1|ARO:3004715|vga(E)	94.595	148	153	524	vga-type ABC-F protein	pleuromutilin antibiotic;streptogramin A antibiotic;streptogramin antibiotic	antibiotic target protection
	k141_1085726	Firmicutes;Bacilli;Bacillales;Staphylococcaceae;Abyssicoccus	830			gb|AHB37625.1|ARO:3004715|vga(E)	95.29	276	276	524	vga-type ABC-F protein	pleuromutilin antibiotic;streptogramin A antibiotic;streptogramin antibiotic	antibiotic target protection
	k141_1101007	Firmicutes;Bacilli;Bacillales;Staphylococcaceae;Abyssicoccus	215			gb|AHB37625.1|ARO:3004715|vga(E)	88.406	69	71	524	vga-type ABC-F protein	pleuromutilin antibiotic;streptogramin A antibiotic;streptogramin antibiotic	antibiotic target protection
	k141_1160371	Firmicutes;Bacilli;Bacillales;Staphylococcaceae;Abyssicoccus	282			gb|AHB37625.1|ARO:3004715|vga(E)	100	93	93	524	vga-type ABC-F protein	pleuromutilin antibiotic;streptogramin A antibiotic;streptogramin antibiotic	antibiotic target protection
	k141_1177765	Firmicutes;Bacilli;Bacillales;Staphylococcaceae;Abyssicoccus	216			gb|AHB37625.1|ARO:3004715|vga(E)	98.592	71	71	524	vga-type ABC-F protein	pleuromutilin antibiotic;streptogramin A antibiotic;streptogramin antibiotic	antibiotic target protection
	k141_1222238	Firmicutes;Bacilli;Bacillales;Staphylococcaceae;Abyssicoccus	577			gb|AHB37625.1|ARO:3004715|vga(E)	89.655	145	145	524	vga-type ABC-F protein	pleuromutilin antibiotic;streptogramin A antibiotic;streptogramin antibiotic	antibiotic target protection
	k141_1343657	Firmicutes;Bacilli;Bacillales;Staphylococcaceae;Abyssicoccus	241			gb|AHB37625.1|ARO:3004715|vga(E)	98.507	67	69	524	vga-type ABC-F protein	pleuromutilin antibiotic;streptogramin A antibiotic;streptogramin antibiotic	antibiotic target protection
	k141_1462633	Firmicutes;Bacilli;Bacillales;Staphylococcaceae;Abyssicoccus	235			gb|AHB37625.1|ARO:3004715|vga(E)	100	78	78	524	vga-type ABC-F protein	pleuromutilin antibiotic;streptogramin A antibiotic;streptogramin antibiotic	antibiotic target protection
	k141_1511761	Firmicutes;Bacilli;Bacillales;Staphylococcaceae;Abyssicoccus	462			gb|AHB37625.1|ARO:3004715|vga(E)	89.474	114	114	524	vga-type ABC-F protein	pleuromutilin antibiotic;streptogramin A antibiotic;streptogramin antibiotic	antibiotic target protection
	k141_201972	Firmicutes;Bacilli;Bacillales;Staphylococcaceae;Abyssicoccus	241			gb|AHB37625.1|ARO:3004715|vga(E)	100	80	80	524	vga-type ABC-F protein	pleuromutilin antibiotic;streptogramin A antibiotic;streptogramin antibiotic	antibiotic target protection
	k141_31059	Firmicutes;Bacilli;Bacillales;Staphylococcaceae;Abyssicoccus	201			gb|AHB37625.1|ARO:3004715|vga(E)	97.015	67	67	524	vga-type ABC-F protein	pleuromutilin antibiotic;streptogramin A antibiotic;streptogramin antibiotic	antibiotic target protection
	k141_349054	Firmicutes;Bacilli;Bacillales;Staphylococcaceae;Abyssicoccus	547			gb|AHB37625.1|ARO:3004715|vga(E)	100	33	35	524	vga-type ABC-F protein	pleuromutilin antibiotic;streptogramin A antibiotic;streptogramin antibiotic	antibiotic target protection
	k141_502360	Firmicutes;Bacilli;Bacillales;Staphylococcaceae;Abyssicoccus	370			gb|AHB37625.1|ARO:3004715|vga(E)	100	49	50	524	vga-type ABC-F protein	pleuromutilin antibiotic;streptogramin A antibiotic;streptogramin antibiotic	antibiotic target protection
	k141_502361	Firmicutes;Bacilli;Bacillales;Staphylococcaceae;Abyssicoccus	209			gb|CBY88983.1|ARO:3002833|vgaE	97.959	49	50	524	vga-type ABC-F protein	pleuromutilin antibiotic;streptogramin A antibiotic;streptogramin antibiotic	antibiotic target protection
	k141_515020	Firmicutes;Bacilli;Bacillales;Staphylococcaceae;Abyssicoccus	445			gb|AHB37625.1|ARO:3004715|vga(E)	91.837	147	148	524	vga-type ABC-F protein	pleuromutilin antibiotic;streptogramin A antibiotic;streptogramin antibiotic	antibiotic target protection
	k141_53491	Firmicutes;Bacilli;Bacillales;Staphylococcaceae;Abyssicoccus	301			gb|AHB37625.1|ARO:3004715|vga(E)	99	100	100	524	vga-type ABC-F protein	pleuromutilin antibiotic;streptogramin A antibiotic;streptogramin antibiotic	antibiotic target protection
	k141_651317	Firmicutes;Bacilli;Bacillales;Staphylococcaceae;Abyssicoccus	218			gb|CBY88983.1|ARO:3002833|vgaE	96.154	52	53	524	vga-type ABC-F protein	pleuromutilin antibiotic;streptogramin A antibiotic;streptogramin antibiotic	antibiotic target protection
	k141_753626	Firmicutes;Bacilli;Bacillales;Staphylococcaceae;Abyssicoccus	276			gb|AHB37625.1|ARO:3004715|vga(E)	97.5	40	40	524	vga-type ABC-F protein	pleuromutilin antibiotic;streptogramin A antibiotic;streptogramin antibiotic	antibiotic target protection
	k141_759862	Firmicutes;Bacilli;Bacillales;Staphylococcaceae;Abyssicoccus	515			gb|AHB37625.1|ARO:3004715|vga(E)	93.567	171	171	524	vga-type ABC-F protein	pleuromutilin antibiotic;streptogramin A antibiotic;streptogramin antibiotic	antibiotic target protection
	k141_939572	Firmicutes;Bacilli;Bacillales;Staphylococcaceae;Abyssicoccus	705			gb|AHB37625.1|ARO:3004715|vga(E)	90.164	122	122	524	vga-type ABC-F protein	pleuromutilin antibiotic;streptogramin A antibiotic;streptogramin antibiotic	antibiotic target protection
	k141_954669	Firmicutes;Bacilli;Bacillales;Staphylococcaceae;Abyssicoccus	532			gb|AHB37625.1|ARO:3004715|vga(E)	98.667	75	77	524	vga-type ABC-F protein	pleuromutilin antibiotic;streptogramin A antibiotic;streptogramin antibiotic	antibiotic target protection
	k141_957623	Firmicutes;Bacilli;Bacillales;Staphylococcaceae;Abyssicoccus	906			gb|AHB37625.1|ARO:3004715|vga(E)	100	51	51	524	vga-type ABC-F protein	pleuromutilin antibiotic;streptogramin A antibiotic;streptogramin antibiotic	antibiotic target protection
	k141_160433	Firmicutes;Bacilli;Bacillales;Staphylococcaceae;Staphylococcus	354			gb|CBY88983.1|ARO:3002833|vgaE	89.831	118	118	524	vga-type ABC-F protein	pleuromutilin antibiotic;streptogramin A antibiotic;streptogramin antibiotic	antibiotic target protection
	k141_183751	Firmicutes;Bacilli;Bacillales;Staphylococcaceae;Staphylococcus	790			gb|AHB37625.1|ARO:3004715|vga(E)	96.023	176	178	524	vga-type ABC-F protein	pleuromutilin antibiotic;streptogramin A antibiotic;streptogramin antibiotic	antibiotic target protection
	k141_1036868	Firmicutes;Bacilli;Lactobacillales;Aerococcaceae;Suicoccus	3401			gb|AHB37625.1|ARO:3004715|vga(E)	93.295	522	525	524	vga-type ABC-F protein	pleuromutilin antibiotic;streptogramin A antibiotic;streptogramin antibiotic	antibiotic target protection
	k141_1268278	Firmicutes;Bacilli;Lactobacillales;Aerococcaceae;Suicoccus	283			gb|AHB37625.1|ARO:3004715|vga(E)	95.745	94	94	524	vga-type ABC-F protein	pleuromutilin antibiotic;streptogramin A antibiotic;streptogramin antibiotic	antibiotic target protection
	k141_1332026	Firmicutes;Bacilli;Lactobacillales;Aerococcaceae;Suicoccus	745			gb|AHB37625.1|ARO:3004715|vga(E)	90.323	217	217	524	vga-type ABC-F protein	pleuromutilin antibiotic;streptogramin A antibiotic;streptogramin antibiotic	antibiotic target protection
	k141_1508332	Firmicutes;Bacilli;Lactobacillales;Aerococcaceae;Suicoccus	511			gb|CBY88983.1|ARO:3002833|vgaE	87.574	169	170	524	vga-type ABC-F protein	pleuromutilin antibiotic;streptogramin A antibiotic;streptogramin antibiotic	antibiotic target protection
	k141_240535	Firmicutes;Bacilli;Lactobacillales;Aerococcaceae;Suicoccus	389			gb|AHB37625.1|ARO:3004715|vga(E)	92.248	129	129	524	vga-type ABC-F protein	pleuromutilin antibiotic;streptogramin A antibiotic;streptogramin antibiotic	antibiotic target protection
	k141_31055	Firmicutes;Bacilli;Lactobacillales;Aerococcaceae;Suicoccus	297			gb|AHB37625.1|ARO:3004715|vga(E)	95.96	99	99	524	vga-type ABC-F protein	pleuromutilin antibiotic;streptogramin A antibiotic;streptogramin antibiotic	antibiotic target protection
	k141_398503	Firmicutes;Bacilli;Lactobacillales;Aerococcaceae;Suicoccus	309			gb|AHB37625.1|ARO:3004715|vga(E)	89.32	103	103	524	vga-type ABC-F protein	pleuromutilin antibiotic;streptogramin A antibiotic;streptogramin antibiotic	antibiotic target protection
	k141_509358	Firmicutes;Bacilli;Lactobacillales;Aerococcaceae;Suicoccus	7576			gb|AHB37625.1|ARO:3004715|vga(E)	93.499	523	525	524	vga-type ABC-F protein	pleuromutilin antibiotic;streptogramin A antibiotic;streptogramin antibiotic	antibiotic target protection
	k141_593012	Firmicutes;Bacilli;Lactobacillales;Aerococcaceae;Suicoccus	737			gb|AHB37625.1|ARO:3004715|vga(E)	97.143	245	245	524	vga-type ABC-F protein	pleuromutilin antibiotic;streptogramin A antibiotic;streptogramin antibiotic	antibiotic target protection
	k141_596327	Firmicutes;Bacilli;Lactobacillales;Aerococcaceae;Suicoccus	223			gb|AHB37625.1|ARO:3004715|vga(E)	94.521	73	74	524	vga-type ABC-F protein	pleuromutilin antibiotic;streptogramin A antibiotic;streptogramin antibiotic	antibiotic target protection
	k141_596328	Firmicutes;Bacilli;Lactobacillales;Aerococcaceae;Suicoccus	292			gb|AHB37625.1|ARO:3004715|vga(E)	97.917	96	97	524	vga-type ABC-F protein	pleuromutilin antibiotic;streptogramin A antibiotic;streptogramin antibiotic	antibiotic target protection
	k141_816191	Firmicutes;Bacilli;Lactobacillales;Aerococcaceae;Suicoccus	511			gb|AHB37625.1|ARO:3004715|vga(E)	90.533	169	170	524	vga-type ABC-F protein	pleuromutilin antibiotic;streptogramin A antibiotic;streptogramin antibiotic	antibiotic target protection
	k141_256882	Firmicutes;Bacilli;NA;NA;NA	301			gb|AHB37625.1|ARO:3004715|vga(E)	98.113	53	62	524	vga-type ABC-F protein	pleuromutilin antibiotic;streptogramin A antibiotic;streptogramin antibiotic	antibiotic target protection

## Sheet: Actinobacteriota
	Contig ID	Contig taxonomy (NCBI)	Contig length (nt)			Gene from CARD	sequence Identity (%)	alignment length (a.a.)	query length (a.a.)	subject length (a.a.)	AMR Gene Family	Drug class(es)	Resistance mechanism
	k141_318413	Actinobacteria;Actinomycetia;Bifidobacteriales;Bifidobacteriaceae;Bifidobacterium	1381			gb|ADP36409.1|ARO:3003730|Bifidobacteria	89.107	459	459	1107	antibiotic-resistant isoleucyl-tRNA synthetase (ileS)	mupirocin	antibiotic target alteration
	k141_1447214	Actinobacteria;Actinomycetia;Bifidobacteriales;Bifidobacteriaceae;Bifidobacterium	6556			gb|OPG86592.1|ARO:3004626|Erm(49)	100	304	305	304	Erm 23S ribosomal RNA methyltransferase	lincosamide antibiotic;macrolide antibiotic;streptogramin antibiotic	antibiotic target alteration
	k141_856632	Actinobacteria;Actinomycetia;Corynebacteriales;Corynebacteriaceae;Corynebacterium	16934			gb|AAA98484.1|ARO:3000596|ErmX	88.028	284	285	284	Erm 23S ribosomal RNA methyltransferase	lincosamide antibiotic;macrolide antibiotic;streptogramin A antibiotic;streptogramin B antibiotic;streptogramin antibiotic	antibiotic target alteration
	k141_897087	Actinobacteria;Actinomycetia;Corynebacteriales;Corynebacteriaceae;Corynebacterium	1734			gb|AAA98484.1|ARO:3000596|ErmX	94.737	38	38	284	Erm 23S ribosomal RNA methyltransferase	lincosamide antibiotic;macrolide antibiotic;streptogramin A antibiotic;streptogramin B antibiotic;streptogramin antibiotic	antibiotic target alteration
	k141_96423	Actinobacteria;Actinomycetia;Micrococcales;Micrococcaceae;NA	529			gb|AAA98484.1|ARO:3000596|ErmX	93.182	44	44	284	Erm 23S ribosomal RNA methyltransferase	lincosamide antibiotic;macrolide antibiotic;streptogramin A antibiotic;streptogramin B antibiotic;streptogramin antibiotic	antibiotic target alteration
	k141_1020697	Actinobacteria;Actinomycetia;NA;NA;NA	336			gb|AAA98484.1|ARO:3000596|ErmX	96.429	112	112	284	Erm 23S ribosomal RNA methyltransferase	lincosamide antibiotic;macrolide antibiotic;streptogramin A antibiotic;streptogramin B antibiotic;streptogramin antibiotic	antibiotic target alteration
	k141_1389203	Actinobacteria;Actinomycetia;NA;NA;NA	285			gb|AAA98484.1|ARO:3000596|ErmX	94.872	39	39	284	Erm 23S ribosomal RNA methyltransferase	lincosamide antibiotic;macrolide antibiotic;streptogramin A antibiotic;streptogramin B antibiotic;streptogramin antibiotic	antibiotic target alteration
	k141_785672	Actinobacteria;Actinomycetia;NA;NA;NA	415			gb|AAA98484.1|ARO:3000596|ErmX	99.275	138	138	284	Erm 23S ribosomal RNA methyltransferase	lincosamide antibiotic;macrolide antibiotic;streptogramin A antibiotic;streptogramin B antibiotic;streptogramin antibiotic	antibiotic target alteration
	k141_88667	Actinobacteria;Actinomycetia;NA;NA;NA	279			gb|AAA98484.1|ARO:3000596|ErmX	94.737	38	38	284	Erm 23S ribosomal RNA methyltransferase	lincosamide antibiotic;macrolide antibiotic;streptogramin A antibiotic;streptogramin B antibiotic;streptogramin antibiotic	antibiotic target alteration
	k141_923636	Actinobacteria;Actinomycetia;NA;NA;NA	997			gb|AAA98484.1|ARO:3000596|ErmX	97.26	219	229	284	Erm 23S ribosomal RNA methyltransferase	lincosamide antibiotic;macrolide antibiotic;streptogramin A antibiotic;streptogramin B antibiotic;streptogramin antibiotic	antibiotic target alteration
	k141_94350	Actinobacteria;Actinomycetia;NA;NA;NA	703			gb|AAA98484.1|ARO:3000596|ErmX	89.404	151	151	284	Erm 23S ribosomal RNA methyltransferase	lincosamide antibiotic;macrolide antibiotic;streptogramin A antibiotic;streptogramin B antibiotic;streptogramin antibiotic	antibiotic target alteration
	k141_299151	Actinobacteria;Actinomycetia;Streptomycetales;Streptomycetaceae;Streptomyces	5343			gb|AAL68827.1|ARO:3000605|Erm(36)	100	281	282	281	Erm 23S ribosomal RNA methyltransferase	lincosamide antibiotic;macrolide antibiotic;streptogramin A antibiotic;streptogramin B antibiotic;streptogramin antibiotic	antibiotic target alteration
	k141_1393603	Actinobacteria;Actinomycetia;Corynebacteriales;Nocardiaceae;Nocardia	1221			gb|AHA41505.1|ARO:3002930|vanRO	83.71	221	232	233	glycopeptide resistance gene cluster;vanR	glycopeptide antibiotic	antibiotic target alteration
	k141_312971	Actinobacteria;Actinomycetia;Micrococcales;Microbacteriaceae;Leucobacter	1154			gb|AHA41505.1|ARO:3002930|vanRO	81.203	133	133	233	glycopeptide resistance gene cluster;vanR	glycopeptide antibiotic	antibiotic target alteration
	k141_733033	Actinobacteria;Actinomycetia;Micrococcales;NA;Luteimicrobium	318			gb|AHA41505.1|ARO:3002930|vanRO	86.076	79	90	233	glycopeptide resistance gene cluster;vanR	glycopeptide antibiotic	antibiotic target alteration
	k141_1322179	Actinobacteria;Actinomycetia;Pseudonocardiales;Pseudonocardiaceae;Actinoalloteichus	443			gb|AHA41505.1|ARO:3002930|vanRO	81.333	75	85	233	glycopeptide resistance gene cluster;vanR	glycopeptide antibiotic	antibiotic target alteration
	k141_152979	Actinobacteria;Actinomycetia;Streptomycetales;Streptomycetaceae;Streptomyces	256			gb|AHA41505.1|ARO:3002930|vanRO	81.176	85	85	233	glycopeptide resistance gene cluster;vanR	glycopeptide antibiotic	antibiotic target alteration
	k141_750511	Actinobacteria;Actinomycetia;Streptomycetales;Streptomycetaceae;Streptomyces	3575			gb|AHA41505.1|ARO:3002930|vanRO	84.141	227	232	233	glycopeptide resistance gene cluster;vanR	glycopeptide antibiotic	antibiotic target alteration
	k141_1450414	Actinobacteria;Actinomycetia;Corynebacteriales;Corynebacteriaceae;Corynebacterium	898			gb|WP_050815728.1|ARO:3004543|mphO	92.069	290	298	317	macrolide phosphotransferase (MPH)	macrolide antibiotic	antibiotic inactivation
	k141_1360453	Actinobacteria;Actinomycetia;Micrococcales;Dermabacteraceae;Brachybacterium	12386			gb|WP_050815728.1|ARO:3004543|mphO	82.578	287	304	317	macrolide phosphotransferase (MPH)	macrolide antibiotic	antibiotic inactivation
	k141_918155	Actinobacteria;Actinomycetia;Micrococcales;Dermabacteraceae;Brachybacterium	1426			gb|WP_050815728.1|ARO:3004543|mphO	94.074	135	149	317	macrolide phosphotransferase (MPH)	macrolide antibiotic	antibiotic inactivation
	k141_1140353	Actinobacteria;Actinomycetia;Corynebacteriales;Corynebacteriaceae;Corynebacterium	2423			gb|AAG03380.1|ARO:3002703|cmx	100	26	26	391	major facilitator superfamily (MFS) antibiotic efflux pump	phenicol antibiotic	antibiotic efflux
	k141_1173985	Actinobacteria;Actinomycetia;Corynebacteriales;Corynebacteriaceae;Corynebacterium	426			gb|CAD12227.2|ARO:3000478|tet(33)	96.479	142	142	407	major facilitator superfamily (MFS) antibiotic efflux pump	tetracycline antibiotic	antibiotic efflux
	k141_1511652	Actinobacteria;Actinomycetia;Corynebacteriales;Corynebacteriaceae;Corynebacterium	473			gb|CAD12227.2|ARO:3000478|tet(33)	96.667	60	61	407	major facilitator superfamily (MFS) antibiotic efflux pump	tetracycline antibiotic	antibiotic efflux
	k141_1511661	Actinobacteria;Actinomycetia;Corynebacteriales;Corynebacteriaceae;Corynebacterium	551			gb|CAD12227.2|ARO:3000478|tet(33)	93.333	60	61	407	major facilitator superfamily (MFS) antibiotic efflux pump	tetracycline antibiotic	antibiotic efflux
	k141_1203354	Actinobacteria;Actinomycetia;Corynebacteriales;NA;Tomitella	4839			gb|AAD25063.1|ARO:3000183|tet(Z)	97.619	42	42	384	major facilitator superfamily (MFS) antibiotic efflux pump	tetracycline antibiotic	antibiotic efflux
	k141_780423	Actinobacteria;Actinomycetia;Micrococcales;Microbacteriaceae;Leucobacter	2107			gb|CAD12227.2|ARO:3000478|tet(33)	100	43	44	407	major facilitator superfamily (MFS) antibiotic efflux pump	tetracycline antibiotic	antibiotic efflux
	k141_502849	Actinobacteria;Actinomycetia;Micrococcales;Microbacteriaceae;Plantibacter	662			gb|APB03215.1|ARO:3003981|tetB(48)	82.5	120	199	271	major facilitator superfamily (MFS) antibiotic efflux pump	tetracycline antibiotic	antibiotic efflux
	k141_1010664	Actinobacteria;Actinomycetia;Micrococcales;Micrococcaceae;Rothia	4036			gb|AAD25063.1|ARO:3000183|tet(Z)	100	374	375	384	major facilitator superfamily (MFS) antibiotic efflux pump	tetracycline antibiotic	antibiotic efflux
	k141_1103301	Actinobacteria;Actinomycetia;Micrococcales;Micrococcaceae;Rothia	1772			gb|AAD25063.1|ARO:3000183|tet(Z)	96.615	384	385	384	major facilitator superfamily (MFS) antibiotic efflux pump	tetracycline antibiotic	antibiotic efflux
	k141_234192	Actinobacteria;Actinomycetia;Micrococcales;Micrococcaceae;Rothia	1385			gb|AAD25063.1|ARO:3000183|tet(Z)	89.542	153	153	384	major facilitator superfamily (MFS) antibiotic efflux pump	tetracycline antibiotic	antibiotic efflux
	k141_506840	Actinobacteria;Actinomycetia;Micrococcales;Micrococcaceae;Rothia	755			gb|AAD25063.1|ARO:3000183|tet(Z)	98.214	56	76	384	major facilitator superfamily (MFS) antibiotic efflux pump	tetracycline antibiotic	antibiotic efflux
	k141_1423337	Actinobacteria;Actinomycetia;NA;NA;NA	272			gb|CAD12227.2|ARO:3000478|tet(33)	100	90	90	407	major facilitator superfamily (MFS) antibiotic efflux pump	tetracycline antibiotic	antibiotic efflux
	k141_21814	Actinobacteria;Actinomycetia;NA;NA;NA	4339			gb|CAD12227.2|ARO:3000478|tet(33)	99.017	407	420	407	major facilitator superfamily (MFS) antibiotic efflux pump	tetracycline antibiotic	antibiotic efflux
	k141_716476	Actinobacteria;Actinomycetia;NA;NA;NA	282			gb|CAD12227.2|ARO:3000478|tet(33)	98.936	94	94	407	major facilitator superfamily (MFS) antibiotic efflux pump	tetracycline antibiotic	antibiotic efflux
	k141_741698	Actinobacteria;Actinomycetia;Propionibacteriales;Propionibacteriaceae;Tessaracoccus	1664			gb|CAD12227.2|ARO:3000478|tet(33)	100	43	44	407	major facilitator superfamily (MFS) antibiotic efflux pump	tetracycline antibiotic	antibiotic efflux
	k141_299151	Actinobacteria;Actinomycetia;Streptomycetales;Streptomycetaceae;Streptomyces	5343			gb|AAG03380.1|ARO:3002703|cmx	86.667	30	32	391	major facilitator superfamily (MFS) antibiotic efflux pump	phenicol antibiotic	antibiotic efflux
	k141_1243763	Actinobacteria;Actinomycetia;Micrococcales;Microbacteriaceae;Microbacterium	404			gb|AAC75089.1|ARO:3003577|ugd	82.09	134	134	388	pmr phosphoethanolamine transferase	peptide antibiotic	antibiotic target alteration
	k141_858531	Actinobacteria;Actinomycetia;Corynebacteriales;Corynebacteriaceae;Corynebacterium	823			gb|ADV91011.1|ARO:3000245|RbpA	81.25	48	48	114	RbpA bacterial RNA polymerase-binding protein	rifamycin antibiotic	antibiotic target protection
	k141_655630	Actinobacteria;Actinomycetia;Actinomycetales;Actinomycetaceae;Flaviflexus	326			gb|CCP46065.1|ARO:3000816|mtrA	91.667	72	76	228	resistance-nodulation-cell division (RND) antibiotic efflux pump	macrolide antibiotic;penam	antibiotic efflux
	k141_105397	Actinobacteria;Actinomycetia;Corynebacteriales;Dietziaceae;Dietzia	611			gb|CCP46065.1|ARO:3000816|mtrA	81.69	71	76	228	resistance-nodulation-cell division (RND) antibiotic efflux pump	macrolide antibiotic;penam	antibiotic efflux
	k141_477158	Actinobacteria;Actinomycetia;Corynebacteriales;Dietziaceae;Dietzia	3792			gb|CCP46065.1|ARO:3000816|mtrA	82.143	224	228	228	resistance-nodulation-cell division (RND) antibiotic efflux pump	macrolide antibiotic;penam	antibiotic efflux
	k141_790059	Actinobacteria;Actinomycetia;Corynebacteriales;Dietziaceae;Dietzia	630			gb|CCP46065.1|ARO:3000816|mtrA	91.892	37	41	228	resistance-nodulation-cell division (RND) antibiotic efflux pump	macrolide antibiotic;penam	antibiotic efflux
	k141_1444088	Actinobacteria;Actinomycetia;Corynebacteriales;NA;Tomitella	5562			gb|CCP46065.1|ARO:3000816|mtrA	81.778	225	226	228	resistance-nodulation-cell division (RND) antibiotic efflux pump	macrolide antibiotic;penam	antibiotic efflux
	k141_1346385	Actinobacteria;Actinomycetia;Corynebacteriales;Nocardiaceae;Nocardia	496			gb|CCP46065.1|ARO:3000816|mtrA	85.294	68	71	228	resistance-nodulation-cell division (RND) antibiotic efflux pump	macrolide antibiotic;penam	antibiotic efflux
	k141_1240866	Actinobacteria;Actinomycetia;Micrococcales;Dermabacteraceae;Brachybacterium	472			gb|CCP46065.1|ARO:3000816|mtrA	82.143	56	61	228	resistance-nodulation-cell division (RND) antibiotic efflux pump	macrolide antibiotic;penam	antibiotic efflux
	k141_1232675	Actinobacteria;Actinomycetia;Streptosporangiales;Nocardiopsaceae;Nocardiopsis	781			gb|CCP46065.1|ARO:3000816|mtrA	89.286	84	87	228	resistance-nodulation-cell division (RND) antibiotic efflux pump	macrolide antibiotic;penam	antibiotic efflux
	k141_1258148	Actinobacteria;Actinomycetia;Streptosporangiales;Nocardiopsaceae;Nocardiopsis	3973			gb|CCP46065.1|ARO:3000816|mtrA	82.524	103	120	228	resistance-nodulation-cell division (RND) antibiotic efflux pump	macrolide antibiotic;penam	antibiotic efflux
	k141_1448357	Actinobacteria;Actinomycetia;Streptosporangiales;Nocardiopsaceae;Nocardiopsis	314			gb|CCP46065.1|ARO:3000816|mtrA	82.353	102	104	228	resistance-nodulation-cell division (RND) antibiotic efflux pump	macrolide antibiotic;penam	antibiotic efflux
	k141_1047931	Actinobacteria;Actinomycetia;Bifidobacteriales;Bifidobacteriaceae;Bifidobacterium	651			gb|WP_041777404.1|ARO:3004480|Bifidobacterium	81.944	216	216	1186	rifamycin-resistant beta-subunit of RNA polymerase (rpoB)	peptide antibiotic;rifamycin antibiotic	antibiotic target alteration;antibiotic target replacement
	k141_21222	Actinobacteria;Actinomycetia;Bifidobacteriales;Bifidobacteriaceae;Bifidobacterium	507			gb|WP_041777404.1|ARO:3004480|Bifidobacterium	88.69	168	168	1186	rifamycin-resistant beta-subunit of RNA polymerase (rpoB)	peptide antibiotic;rifamycin antibiotic	antibiotic target alteration;antibiotic target replacement
	k141_96662	Actinobacteria;Actinomycetia;Bifidobacteriales;Bifidobacteriaceae;Bifidobacterium	1821			gb|WP_041777404.1|ARO:3004480|Bifidobacterium	93.563	435	439	1186	rifamycin-resistant beta-subunit of RNA polymerase (rpoB)	peptide antibiotic;rifamycin antibiotic	antibiotic target alteration;antibiotic target replacement
	k141_1169719	Actinobacteria;Actinomycetia;Candidatus Nanopelagicales;Candidatus Nanopelagicaceae;Candidatus Planktophila	364			gb|BAD59497.1|ARO:3000501|Nocardia	80.992	121	121	1162	rifamycin-resistant beta-subunit of RNA polymerase (rpoB)	peptide antibiotic;rifamycin antibiotic	antibiotic target alteration;antibiotic target replacement
	k141_1160975	Actinobacteria;Actinomycetia;Corynebacteriales;Corynebacteriaceae;Corynebacterium	355			gb|BAD59497.1|ARO:3000501|Nocardia	93.966	116	118	1162	rifamycin-resistant beta-subunit of RNA polymerase (rpoB)	peptide antibiotic;rifamycin antibiotic	antibiotic target alteration;antibiotic target replacement
	k141_942970	Actinobacteria;Actinomycetia;Corynebacteriales;Corynebacteriaceae;Corynebacterium	1145			gb|BAD59497.1|ARO:3000501|Nocardia	80.052	381	381	1162	rifamycin-resistant beta-subunit of RNA polymerase (rpoB)	peptide antibiotic;rifamycin antibiotic	antibiotic target alteration;antibiotic target replacement
	k141_941450	Actinobacteria;Actinomycetia;Corynebacteriales;Dietziaceae;Dietzia	866			gb|BAD59497.1|ARO:3000501|Nocardia	86.111	288	288	1162	rifamycin-resistant beta-subunit of RNA polymerase (rpoB)	peptide antibiotic;rifamycin antibiotic	antibiotic target alteration;antibiotic target replacement
	k141_823648	Actinobacteria;Actinomycetia;Corynebacteriales;Gordoniaceae;Gordonia	452			gb|BAD59497.1|ARO:3000501|Nocardia	89.362	141	150	1162	rifamycin-resistant beta-subunit of RNA polymerase (rpoB)	peptide antibiotic;rifamycin antibiotic	antibiotic target alteration;antibiotic target replacement
	k141_562017	Actinobacteria;Actinomycetia;Corynebacteriales;Mycobacteriaceae;Mycobacterium	19881			gb|BAD59497.1|ARO:3000501|Nocardia	82.411	1120	1125	1162	rifamycin-resistant beta-subunit of RNA polymerase (rpoB)	peptide antibiotic;rifamycin antibiotic	antibiotic target alteration;antibiotic target replacement
	k141_23547	Actinobacteria;Actinomycetia;Corynebacteriales;Mycobacteriaceae;NA	313			gb|BAD59497.1|ARO:3000501|Nocardia	91.346	104	104	1162	rifamycin-resistant beta-subunit of RNA polymerase (rpoB)	peptide antibiotic;rifamycin antibiotic	antibiotic target alteration;antibiotic target replacement
	k141_1203563	Actinobacteria;Actinomycetia;Micrococcales;Beutenbergiaceae;Beutenbergia	341			gb|BAD59497.1|ARO:3000501|Nocardia	81.416	113	113	1162	rifamycin-resistant beta-subunit of RNA polymerase (rpoB)	peptide antibiotic;rifamycin antibiotic	antibiotic target alteration;antibiotic target replacement
	k141_21269	Actinobacteria;Actinomycetia;Micrococcales;Bogoriellaceae;Georgenia	500			gb|BAD59497.1|ARO:3000501|Nocardia	85.542	166	166	1162	rifamycin-resistant beta-subunit of RNA polymerase (rpoB)	peptide antibiotic;rifamycin antibiotic	antibiotic target alteration;antibiotic target replacement
	k141_1043365	Actinobacteria;Actinomycetia;Micrococcales;Cellulomonadaceae;Actinotalea	861			gb|BAD59497.1|ARO:3000501|Nocardia	82.545	275	286	1162	rifamycin-resistant beta-subunit of RNA polymerase (rpoB)	peptide antibiotic;rifamycin antibiotic	antibiotic target alteration;antibiotic target replacement
	k141_845716	Actinobacteria;Actinomycetia;Micrococcales;Dermabacteraceae;Brachybacterium	647			gb|BAD59497.1|ARO:3000501|Nocardia	85.514	214	215	1162	rifamycin-resistant beta-subunit of RNA polymerase (rpoB)	peptide antibiotic;rifamycin antibiotic	antibiotic target alteration;antibiotic target replacement
	k141_178006	Actinobacteria;Actinomycetia;Micrococcales;Intrasporangiaceae;Intrasporangium	394			gb|BAD59497.1|ARO:3000501|Nocardia	87.023	131	131	1162	rifamycin-resistant beta-subunit of RNA polymerase (rpoB)	peptide antibiotic;rifamycin antibiotic	antibiotic target alteration;antibiotic target replacement
	k141_437896	Actinobacteria;Actinomycetia;Micrococcales;Microbacteriaceae;Leucobacter	399			gb|BAD59497.1|ARO:3000501|Nocardia	84.848	132	132	1162	rifamycin-resistant beta-subunit of RNA polymerase (rpoB)	peptide antibiotic;rifamycin antibiotic	antibiotic target alteration;antibiotic target replacement
	k141_1325464	Actinobacteria;Actinomycetia;Micrococcales;Microbacteriaceae;NA	379			gb|WP_041777404.1|ARO:3004480|Bifidobacterium	90	30	125	1186	rifamycin-resistant beta-subunit of RNA polymerase (rpoB)	peptide antibiotic;rifamycin antibiotic	antibiotic target alteration;antibiotic target replacement
	k141_930070	Actinobacteria;Actinomycetia;Micrococcales;Microbacteriaceae;NA	431			gb|BAD59497.1|ARO:3000501|Nocardia	83.673	49	143	1162	rifamycin-resistant beta-subunit of RNA polymerase (rpoB)	peptide antibiotic;rifamycin antibiotic	antibiotic target alteration;antibiotic target replacement
	k141_721690	Actinobacteria;Actinomycetia;Micrococcales;Microbacteriaceae;Salinibacterium	406			gb|BAD59497.1|ARO:3000501|Nocardia	85.156	128	135	1162	rifamycin-resistant beta-subunit of RNA polymerase (rpoB)	peptide antibiotic;rifamycin antibiotic	antibiotic target alteration;antibiotic target replacement
	k141_366744	Actinobacteria;Actinomycetia;Micrococcales;Micrococcaceae;Rothia	1039			gb|BAD59497.1|ARO:3000501|Nocardia	81.757	148	157	1162	rifamycin-resistant beta-subunit of RNA polymerase (rpoB)	peptide antibiotic;rifamycin antibiotic	antibiotic target alteration;antibiotic target replacement
	k141_617756	Actinobacteria;Actinomycetia;Micrococcales;NA;NA	283			gb|BAD59497.1|ARO:3000501|Nocardia	83.146	89	94	1162	rifamycin-resistant beta-subunit of RNA polymerase (rpoB)	peptide antibiotic;rifamycin antibiotic	antibiotic target alteration;antibiotic target replacement
	k141_854093	Actinobacteria;Actinomycetia;Micrococcales;NA;NA	270			gb|BAD59497.1|ARO:3000501|Nocardia	83.908	87	90	1162	rifamycin-resistant beta-subunit of RNA polymerase (rpoB)	peptide antibiotic;rifamycin antibiotic	antibiotic target alteration;antibiotic target replacement
	k141_978056	Actinobacteria;Actinomycetia;Micrococcales;NA;NA	308			gb|WP_041777404.1|ARO:3004480|Bifidobacterium	86.275	102	102	1186	rifamycin-resistant beta-subunit of RNA polymerase (rpoB)	peptide antibiotic;rifamycin antibiotic	antibiotic target alteration;antibiotic target replacement
	k141_1248615	Actinobacteria;Actinomycetia;Micrococcales;Ornithinimicrobiaceae;Ornithinimicrobium	364			gb|BAD59497.1|ARO:3000501|Nocardia	90.09	111	117	1162	rifamycin-resistant beta-subunit of RNA polymerase (rpoB)	peptide antibiotic;rifamycin antibiotic	antibiotic target alteration;antibiotic target replacement

## Sheet: Bacteroidota
	Contig ID	Contig taxonomy (NCBI)	Contig length (nt)			Gene from CARD	sequence Identity (%)	alignment length (a.a.)	query length (a.a.)	subject length (a.a.)	AMR Gene Family	Drug class(es)	Resistance mechanism
	k141_1059598	Bacteroidetes;NA;NA;NA;NA	1922			gb|AAA27459.1|ARO:3004683|aadS	82.168	286	288	287	ANT(6)	aminoglycoside antibiotic	antibiotic inactivation
	k141_1416125	Bacteroidetes;NA;NA;NA;NA	3155			gb|AAA27459.1|ARO:3004683|aadS	100	287	288	287	ANT(6)	aminoglycoside antibiotic	antibiotic inactivation
	k141_922055	Bacteroidetes;NA;NA;NA;NA	391			gb|AAA27459.1|ARO:3004683|aadS	100	41	42	287	ANT(6)	aminoglycoside antibiotic	antibiotic inactivation
	k141_847016	Bacteroidetes;Sphingobacteriia;Sphingobacteriales;Sphingobacteriaceae;Sphingobacterium	31501			gb|AAA27459.1|ARO:3004683|aadS	83.459	133	133	287	ANT(6)	aminoglycoside antibiotic	antibiotic inactivation
	k141_635873	Bacteroidetes;Bacteroidia;Marinilabiliales;Marinilabiliaceae;Alkalitalea	1760			gb|AAK07612.2|ARO:3000604|Erm(35)	93.333	165	172	266	Erm 23S ribosomal RNA methyltransferase	lincosamide antibiotic;macrolide antibiotic;streptogramin A antibiotic;streptogramin B antibiotic;streptogramin antibiotic	antibiotic target alteration
	k141_1233803	Bacteroidetes;Cytophagia;Cytophagales;Cyclobacteriaceae;Algoriphagus	412			gb|AAK07612.2|ARO:3000604|Erm(35)	100	137	137	266	Erm 23S ribosomal RNA methyltransferase	lincosamide antibiotic;macrolide antibiotic;streptogramin A antibiotic;streptogramin B antibiotic;streptogramin antibiotic	antibiotic target alteration
	k141_222296	Bacteroidetes;Cytophagia;Cytophagales;Cyclobacteriaceae;Algoriphagus	723			gb|AAK07612.2|ARO:3000604|Erm(35)	99.174	121	121	266	Erm 23S ribosomal RNA methyltransferase	lincosamide antibiotic;macrolide antibiotic;streptogramin A antibiotic;streptogramin B antibiotic;streptogramin antibiotic	antibiotic target alteration
	k141_269573	Bacteroidetes;Cytophagia;Cytophagales;Cyclobacteriaceae;Algoriphagus	358			gb|AAK07612.2|ARO:3000604|Erm(35)	89.916	119	119	266	Erm 23S ribosomal RNA methyltransferase	lincosamide antibiotic;macrolide antibiotic;streptogramin A antibiotic;streptogramin B antibiotic;streptogramin antibiotic	antibiotic target alteration
	k141_342308	Bacteroidetes;Cytophagia;Cytophagales;Cyclobacteriaceae;Algoriphagus	307			gb|AAK07612.2|ARO:3000604|Erm(35)	97.101	69	69	266	Erm 23S ribosomal RNA methyltransferase	lincosamide antibiotic;macrolide antibiotic;streptogramin A antibiotic;streptogramin B antibiotic;streptogramin antibiotic	antibiotic target alteration
	k141_635877	Bacteroidetes;Cytophagia;Cytophagales;Cyclobacteriaceae;Algoriphagus	243			gb|AAK07612.2|ARO:3000604|Erm(35)	100	81	81	266	Erm 23S ribosomal RNA methyltransferase	lincosamide antibiotic;macrolide antibiotic;streptogramin A antibiotic;streptogramin B antibiotic;streptogramin antibiotic	antibiotic target alteration
	k141_1056487	Bacteroidetes;Flavobacteriia;Flavobacteriales;Weeksellaceae;Chryseobacterium	893			gb|AAK07612.2|ARO:3000604|Erm(35)	93.846	65	66	266	Erm 23S ribosomal RNA methyltransferase	lincosamide antibiotic;macrolide antibiotic;streptogramin A antibiotic;streptogramin B antibiotic;streptogramin antibiotic	antibiotic target alteration
	k141_833027	Bacteroidetes;Flavobacteriia;Flavobacteriales;Weeksellaceae;Kaistella	1199			gb|AAK07612.2|ARO:3000604|Erm(35)	97.101	69	69	266	Erm 23S ribosomal RNA methyltransferase	lincosamide antibiotic;macrolide antibiotic;streptogramin A antibiotic;streptogramin B antibiotic;streptogramin antibiotic	antibiotic target alteration
	k141_514425	Bacteroidetes;NA;NA;NA;NA	2389			gb|AAK07612.2|ARO:3000604|Erm(35)	90.323	248	248	266	Erm 23S ribosomal RNA methyltransferase	lincosamide antibiotic;macrolide antibiotic;streptogramin A antibiotic;streptogramin B antibiotic;streptogramin antibiotic	antibiotic target alteration
	k141_122079	Bacteroidetes;Sphingobacteriia;Sphingobacteriales;Sphingobacteriaceae;Sphingobacterium	4278			gb|AAK07612.2|ARO:3000604|Erm(35)	98.947	95	96	266	Erm 23S ribosomal RNA methyltransferase	lincosamide antibiotic;macrolide antibiotic;streptogramin A antibiotic;streptogramin B antibiotic;streptogramin antibiotic	antibiotic target alteration
	k141_757387	Bacteroidetes;NA;NA;NA;NA	7149			gb|AKO71461.1|ARO:3004608|EreD	95.343	408	409	408	macrolide esterase	macrolide antibiotic	antibiotic inactivation
	k141_944517	Bacteroidetes;Flavobacteriia;Flavobacteriales;Weeksellaceae;NA	1261			gb|BAL43359.1|ARO:3003742|mphG	91.912	136	137	294	macrolide phosphotransferase (MPH)	macrolide antibiotic	antibiotic inactivation
	k141_239366	Bacteroidetes;Bacteroidia;Bacteroidales;Bacteroidaceae;Phocaeicola	387			gb|AAL73129.1|ARO:3000616|mel	89.583	48	49	405	msr-type ABC-F protein	macrolide antibiotic;streptogramin antibiotic	antibiotic target protection
	k141_1077557	Bacteroidetes;Flavobacteriia;Flavobacteriales;Flavobacteriaceae;Wenyingzhuangia	754			gb|ACX92987.1|ARO:3002845|vatH	98.851	87	88	216	streptogramin vat acetyltransferase	streptogramin A antibiotic;streptogramin antibiotic	antibiotic inactivation
	k141_1471671	Bacteroidetes;Sphingobacteriia;Sphingobacteriales;Sphingobacteriaceae;Sphingobacterium	4494			gb|AAL59753.1|ARO:3000412|sul2	100	39	52	271	sulfonamide resistant sul	sulfonamide antibiotic;sulfone antibiotic	antibiotic target replacement
	k141_124093	Bacteroidetes;Flavobacteriia;Flavobacteriales;Flavobacteriaceae;Polaribacter	472			gb|WP_150378267.1|ARO:3005057|Tet(X5)	100	40	40	388	tetracycline inactivation enzyme	tetracycline antibiotic	antibiotic inactivation
	k141_1319869	Bacteroidetes;Flavobacteriia;Flavobacteriales;Weeksellaceae;Riemerella	3177			gb|QIM09823.1|ARO:3005056|Tet(X6)	89.683	378	379	378	tetracycline inactivation enzyme	tetracycline antibiotic	antibiotic inactivation
	k141_522483	Bacteroidetes;Flavobacteriia;Flavobacteriales;Weeksellaceae;Riemerella	311			gb|QBQ69719.1|ARO:3004720|Tet(X4)	98.925	93	95	385	tetracycline inactivation enzyme	glycylcycline;tetracycline antibiotic	antibiotic inactivation
	k141_124075	Bacteroidetes;NA;NA;NA;NA	11162			gb|AAA27471.1|ARO:3000205|tetX	99.735	378	379	388	tetracycline inactivation enzyme	glycylcycline;tetracycline antibiotic	antibiotic inactivation
	k141_1002469	Bacteroidetes;Bacteroidia;Bacteroidales;NA;NA	4822			gb|CAA79727.1|ARO:3000191|tetQ	95.738	657	658	657	tetracycline-resistant ribosomal protection protein	tetracycline antibiotic	antibiotic target protection
	k141_820161	Bacteroidetes;Bacteroidia;Bacteroidales;NA;NA	23060			gb|CAA79727.1|ARO:3000191|tetQ	89.08	641	642	657	tetracycline-resistant ribosomal protection protein	tetracycline antibiotic	antibiotic target protection
	k141_332031	Bacteroidetes;Flavobacteriia;Flavobacteriales;Flavobacteriaceae;Tenacibaculum	2102			gb|CAD55718.1|ARO:3000197|tet36	100	67	83	640	tetracycline-resistant ribosomal protection protein	tetracycline antibiotic	antibiotic target protection
	k141_1039911	Bacteroidetes;Flavobacteriia;Flavobacteriales;Weeksellaceae;Chryseobacterium	4681			gb|CAD55718.1|ARO:3000197|tet36	98.285	583	584	640	tetracycline-resistant ribosomal protection protein	tetracycline antibiotic	antibiotic target protection
	k141_1478406	Bacteroidetes;Flavobacteriia;Flavobacteriales;Weeksellaceae;Chryseobacterium	1759			gb|CAD55718.1|ARO:3000197|tet36	92.759	580	583	640	tetracycline-resistant ribosomal protection protein	tetracycline antibiotic	antibiotic target protection
	k141_173075	Bacteroidetes;Flavobacteriia;Flavobacteriales;Weeksellaceae;Chryseobacterium	12095			gb|CAD55718.1|ARO:3000197|tet36	87.127	637	639	640	tetracycline-resistant ribosomal protection protein	tetracycline antibiotic	antibiotic target protection
	k141_260293	Bacteroidetes;Flavobacteriia;Flavobacteriales;Weeksellaceae;Chryseobacterium	521			gb|CAD55718.1|ARO:3000197|tet36	97.11	173	173	640	tetracycline-resistant ribosomal protection protein	tetracycline antibiotic	antibiotic target protection
	k141_733183	Bacteroidetes;Flavobacteriia;Flavobacteriales;Weeksellaceae;Chryseobacterium	1287			gb|CAD55718.1|ARO:3000197|tet36	100	41	44	640	tetracycline-resistant ribosomal protection protein	tetracycline antibiotic	antibiotic target protection
	k141_100455	Bacteroidetes;Flavobacteriia;Flavobacteriales;Weeksellaceae;NA	1004			gb|CAD55718.1|ARO:3000197|tet36	100	41	44	640	tetracycline-resistant ribosomal protection protein	tetracycline antibiotic	antibiotic target protection
	k141_368522	Bacteroidetes;Flavobacteriia;Flavobacteriales;Weeksellaceae;NA	251			gb|CAD55718.1|ARO:3000197|tet36	100	83	83	640	tetracycline-resistant ribosomal protection protein	tetracycline antibiotic	antibiotic target protection
	k141_426530	Bacteroidetes;Flavobacteriia;Flavobacteriales;Weeksellaceae;NA	1061			gb|CAD55718.1|ARO:3000197|tet36	91.096	292	292	640	tetracycline-resistant ribosomal protection protein	tetracycline antibiotic	antibiotic target protection
	k141_879796	Bacteroidetes;Flavobacteriia;Flavobacteriales;Weeksellaceae;NA	353			gb|CAD55718.1|ARO:3000197|tet36	100	67	117	640	tetracycline-resistant ribosomal protection protein	tetracycline antibiotic	antibiotic target protection
	k141_930936	Bacteroidetes;Flavobacteriia;Flavobacteriales;Weeksellaceae;NA	420			gb|CAD55718.1|ARO:3000197|tet36	93.878	49	49	640	tetracycline-resistant ribosomal protection protein	tetracycline antibiotic	antibiotic target protection

## Sheet: other phyla
	Contig ID	Contig taxonomy (NCBI)	Contig length (nt)			Gene from CARD	sequence Identity (%)	alignment length (a.a.)	query length (a.a.)	subject length (a.a.)	AMR Gene Family	Drug class(es)	Resistance mechanism
	k141_722687	Acidobacteria;Acidobacteriia;Acidobacteriales;Acidobacteriaceae;Granulicella	302			gb|AAG05915.1|ARO:3004074|MuxB	83.582	67	77	1043	resistance-nodulation-cell division (RND) antibiotic efflux pump	aminocoumarin antibiotic;macrolide antibiotic;monobactam;tetracycline antibiotic	antibiotic efflux
	k141_1284646	Deltaproteobacteria;Desulfovibrionales;Desulfomicrobiaceae;Desulfomicrobium	314			gb|WP_041777404.1|ARO:3004480|Bifidobacterium	80.357	56	104	1186	rifamycin-resistant beta-subunit of RNA polymerase (rpoB)	peptide antibiotic;rifamycin antibiotic	antibiotic target alteration;antibiotic target replacement
	k141_172246	Deltaproteobacteria;Desulfovibrionales;Desulfovibrionaceae;Desulfovibrio	426			gb|AAB58161.1|ARO:3003010|ceoB	84.444	45	45	1027	resistance-nodulation-cell division (RND) antibiotic efflux pump	aminoglycoside antibiotic;fluoroquinolone antibiotic	antibiotic efflux
	k141_1053454	Epsilonproteobacteria;Campylobacterales;Arcobacteraceae;Malaciobacter	261			gb|AAC75089.1|ARO:3003577|ugd	81.395	86	86	388	pmr phosphoethanolamine transferase	peptide antibiotic	antibiotic target alteration
	k141_1053457	Epsilonproteobacteria;Campylobacterales;Arcobacteraceae;Malaciobacter	231			gb|AAC75089.1|ARO:3003577|ugd	80.263	76	76	388	pmr phosphoethanolamine transferase	peptide antibiotic	antibiotic target alteration
	k141_554281	Epsilonproteobacteria;Campylobacterales;Hydrogenimonaceae;Hydrogenimonas	270			gb|AAC75089.1|ARO:3003577|ugd	86.517	89	89	388	pmr phosphoethanolamine transferase	peptide antibiotic	antibiotic target alteration
	k141_756856	Epsilonproteobacteria;Campylobacterales;Hydrogenimonaceae;Hydrogenimonas	322			gb|AAC75089.1|ARO:3003577|ugd	86.207	87	107	388	pmr phosphoethanolamine transferase	peptide antibiotic	antibiotic target alteration
	k141_993835	Epsilonproteobacteria;Campylobacterales;Hydrogenimonaceae;Hydrogenimonas	282			gb|AAC75089.1|ARO:3003577|ugd	86.517	89	93	388	pmr phosphoethanolamine transferase	peptide antibiotic	antibiotic target alteration
