# Supplementary material for: Distribution Patterns of Antibiotic Resistance Genes and Their Bacterial Hosts in a Manure Lagoon of a Large-Scale Swine Finishing Facility
Source: Microorganisms. 2022 Nov 20;10(11):2301. doi: 10.3390/microorganisms10112301 (PMC9692488; doi:10.3390/microorganisms10112301)
Supplement: Supplementary file 1 [file microorganisms-10-02301-s001.zip › Table S2_v2.xls]

## Sheet: Table S2-all ARG
	Table S2. ARGs identified in the metagenome of manure sample Tom2
	Contig ID	Contig taxonomy (NCBI)	Contig_length	MAG_ID	MAG_taxon	Gene from CARD	sequence Identity (%)	alignment length (a.a.)	query length (a.a.)	subject length (a.a.)	AMR.Gene.Family	Drug.Class(es)	Resistance.Mechanism
	k141_2522157	Proteobacteria; Gammaproteobacteria; Enterobacterales; Morganellaceae; Proteus;	3087	Tom3-105	d__Bacteria;p__Campylobacterota;c__Campylobacteria;o__Campylobacterales;f__Arcobacteraceae;g__Aliarcobacter;s__Aliarcobacter cryaerophilus_A	gb|CAA75663.1|ARO:3000175|tet(H)	100	33	33	400	major facilitator superfamily (MFS) antibiotic efflux pump	tetracycline antibiotic	antibiotic efflux
	k141_1062537		2855	Tom3-118		gb|AAF86219.1|ARO:3000375|ErmB	100	45	45	248	Erm 23S ribosomal RNA methyltransferase	lincosamide antibiotic;macrolide antibiotic;streptogramin A antibiotic;streptogramin B antibiotic;streptogramin antibiotic	antibiotic target alteration
	k141_203688	Firmicutes;	3564	Tom3-118		gb|CBH51823.1|ARO:3000556|tet(44)	100	37	37	640	tetracycline-resistant ribosomal protection protein	tetracycline antibiotic	antibiotic target protection
	k141_2488326	Firmicutes; Clostridia; Halanaerobiales; Halobacteroidaceae; Halonatronum; Halonatronum saccharophilum;	1880	Tom3-118		gb|AAF86219.1|ARO:3000375|ErmB	100	43	43	248	Erm 23S ribosomal RNA methyltransferase	lincosamide antibiotic;macrolide antibiotic;streptogramin A antibiotic;streptogramin B antibiotic;streptogramin antibiotic	antibiotic target alteration
	k141_849802		1542	Tom3-118		gb|AAW34150.1|ARO:3004191|APH(2'')-If	100	218	218	297	APH(2'')	aminoglycoside antibiotic	antibiotic inactivation
	k141_22301		2919	Tom3-169	d__Bacteria;p__Bacteroidota;c__Bacteroidia;o__Bacteroidales;f__UBA932;g__Bact-08;s__	gb|AAA88675.1|ARO:3000498|ErmF	100	43	43	266	Erm 23S ribosomal RNA methyltransferase	lincosamide antibiotic;macrolide antibiotic;streptogramin A antibiotic;streptogramin B antibiotic;streptogramin antibiotic	antibiotic target alteration
	k141_1686287	Proteobacteria; Gammaproteobacteria; Pseudomonadales; Pseudomonadaceae; Pseudomonas; unclassified Pseudomonas; Pseudomonas sp. C27(2019);	1712	Tom3-195		gb|AAL59753.1|ARO:3000412|sul2	100	46	46	271	sulfonamide resistant sul	N/A	antibiotic target replacement
	k141_2225345		4542	Tom3-228	d__Bacteria;p__Bacteroidota;c__Bacteroidia;o__Bacteroidales;f__Bacteroidaceae;g__Bacteroides;s__	gb|CAA10975.1|ARO:3000194|tet(W)	100	25	25	639	tetracycline-resistant ribosomal protection protein	tetracycline antibiotic	antibiotic target protection
	k141_1952007	Bacteroidetes;	11136	Tom3-272		gb|CAD55718.1|ARO:3000197|tet(36)	100	86	86	640	tetracycline-resistant ribosomal protection protein	tetracycline antibiotic	antibiotic target protection
	k141_2442808	Proteobacteria; delta/epsilon subdivisions; Epsilonproteobacteria; Campylobacterales; Arcobacteraceae; Aliarcobacter; [Arcobacter] porcinus;	7005	Tom3-70	d__Bacteria;p__Campylobacterota;c__Campylobacteria;o__Campylobacterales;f__Arcobacteraceae;g__Aliarcobacter;s__Aliarcobacter skirrowii	gb|CAA75663.1|ARO:3000175|tet(H)	100	40	40	400	major facilitator superfamily (MFS) antibiotic efflux pump	tetracycline antibiotic	antibiotic efflux
	k141_1730669		387			gb|AAC75135.2|ARO:3000792|mdtA	100	129	129	415	resistance-nodulation-cell division (RND) antibiotic efflux pump	aminocoumarin antibiotic	antibiotic efflux
	k141_1010931		1262			gb|AFQ93498.1|ARO:3002676|catB3	100	201	201	210	chloramphenicol acetyltransferase (CAT)	phenicol antibiotic	antibiotic inactivation
	k141_1041081		235			gb|CBH51823.1|ARO:3000556|tet(44)	100	36	36	640	tetracycline-resistant ribosomal protection protein	tetracycline antibiotic	antibiotic target protection
	k141_1052097		366			gb|CAM12479.1|ARO:3000567|tet(40)	100	122	122	406	major facilitator superfamily (MFS) antibiotic efflux pump	tetracycline antibiotic	antibiotic efflux
	k141_1052099		238			gb|CAM12479.1|ARO:3000567|tet(40)	100	79	79	406	major facilitator superfamily (MFS) antibiotic efflux pump	tetracycline antibiotic	antibiotic efflux
	k141_1052297		454			gb|AAL73129.1|ARO:3000616|mel	100	38	38	405	msr-type ABC-F protein	macrolide antibiotic;streptogramin antibiotic	antibiotic target protection
	k141_1053476		323			gb|AAR29485.1|ARO:3007120|tet(O/M/O)	100	107	107	639	tetracycline-resistant ribosomal protection protein	tetracycline antibiotic	antibiotic target protection
	k141_1064022		303			gb|AAC37034.1|ARO:3000522|ErmG	100	46	46	244	Erm 23S ribosomal RNA methyltransferase	lincosamide antibiotic;macrolide antibiotic;streptogramin A antibiotic;streptogramin B antibiotic;streptogramin antibiotic	antibiotic target alteration
	k141_1064298	Lentisphaerae; Lentisphaeria; Victivallales; unclassified Victivallales; Victivallales bacterium CCUG 44730;	7278			gb|AMP42147.1|ARO:3004442|tet(W/N/W)	100	109	109	639	tetracycline-resistant ribosomal protection protein	tetracycline antibiotic	antibiotic target protection
	k141_1816106	Firmicutes;	265			gb|AAF01499.1|ARO:3000193|tet(T)	100	82	82	651	tetracycline-resistant ribosomal protection protein	tetracycline antibiotic	antibiotic target protection
	k141_1096917	Proteobacteria; Gammaproteobacteria; Enterobacterales; Morganellaceae; Proteus; Proteus mirabilis;	898			gb|APU52409.1|ARO:3004085|lnuG	100	45	45	267	lincosamide nucleotidyltransferase (LNU)	lincosamide antibiotic	antibiotic inactivation
	k141_1097385		358			gb|WP_063865153.1|ARO:3006210|VEB-13	100	118	118	299	VEB beta-lactamase	cephalosporin;monobactam	antibiotic inactivation
	k141_1120539	Proteobacteria;	511			gb|ABG65740.1|ARO:3002879|linG	100	54	54	273	lincosamide nucleotidyltransferase (LNU)	lincosamide antibiotic	antibiotic inactivation
	k141_1120565	Proteobacteria;	1237			gb|ABG65740.1|ARO:3002879|linG	100	54	54	273	lincosamide nucleotidyltransferase (LNU)	lincosamide antibiotic	antibiotic inactivation
	k141_1877892		273			gb|CAA79727.1|ARO:3000191|tet(Q)	100	91	91	657	tetracycline-resistant ribosomal protection protein	tetracycline antibiotic	antibiotic target protection
	k141_1883057		276			gb|AAA27459.1|ARO:3004683|aadS	100	35	35	287	ANT(6)	aminoglycoside antibiotic	antibiotic inactivation
	k141_1183328	Proteobacteria; Gammaproteobacteria; Moraxellales; Moraxellaceae; Acinetobacter; Acinetobacter calcoaceticus/baumannii complex; Acinetobacter pittii;	1173			gb|WP_150378267.1|ARO:3005057|tet(X5)	100	43	43	388	tetracycline inactivation enzyme	tetracycline antibiotic	antibiotic inactivation
	k141_1201612	Proteobacteria; Gammaproteobacteria; Enterobacterales; Enterobacteriaceae; Shigella; Shigella sonnei;	374			gb|EOU56998.1|ARO:3004597|Kpne_KpnH	100	95	95	512	major facilitator superfamily (MFS) antibiotic efflux pump	aminoglycoside antibiotic;carbapenem;cephalosporin;fluoroquinolone antibiotic;macrolide antibiotic;penam;penem;peptide antibiotic	antibiotic efflux
	k141_1202086		281			gb|AAF01499.1|ARO:3000193|tet(T)	100	93	93	651	tetracycline-resistant ribosomal protection protein	tetracycline antibiotic	antibiotic target protection
	k141_1947079		1431			gb|AAK63040.1|ARO:3002635|APH(2'')-IIa	100	196	196	299	APH(2'')	aminoglycoside antibiotic	antibiotic inactivation
	k141_1222407		650			gb|BAA11237.1|ARO:3000254|emrY	100	216	216	512	major facilitator superfamily (MFS) antibiotic efflux pump	tetracycline antibiotic	antibiotic efflux
	k141_1231398		275			gb|AAA88675.1|ARO:3000498|ErmF	100	38	38	266	Erm 23S ribosomal RNA methyltransferase	lincosamide antibiotic;macrolide antibiotic;streptogramin A antibiotic;streptogramin B antibiotic;streptogramin antibiotic	antibiotic target alteration
	k141_124182		282			gb|WP_150378267.1|ARO:3005057|tet(X5)	100	38	38	388	tetracycline inactivation enzyme	tetracycline antibiotic	antibiotic inactivation
	k141_1265870		244			gb|CAA79727.1|ARO:3000191|tet(Q)	100	81	81	657	tetracycline-resistant ribosomal protection protein	tetracycline antibiotic	antibiotic target protection
	k141_1281500	Proteobacteria; Gammaproteobacteria;	2151			gb|AAT74613.1|ARO:3003676|AAC(6')-Ib'	100	155	155	184	AAC(6')	aminoglycoside antibiotic	antibiotic inactivation
	k141_1284904		264			gb|CAA79727.1|ARO:3000191|tet(Q)	100	87	87	657	tetracycline-resistant ribosomal protection protein	tetracycline antibiotic	antibiotic target protection
	k141_1323844		434			gb|BAL43359.1|ARO:3003742|mphG	100	125	125	294	macrolide phosphotransferase (MPH)	macrolide antibiotic	antibiotic inactivation
	k141_1324834		203			gb|CAA79727.1|ARO:3000191|tet(Q)	100	67	67	657	tetracycline-resistant ribosomal protection protein	tetracycline antibiotic	antibiotic target protection
	k141_1326676		238			gb|AAL05554.1|ARO:3003206|lsaE	100	79	79	267	lsa-type ABC-F protein	lincosamide antibiotic;pleuromutilin antibiotic;streptogramin antibiotic	antibiotic target protection
	k141_2060655	Bacteroidetes;	817			gb|AAK07612.2|ARO:3000604|Erm(35)	100	216	216	266	Erm 23S ribosomal RNA methyltransferase	lincosamide antibiotic;macrolide antibiotic;streptogramin A antibiotic;streptogramin B antibiotic;streptogramin antibiotic	antibiotic target alteration
	k141_1338686		235			gb|CAA79727.1|ARO:3000191|tet(Q)	100	78	78	657	tetracycline-resistant ribosomal protection protein	tetracycline antibiotic	antibiotic target protection
	k141_1350762		326			gb|AAA98096.1|ARO:3000595|ErmT	100	31	31	244	Erm 23S ribosomal RNA methyltransferase	lincosamide antibiotic;macrolide antibiotic;streptogramin A antibiotic;streptogramin B antibiotic;streptogramin antibiotic	antibiotic target alteration
	k141_2086098	Bacteroidetes; Bacteroidia; Bacteroidales; Bacteroidaceae;	347			gb|AAL73129.1|ARO:3000616|mel	100	23	23	405	msr-type ABC-F protein	macrolide antibiotic;streptogramin antibiotic	antibiotic target protection
	k141_1370305		212			gb|AAL73129.1|ARO:3000616|mel	100	70	70	405	msr-type ABC-F protein	macrolide antibiotic;streptogramin antibiotic	antibiotic target protection
	k141_574143		397			gb|AAA27459.1|ARO:3004683|aadS	100	34	34	287	ANT(6)	aminoglycoside antibiotic	antibiotic inactivation
	k141_1392268	Firmicutes; Bacilli;	277			gb|AAF86219.1|ARO:3000375|ErmB	100	43	43	248	Erm 23S ribosomal RNA methyltransferase	lincosamide antibiotic;macrolide antibiotic;streptogramin A antibiotic;streptogramin B antibiotic;streptogramin antibiotic	antibiotic target alteration
	k141_1393955		272			gb|AAA27459.1|ARO:3004683|aadS	100	35	35	287	ANT(6)	aminoglycoside antibiotic	antibiotic inactivation
	k141_1395550	Proteobacteria;	203			gb|AAO38247.1|ARO:3000361|EreA	100	67	67	406	macrolide esterase	macrolide antibiotic	antibiotic inactivation
	k141_1457736		241			gb|AAR29969.1|ARO:3007121|tet(O/W)	100	80	80	639	tetracycline-resistant ribosomal protection protein	tetracycline antibiotic	antibiotic target protection
	k141_1491909	Bacteroidetes; Bacteroidia; Bacteroidales; Bacteroidaceae; Bacteroides; Bacteroides xylanisolvens;	203			gb|AAR29969.1|ARO:3007121|tet(O/W)	100	67	67	639	tetracycline-resistant ribosomal protection protein	tetracycline antibiotic	antibiotic target protection
	k141_1563462	Actinobacteria; Actinomycetia; Bifidobacteriales; Bifidobacteriaceae; Bifidobacterium; Bifidobacterium longum;	575			gb|CAA10975.1|ARO:3000194|tet(W)	100	31	31	639	tetracycline-resistant ribosomal protection protein	tetracycline antibiotic	antibiotic target protection
	k141_1573935		281			gb|AGV10830.1|ARO:3002647|APH(3')-IIIa	100	93	93	264	APH(3')	aminoglycoside antibiotic	antibiotic inactivation
	k141_1606700		252			gb|CAA79727.1|ARO:3000191|tet(Q)	100	83	83	657	tetracycline-resistant ribosomal protection protein	tetracycline antibiotic	antibiotic target protection
	k141_161789		279			gb|AGV10830.1|ARO:3002647|APH(3')-IIIa	100	37	37	264	APH(3')	aminoglycoside antibiotic	antibiotic inactivation
	k141_1618508		9466			gb|AHE40557.1|ARO:3002626|ANT(6)-Ia	100	28	28	287	ANT(6)	aminoglycoside antibiotic	antibiotic inactivation
	k141_1637445		464			gb|BAA12910.1|ARO:3000318|mphB	100	30	30	302	macrolide phosphotransferase (MPH)	macrolide antibiotic	antibiotic inactivation
	k141_2393501		237			gb|AAL73129.1|ARO:3000616|mel	100	23	23	405	msr-type ABC-F protein	macrolide antibiotic;streptogramin antibiotic	antibiotic target protection
	k141_893075	Firmicutes; Clostridia; Eubacteriales;	3752			gb|AAC37034.1|ARO:3000522|ErmG	100	44	44	244	Erm 23S ribosomal RNA methyltransferase	lincosamide antibiotic;macrolide antibiotic;streptogramin A antibiotic;streptogramin B antibiotic;streptogramin antibiotic	antibiotic target alteration
	k141_893362		286			gb|AAR29969.1|ARO:3007121|tet(O/W)	100	94	94	639	tetracycline-resistant ribosomal protection protein	tetracycline antibiotic	antibiotic target protection
	k141_1686980	Proteobacteria; Gammaproteobacteria; Enterobacterales; Enterobacteriaceae; Salmonella; Salmonella enterica; Salmonella enterica subsp. enterica; Salmonella enterica subsp. enterica serovar Typhimurium;	278			gb|ACJ63262.1|ARO:3003107|mef(B)	100	41	41	409	major facilitator superfamily (MFS) antibiotic efflux pump	macrolide antibiotic	antibiotic efflux
	k141_2435431	Firmicutes; Clostridia; Eubacteriales; Oscillospiraceae; Faecalibacterium; Faecalibacterium prausnitzii; Faecalibacterium prausnitzii M21/2;	459			gb|CAA10975.1|ARO:3000194|tet(W)	100	30	30	639	tetracycline-resistant ribosomal protection protein	tetracycline antibiotic	antibiotic target protection
	k141_1697820		252			gb|AAR29969.1|ARO:3007121|tet(O/W)	100	83	83	639	tetracycline-resistant ribosomal protection protein	tetracycline antibiotic	antibiotic target protection
	k141_1702769	Firmicutes; Bacilli; Bacillales; Staphylococcaceae; Staphylococcus; Staphylococcus aureus;	222			gb|CBY88983.1|ARO:3002833|vgaE	100	74	74	524	vga-type ABC-F protein	lincosamide antibiotic;pleuromutilin antibiotic;streptogramin A antibiotic;streptogramin antibiotic	antibiotic target protection
	k141_1712598		282			gb|CAK12750.1|ARO:3002619|aadA22	100	94	94	263	ANT(3'')	aminoglycoside antibiotic	antibiotic inactivation
	k141_1734596	Proteobacteria; delta/epsilon subdivisions; Epsilonproteobacteria; Campylobacterales; Campylobacteraceae; Campylobacter; Campylobacter coli;	1646			gb|CAB51471.1|ARO:3004359|ACI-1	100	33	33	284	ACI beta-lactamase	cephalosporin;penam;penem	antibiotic inactivation
	k141_1776995	Firmicutes; Bacilli; Bacillales;	829			gb|QNR09092.1|ARO:3007042|msr(G)	100	276	276	485	msr-type ABC-F protein	macrolide antibiotic;streptogramin antibiotic	antibiotic target protection
	k141_1779896		462			gb|BAB35162.1|ARO:3000676|H-NS	100	125	125	137	major facilitator superfamily (MFS) antibiotic efflux pump;resistance-nodulation-cell division (RND) antibiotic efflux pump	cephalosporin;cephamycin;fluoroquinolone antibiotic;macrolide antibiotic;penam;tetracycline antibiotic	antibiotic efflux
	k141_1787036		331			gb|CAA79727.1|ARO:3000191|tet(Q)	100	110	110	657	tetracycline-resistant ribosomal protection protein	tetracycline antibiotic	antibiotic target protection
	k141_2538122		474			gb|CAA10975.1|ARO:3000194|tet(W)	100	67	67	639	tetracycline-resistant ribosomal protection protein	tetracycline antibiotic	antibiotic target protection
	k141_1791768	Bacteroidetes;	202			gb|AAK07612.2|ARO:3000604|Erm(35)	100	66	66	266	Erm 23S ribosomal RNA methyltransferase	lincosamide antibiotic;macrolide antibiotic;streptogramin A antibiotic;streptogramin B antibiotic;streptogramin antibiotic	antibiotic target alteration
	k141_1792699		1019			gb|AAF01499.1|ARO:3000193|tet(T)	100	35	35	651	tetracycline-resistant ribosomal protection protein	tetracycline antibiotic	antibiotic target protection
	k141_2052852	Proteobacteria; Gammaproteobacteria; Alteromonadales; Pseudoalteromonadaceae; Pseudoalteromonas;	347			gb|CAB06660.1|ARO:3004644|Pmir_dfrA6	100	27	27	157	trimethoprim resistant dihydrofolate reductase dfr	diaminopyrimidine antibiotic	antibiotic target replacement
	k141_2813		275			gb|BAB82500.1|ARO:3000186|tet(M)	100	29	29	639	tetracycline-resistant ribosomal protection protein	tetracycline antibiotic	antibiotic target protection
	k141_2071928		443			gb|AAL05554.1|ARO:3003206|lsaE	100	67	67	267	lsa-type ABC-F protein	lincosamide antibiotic;pleuromutilin antibiotic;streptogramin antibiotic	antibiotic target protection
	k141_1834760	Proteobacteria;	1371			gb|ABZ01840.1|ARO:3005043|cmlA9	100	72	72	404	major facilitator superfamily (MFS) antibiotic efflux pump	phenicol antibiotic	antibiotic efflux
	k141_186135		234			gb|WP_150378267.1|ARO:3005057|tet(X5)	100	38	38	388	tetracycline inactivation enzyme	tetracycline antibiotic	antibiotic inactivation
	k141_1878875		284			gb|CAA79727.1|ARO:3000191|tet(Q)	100	94	94	657	tetracycline-resistant ribosomal protection protein	tetracycline antibiotic	antibiotic target protection
	k141_1880998		349			gb|AAC76298.1|ARO:3000502|AcrF	100	116	116	1034	resistance-nodulation-cell division (RND) antibiotic efflux pump	cephalosporin;cephamycin;fluoroquinolone antibiotic;penam	antibiotic efflux
	k141_188106	Firmicutes; Bacilli; Bacillales; Staphylococcaceae; Staphylococcus; Staphylococcus aureus;	287			gb|AAF86219.1|ARO:3000375|ErmB	100	38	38	248	Erm 23S ribosomal RNA methyltransferase	lincosamide antibiotic;macrolide antibiotic;streptogramin A antibiotic;streptogramin B antibiotic;streptogramin antibiotic	antibiotic target alteration
	k141_359532		253			gb|ABF69686.1|ARO:3007122|tet(O/W/32/O)	100	83	83	639	tetracycline-resistant ribosomal protection protein	tetracycline antibiotic	antibiotic target protection
	k141_1907745		307			gb|BAA15934.1|ARO:3000829|baeS	100	101	101	467	resistance-nodulation-cell division (RND) antibiotic efflux pump	aminocoumarin antibiotic;aminoglycoside antibiotic	antibiotic efflux
	k141_366626		229			gb|AAR29969.1|ARO:3007121|tet(O/W)	100	76	76	639	tetracycline-resistant ribosomal protection protein	tetracycline antibiotic	antibiotic target protection
	k141_1914397	Bacteroidetes; Bacteroidia; Bacteroidales;	939			gb|AAL73129.1|ARO:3000616|mel	100	42	42	405	msr-type ABC-F protein	macrolide antibiotic;streptogramin antibiotic	antibiotic target protection
	k141_1935384		1059			gb|CCW43444.1|ARO:3002255|CARB-16	100	290	290	298	CARB beta-lactamase	penam	antibiotic inactivation
	k141_648644		790			gb|AAF86219.1|ARO:3000375|ErmB	100	38	38	248	Erm 23S ribosomal RNA methyltransferase	lincosamide antibiotic;macrolide antibiotic;streptogramin A antibiotic;streptogramin B antibiotic;streptogramin antibiotic	antibiotic target alteration
	k141_1947459	Proteobacteria; Gammaproteobacteria; Enterobacterales; Enterobacteriaceae;	319			gb|AAC76093.1|ARO:3002986|bacA	100	86	86	273	undecaprenyl pyrophosphate related proteins	peptide antibiotic	antibiotic target alteration
	k141_413918		1620			gb|WP_063860233.1|ARO:3006875|EC-14	100	54	54	377	EC beta-lactamase	cephalosporin	antibiotic inactivation
	k141_1954562		277			gb|BAB82500.1|ARO:3000186|tet(M)	100	29	29	639	tetracycline-resistant ribosomal protection protein	tetracycline antibiotic	antibiotic target protection
	k141_195891		282			gb|CAA79727.1|ARO:3000191|tet(Q)	100	93	93	657	tetracycline-resistant ribosomal protection protein	tetracycline antibiotic	antibiotic target protection
	k141_1967976	Bacteroidetes; Bacteroidia; Bacteroidales;	7828			gb|CAA79727.1|ARO:3000191|tet(Q)	100	39	39	657	tetracycline-resistant ribosomal protection protein	tetracycline antibiotic	antibiotic target protection
	k141_1970811	Proteobacteria; Gammaproteobacteria; Enterobacterales; Enterobacteriaceae;	613			gb|AAC73565.1|ARO:3004043|Ecol_acrA	100	116	116	397	resistance-nodulation-cell division (RND) antibiotic efflux pump	cephalosporin;disinfecting agents and antiseptics;fluoroquinolone antibiotic;glycylcycline;penam;phenicol antibiotic;rifamycin antibiotic;tetracycline antibiotic	antibiotic efflux
	k141_1989939	Firmicutes; Clostridia; Eubacteriales; Oscillospiraceae; Faecalibacterium; Faecalibacterium prausnitzii; Faecalibacterium prausnitzii M21/2;	301			gb|AMP42147.1|ARO:3004442|tet(W/N/W)	100	42	42	639	tetracycline-resistant ribosomal protection protein	tetracycline antibiotic	antibiotic target protection
	k141_1991305		246			gb|CAA79727.1|ARO:3000191|tet(Q)	100	81	81	657	tetracycline-resistant ribosomal protection protein	tetracycline antibiotic	antibiotic target protection
	k141_1996668		283			gb|AAR29969.1|ARO:3007121|tet(O/W)	100	94	94	639	tetracycline-resistant ribosomal protection protein	tetracycline antibiotic	antibiotic target protection
	k141_2012587	Proteobacteria; Gammaproteobacteria; Enterobacterales; Enterobacteriaceae;	465			gb|AAC75136.1|ARO:3000793|mdtB	100	105	105	1040	resistance-nodulation-cell division (RND) antibiotic efflux pump	aminocoumarin antibiotic	antibiotic efflux
	k141_2018313		787			gb|BAB38260.1|ARO:3000830|cpxA	100	108	108	457	resistance-nodulation-cell division (RND) antibiotic efflux pump	aminocoumarin antibiotic;aminoglycoside antibiotic	antibiotic efflux
	k141_485426		307			gb|AMP42147.1|ARO:3004442|tet(W/N/W)	100	102	102	639	tetracycline-resistant ribosomal protection protein	tetracycline antibiotic	antibiotic target protection
	k141_203581		229			gb|CBH51823.1|ARO:3000556|tet(44)	100	37	37	640	tetracycline-resistant ribosomal protection protein	tetracycline antibiotic	antibiotic target protection
	k141_2051998	Bacteroidetes; Bacteroidia; Bacteroidales; Bacteroidaceae; Bacteroides; Bacteroides fragilis;	226			gb|AAL73129.1|ARO:3000616|mel	100	25	25	405	msr-type ABC-F protein	macrolide antibiotic;streptogramin antibiotic	antibiotic target protection
	k141_1901474		1193			gb|BAA16344.1|ARO:3000491|acrD	99.748	397	397	1037	resistance-nodulation-cell division (RND) antibiotic efflux pump	aminoglycoside antibiotic	antibiotic efflux
	k141_1814331	Bacteroidetes; Bacteroidia; Bacteroidales; Bacteroidaceae; Bacteroides;	1632			gb|CAD55718.1|ARO:3000197|tet(36)	99.632	544	544	640	tetracycline-resistant ribosomal protection protein	tetracycline antibiotic	antibiotic target protection
	k141_251074		501			gb|BAA16547.1|ARO:3000027|emrA	99.401	167	167	390	major facilitator superfamily (MFS) antibiotic efflux pump	fluoroquinolone antibiotic	antibiotic efflux
	k141_2217744		439			gb|CAA79727.1|ARO:3000191|tet(Q)	99.315	146	146	657	tetracycline-resistant ribosomal protection protein	tetracycline antibiotic	antibiotic target protection
	k141_1195167	Synergistetes; Synergistia; Synergistales; Synergistaceae; Cloacibacillus; Cloacibacillus porcorum;	412			gb|AAR29969.1|ARO:3007121|tet(O/W)	99.265	136	136	639	tetracycline-resistant ribosomal protection protein	tetracycline antibiotic	antibiotic target protection
	k141_1305672	Proteobacteria; Gammaproteobacteria; Enterobacterales; Enterobacteriaceae; Klebsiella/Raoultella group; Klebsiella; Klebsiella pneumoniae;	370			gb|AAO49597.1|ARO:3002601|aadA	99.18	122	122	263	ANT(3'')	aminoglycoside antibiotic	antibiotic inactivation
	k141_1950125		342			gb|AAC76539.1|ARO:3000796|mdtF	99.123	114	114	1037	resistance-nodulation-cell division (RND) antibiotic efflux pump	fluoroquinolone antibiotic;macrolide antibiotic;penam	antibiotic efflux
	k141_169376	Proteobacteria; Gammaproteobacteria; Enterobacterales; Enterobacteriaceae;	341			gb|AAC75429.1|ARO:3000833|evgS	99.115	113	113	1197	major facilitator superfamily (MFS) antibiotic efflux pump;resistance-nodulation-cell division (RND) antibiotic efflux pump	fluoroquinolone antibiotic;macrolide antibiotic;penam;tetracycline antibiotic	antibiotic efflux
	k141_1338692		320			gb|CAA79727.1|ARO:3000191|tet(Q)	99.057	106	106	657	tetracycline-resistant ribosomal protection protein	tetracycline antibiotic	antibiotic target protection
	k141_49529	Proteobacteria; Alphaproteobacteria;	317			gb|ABZ01840.1|ARO:3005043|cmlA9	99.048	105	105	404	major facilitator superfamily (MFS) antibiotic efflux pump	phenicol antibiotic	antibiotic efflux
	k141_120805	Proteobacteria; Gammaproteobacteria; Enterobacterales;	309			gb|BAA11236.1|ARO:3000206|emrK	99.02	102	102	351	major facilitator superfamily (MFS) antibiotic efflux pump	tetracycline antibiotic	antibiotic efflux
	k141_1180475		286			gb|CBH51823.1|ARO:3000556|tet(44)	98.947	95	95	640	tetracycline-resistant ribosomal protection protein	tetracycline antibiotic	antibiotic target protection
	k141_1947622	Bacteroidetes; Bacteroidia; Bacteroidales;	283			gb|CAA79727.1|ARO:3000191|tet(Q)	98.936	94	94	657	tetracycline-resistant ribosomal protection protein	tetracycline antibiotic	antibiotic target protection
	k141_495995	Proteobacteria; Gammaproteobacteria; Enterobacterales; Enterobacteriaceae; Escherichia; Escherichia coli;	429			gb|AAC76298.1|ARO:3000502|AcrF	98.936	94	94	1034	resistance-nodulation-cell division (RND) antibiotic efflux pump	cephalosporin;cephamycin;fluoroquinolone antibiotic;penam	antibiotic efflux
	k141_2037788		282			gb|AAA26652.1|ARO:3002835|lnuA	98.936	94	94	161	lincosamide nucleotidyltransferase (LNU)	lincosamide antibiotic	antibiotic inactivation
	k141_125457		283			gb|CAH10847.1|ARO:3002620|aadA23	98.925	93	93	259	ANT(3'')	aminoglycoside antibiotic	antibiotic inactivation
	k141_1309241		282			gb|CAA10975.1|ARO:3000194|tet(W)	98.925	93	93	639	tetracycline-resistant ribosomal protection protein	tetracycline antibiotic	antibiotic target protection
	k141_1901564	Bacteroidetes; Bacteroidia; Bacteroidales;	283			gb|CAA79727.1|ARO:3000191|tet(Q)	98.925	93	93	657	tetracycline-resistant ribosomal protection protein	tetracycline antibiotic	antibiotic target protection
	k141_473149		281			gb|CBH51823.1|ARO:3000556|tet(44)	98.925	93	93	640	tetracycline-resistant ribosomal protection protein	tetracycline antibiotic	antibiotic target protection
	k141_473155		282			gb|CBH51823.1|ARO:3000556|tet(44)	98.925	93	93	640	tetracycline-resistant ribosomal protection protein	tetracycline antibiotic	antibiotic target protection
	k141_1098451	Firmicutes; Clostridia; Eubacteriales; Oscillospiraceae; Oscillibacter; Oscillibacter ruminantium;	399			gb|ACJ63262.1|ARO:3003107|mef(B)	98.889	90	90	409	major facilitator superfamily (MFS) antibiotic efflux pump	macrolide antibiotic	antibiotic efflux
	k141_1971253		540			gb|AFH35853.1|ARO:3001328|Ecol_mdfA	98.889	180	180	410	major facilitator superfamily (MFS) antibiotic efflux pump	disinfecting agents and antiseptics;tetracycline antibiotic	antibiotic efflux
	k141_802238	Firmicutes; Bacilli; Lactobacillales; Streptococcaceae; Streptococcus; Streptococcus suis;	2855	Tom3-272		gb|AAL05554.1|ARO:3003206|lsaE	98.857	175	175	267	lsa-type ABC-F protein	lincosamide antibiotic;pleuromutilin antibiotic;streptogramin antibiotic	antibiotic target protection
	k141_1816105	Firmicutes;	263			gb|AAF01499.1|ARO:3000193|tet(T)	98.78	82	82	651	tetracycline-resistant ribosomal protection protein	tetracycline antibiotic	antibiotic target protection
	k141_1866523	Firmicutes;	361			gb|AAF01499.1|ARO:3000193|tet(T)	98.78	82	82	651	tetracycline-resistant ribosomal protection protein	tetracycline antibiotic	antibiotic target protection
	k141_2276359		247			gb|CAA79727.1|ARO:3000191|tet(Q)	98.78	82	82	657	tetracycline-resistant ribosomal protection protein	tetracycline antibiotic	antibiotic target protection
	k141_1697265	Bacteroidetes; Bacteroidia; Bacteroidales;	242			gb|CAA79727.1|ARO:3000191|tet(Q)	98.75	80	80	657	tetracycline-resistant ribosomal protection protein	tetracycline antibiotic	antibiotic target protection
	k141_1047169		239			gb|CAA79727.1|ARO:3000191|tet(Q)	98.734	79	79	657	tetracycline-resistant ribosomal protection protein	tetracycline antibiotic	antibiotic target protection
	k141_1288798	Proteobacteria; Gammaproteobacteria;	302			gb|AAG15269.1|ARO:3002528|AAC(3)-Ia	98.718	78	78	154	AAC(3)	aminoglycoside antibiotic	antibiotic inactivation
	k141_1227785		232			gb|AAA23033.2|ARO:3000190|tet(O)	98.701	77	77	639	tetracycline-resistant ribosomal protection protein	tetracycline antibiotic	antibiotic target protection
	k141_83753	Firmicutes; Clostridia; Eubacteriales; Oscillospiraceae; Pseudoflavonifractor; environmental samples; uncultured Pseudoflavonifractor sp.;	231			gb|CAA10975.1|ARO:3000194|tet(W)	98.701	77	77	639	tetracycline-resistant ribosomal protection protein	tetracycline antibiotic	antibiotic target protection
	k141_1572866		229			gb|AMP42147.1|ARO:3004442|tet(W/N/W)	98.684	76	76	639	tetracycline-resistant ribosomal protection protein	tetracycline antibiotic	antibiotic target protection
	k141_1885679	Firmicutes;	228			gb|CAM12479.1|ARO:3000567|tet(40)	98.667	75	75	406	major facilitator superfamily (MFS) antibiotic efflux pump	tetracycline antibiotic	antibiotic efflux
	k141_1430214	Firmicutes;	225			gb|CAB41414.1|ARO:3002836|lnuB	98.649	74	74	267	lincosamide nucleotidyltransferase (LNU)	lincosamide antibiotic	antibiotic inactivation
	k141_1491906	Bacteroidetes; Bacteroidia; Bacteroidales; Bacteroidaceae; Bacteroides; Bacteroides xylanisolvens;	223			gb|AAR29969.1|ARO:3007121|tet(O/W)	98.649	74	74	639	tetracycline-resistant ribosomal protection protein	tetracycline antibiotic	antibiotic target protection
	k141_1857908		224			gb|CAA79727.1|ARO:3000191|tet(Q)	98.649	74	74	657	tetracycline-resistant ribosomal protection protein	tetracycline antibiotic	antibiotic target protection
	k141_2243679		440			gb|AAL05554.1|ARO:3003206|lsaE	98.63	146	146	267	lsa-type ABC-F protein	lincosamide antibiotic;pleuromutilin antibiotic;streptogramin antibiotic	antibiotic target protection
	k141_1349913		216			gb|CBH51823.1|ARO:3000556|tet(44)	98.611	72	72	640	tetracycline-resistant ribosomal protection protein	tetracycline antibiotic	antibiotic target protection
	k141_1970882		217			gb|AAF86219.1|ARO:3000375|ErmB	98.611	72	72	248	Erm 23S ribosomal RNA methyltransferase	lincosamide antibiotic;macrolide antibiotic;streptogramin A antibiotic;streptogramin B antibiotic;streptogramin antibiotic	antibiotic target alteration
	k141_1869135		214			gb|CAA79727.1|ARO:3000191|tet(Q)	98.592	71	71	657	tetracycline-resistant ribosomal protection protein	tetracycline antibiotic	antibiotic target protection
	k141_2231241	Bacteroidetes; Bacteroidia; Bacteroidales; Bacteroidaceae; Bacteroides; Bacteroides fragilis;	273			gb|AAA88675.1|ARO:3000498|ErmF	98.592	71	71	266	Erm 23S ribosomal RNA methyltransferase	lincosamide antibiotic;macrolide antibiotic;streptogramin A antibiotic;streptogramin B antibiotic;streptogramin antibiotic	antibiotic target alteration
	k141_137004		212			gb|CBH51823.1|ARO:3000556|tet(44)	98.571	70	70	640	tetracycline-resistant ribosomal protection protein	tetracycline antibiotic	antibiotic target protection
	k141_1869133		211			gb|CAA79727.1|ARO:3000191|tet(Q)	98.571	70	70	657	tetracycline-resistant ribosomal protection protein	tetracycline antibiotic	antibiotic target protection
	k141_1049145		208			gb|AMP42147.1|ARO:3004442|tet(W/N/W)	98.551	69	69	639	tetracycline-resistant ribosomal protection protein	tetracycline antibiotic	antibiotic target protection
	k141_1846587		994			gb|AAC73788.1|ARO:3003841|kdpE	98.529	68	68	225	kdpDE	aminoglycoside antibiotic	antibiotic efflux
	k141_1720086	Bacteroidetes; Bacteroidia; Bacteroidales;	204			gb|CAA79727.1|ARO:3000191|tet(Q)	98.507	67	67	657	tetracycline-resistant ribosomal protection protein	tetracycline antibiotic	antibiotic target protection
	k141_2014029		354			gb|AAA23033.2|ARO:3000190|tet(O)	98.291	117	117	639	tetracycline-resistant ribosomal protection protein	tetracycline antibiotic	antibiotic target protection
	k141_402918	Firmicutes; Bacilli; Lactobacillales; Streptococcaceae; Streptococcus; Streptococcus suis;	773			gb|AAR29485.1|ARO:3007120|tet(O/M/O)	98.256	172	172	639	tetracycline-resistant ribosomal protection protein	tetracycline antibiotic	antibiotic target protection
	k141_1439008	Bacteroidetes; Bacteroidia; Bacteroidales;	346			gb|CAA79727.1|ARO:3000191|tet(Q)	98.246	114	114	657	tetracycline-resistant ribosomal protection protein	tetracycline antibiotic	antibiotic target protection
	k141_1697228	Firmicutes; Clostridia; Eubacteriales; Clostridiaceae; Clostridium; Clostridium disporicum;	1378			gb|APU52409.1|ARO:3004085|lnuG	98.246	114	114	267	lincosamide nucleotidyltransferase (LNU)	lincosamide antibiotic	antibiotic inactivation
	k141_1191381		321			gb|ACT97371.1|ARO:3003097|CfxA6	98.214	56	56	331	CfxA beta-lactamase	cephamycin	antibiotic inactivation
	k141_1563472	Firmicutes; Clostridia; Eubacteriales; Oscillospiraceae; Faecalibacterium; Faecalibacterium prausnitzii; Faecalibacterium prausnitzii M21/2;	281			gb|AMP42147.1|ARO:3004442|tet(W/N/W)	98.148	54	54	639	tetracycline-resistant ribosomal protection protein	tetracycline antibiotic	antibiotic target protection
	k141_1821042	Firmicutes;	314			gb|CAL84423.1|ARO:3004146|cfrC	98.077	104	104	344	Cfr 23S ribosomal RNA methyltransferase	lincosamide antibiotic;oxazolidinone antibiotic;phenicol antibiotic;streptogramin antibiotic	antibiotic target alteration
	k141_2136008	Firmicutes;	312			gb|CAM12479.1|ARO:3000567|tet(40)	98.058	103	103	406	major facilitator superfamily (MFS) antibiotic efflux pump	tetracycline antibiotic	antibiotic efflux
	k141_1645048		309			gb|AMP42147.1|ARO:3004442|tet(W/N/W)	98.039	102	102	639	tetracycline-resistant ribosomal protection protein	tetracycline antibiotic	antibiotic target protection
	k141_1982452	Bacteroidetes; Bacteroidia; Bacteroidales;	301			gb|AAC37034.1|ARO:3000522|ErmG	98	100	100	244	Erm 23S ribosomal RNA methyltransferase	lincosamide antibiotic;macrolide antibiotic;streptogramin A antibiotic;streptogramin B antibiotic;streptogramin antibiotic	antibiotic target alteration
	k141_1094114	Firmicutes; Bacilli; Bacillales; Staphylococcaceae; Staphylococcus; Staphylococcus aureus;	296			gb|CBY88983.1|ARO:3002833|vgaE	97.959	98	98	524	vga-type ABC-F protein	lincosamide antibiotic;pleuromutilin antibiotic;streptogramin A antibiotic;streptogramin antibiotic	antibiotic target protection
	k141_648159		317			gb|AAR29485.1|ARO:3007120|tet(O/M/O)	97.959	49	49	639	tetracycline-resistant ribosomal protection protein	tetracycline antibiotic	antibiotic target protection
	k141_1763536	Actinobacteria; Actinomycetia; Corynebacteriales; Corynebacteriaceae; Corynebacterium; Corynebacterium diphtheriae;	285			gb|CAK12750.1|ARO:3002619|aadA22	97.895	95	95	263	ANT(3'')	aminoglycoside antibiotic	antibiotic inactivation
	k141_1201155		282			gb|AAL73129.1|ARO:3000616|mel	97.872	94	94	405	msr-type ABC-F protein	macrolide antibiotic;streptogramin antibiotic	antibiotic target protection
	k141_2136006		271			gb|CAM12479.1|ARO:3000567|tet(40)	97.778	90	90	406	major facilitator superfamily (MFS) antibiotic efflux pump	tetracycline antibiotic	antibiotic efflux
	k141_2013602		274			gb|AAL73129.1|ARO:3000616|mel	97.778	90	90	405	msr-type ABC-F protein	macrolide antibiotic;streptogramin antibiotic	antibiotic target protection
	k141_1255179	Proteobacteria; delta/epsilon subdivisions; Epsilonproteobacteria; Campylobacterales; Helicobacteraceae; Helicobacter; unclassified Helicobacter; Helicobacter sp. 11-8110;	261			gb|CBH51823.1|ARO:3000556|tet(44)	97.701	87	87	640	tetracycline-resistant ribosomal protection protein	tetracycline antibiotic	antibiotic target protection
	k141_1609610		258			gb|CAM12479.1|ARO:3000567|tet(40)	97.647	85	85	406	major facilitator superfamily (MFS) antibiotic efflux pump	tetracycline antibiotic	antibiotic efflux
	k141_194651		318			gb|CAA26964.1|ARO:3000347|ErmA	97.561	41	41	243	Erm 23S ribosomal RNA methyltransferase	lincosamide antibiotic;macrolide antibiotic;streptogramin A antibiotic;streptogramin B antibiotic;streptogramin antibiotic	antibiotic target alteration
	k141_1324792		244			gb|CBH51823.1|ARO:3000556|tet(44)	97.531	81	81	640	tetracycline-resistant ribosomal protection protein	tetracycline antibiotic	antibiotic target protection
	k141_1667701		247			gb|CAM12479.1|ARO:3000567|tet(40)	97.531	81	81	406	major facilitator superfamily (MFS) antibiotic efflux pump	tetracycline antibiotic	antibiotic efflux
	k141_2006685	Firmicutes;	832			gb|ABA71733.1|ARO:3002972|vanT_in_vanG_cl	97.473	277	277	712	glycopeptide resistance gene cluster;vanT	glycopeptide antibiotic	antibiotic target alteration
	k141_1077447	Firmicutes;	237			gb|CAM12479.1|ARO:3000567|tet(40)	97.468	79	79	406	major facilitator superfamily (MFS) antibiotic efflux pump	tetracycline antibiotic	antibiotic efflux
	k141_1567441		239			gb|CBH51823.1|ARO:3000556|tet(44)	97.468	79	79	640	tetracycline-resistant ribosomal protection protein	tetracycline antibiotic	antibiotic target protection
	k141_2391844		237			gb|CBH51823.1|ARO:3000556|tet(44)	97.468	79	79	640	tetracycline-resistant ribosomal protection protein	tetracycline antibiotic	antibiotic target protection
	k141_1364455		245			gb|CAA79727.1|ARO:3000191|tet(Q)	97.436	39	39	657	tetracycline-resistant ribosomal protection protein	tetracycline antibiotic	antibiotic target protection
	k141_1920738	Proteobacteria; Gammaproteobacteria; Pseudomonadales; Pseudomonadaceae; Pseudomonas; unclassified Pseudomonas;	2374			gb|AAO49597.1|ARO:3002601|aadA	97.436	39	39	263	ANT(3'')	aminoglycoside antibiotic	antibiotic inactivation
	k141_1622422	Actinobacteria; Actinomycetia; Bifidobacteriales; Bifidobacteriaceae; Bifidobacterium; Bifidobacterium thermophilum;	231			gb|ABF69686.1|ARO:3007122|tet(O/W/32/O)	97.368	76	76	639	tetracycline-resistant ribosomal protection protein	tetracycline antibiotic	antibiotic target protection
	k141_1958213		229			gb|ABF69686.1|ARO:3007122|tet(O/W/32/O)	97.333	75	75	639	tetracycline-resistant ribosomal protection protein	tetracycline antibiotic	antibiotic target protection
	k141_1339829	Firmicutes; Bacilli; Lactobacillales; Lactobacillaceae; Lactobacillus; unclassified Lactobacillus; Lactobacillus sp. PC121B;	1666	Tom3-118		gb|AAA26652.1|ARO:3002835|lnuA	97.297	37	37	161	lincosamide nucleotidyltransferase (LNU)	lincosamide antibiotic	antibiotic inactivation
	k141_1259657		954			gb|ABD58917.1|ARO:3002615|aadA15	97.297	37	37	263	ANT(3'')	aminoglycoside antibiotic	antibiotic inactivation
	k141_1857905		224			gb|CAA79727.1|ARO:3000191|tet(Q)	97.297	74	74	657	tetracycline-resistant ribosomal protection protein	tetracycline antibiotic	antibiotic target protection
	k141_2545253	Firmicutes; Clostridia; Eubacteriales; Oscillospiraceae; Fournierella; Fournierella massiliensis;	220			gb|AAR29969.1|ARO:3007121|tet(O/W)	97.26	73	73	639	tetracycline-resistant ribosomal protection protein	tetracycline antibiotic	antibiotic target protection
	k141_1435812	Bacteroidetes; Bacteroidia; Bacteroidales;	329			gb|AAA88675.1|ARO:3000498|ErmF	97.248	109	109	266	Erm 23S ribosomal RNA methyltransferase	lincosamide antibiotic;macrolide antibiotic;streptogramin A antibiotic;streptogramin B antibiotic;streptogramin antibiotic	antibiotic target alteration
	k141_1839523		328			gb|AAA27459.1|ARO:3004683|aadS	97.248	109	109	287	ANT(6)	aminoglycoside antibiotic	antibiotic inactivation
	k141_1981601	Firmicutes; Bacilli; Bacillales; Staphylococcaceae; Staphylococcus; Staphylococcus aureus;	437			gb|CBY88983.1|ARO:3002833|vgaE	97.241	145	145	524	vga-type ABC-F protein	lincosamide antibiotic;pleuromutilin antibiotic;streptogramin A antibiotic;streptogramin antibiotic	antibiotic target protection
	k141_1769508	Firmicutes; Clostridia; Eubacteriales; Clostridiaceae; Clostridium; Clostridium perfringens;	210			gb|CBH51823.1|ARO:3000556|tet(44)	97.101	69	69	640	tetracycline-resistant ribosomal protection protein	tetracycline antibiotic	antibiotic target protection
	k141_1711611	Firmicutes; Bacilli; Bacillales; Staphylococcaceae; Abyssicoccus; Abyssicoccus albus;	410			gb|CBY88983.1|ARO:3002833|vgaE	97.059	136	136	524	vga-type ABC-F protein	lincosamide antibiotic;pleuromutilin antibiotic;streptogramin A antibiotic;streptogramin antibiotic	antibiotic target protection
	k141_288949	Bacteroidetes; Bacteroidia; Bacteroidales; Prevotellaceae; Prevotella; Prevotella copri;	334			gb|CAD55718.1|ARO:3000197|tet(36)	97.059	68	68	640	tetracycline-resistant ribosomal protection protein	tetracycline antibiotic	antibiotic target protection
	k141_1983995	Bacteroidetes; Flavobacteriia; Flavobacteriales; Weeksellaceae; Riemerella; Riemerella anatipestifer;	362			gb|AAA27471.1|ARO:3000205|tet(X)	97.059	34	34	388	tetracycline inactivation enzyme	glycylcycline;tetracycline antibiotic	antibiotic inactivation
	k141_1768476		303			gb|CBH51823.1|ARO:3000556|tet(44)	97	100	100	640	tetracycline-resistant ribosomal protection protein	tetracycline antibiotic	antibiotic target protection
	k141_350864		200			gb|CBH51823.1|ARO:3000556|tet(44)	96.97	66	66	640	tetracycline-resistant ribosomal protection protein	tetracycline antibiotic	antibiotic target protection
	k141_1430879		281			gb|CAM12479.1|ARO:3000567|tet(40)	96.875	32	32	406	major facilitator superfamily (MFS) antibiotic efflux pump	tetracycline antibiotic	antibiotic efflux
	k141_114744		283			gb|CAA10975.1|ARO:3000194|tet(W)	96.809	94	94	639	tetracycline-resistant ribosomal protection protein	tetracycline antibiotic	antibiotic target protection
	k141_2030558		282			gb|AAL73129.1|ARO:3000616|mel	96.809	94	94	405	msr-type ABC-F protein	macrolide antibiotic;streptogramin antibiotic	antibiotic target protection
	k141_1349915		282			gb|CBH51823.1|ARO:3000556|tet(44)	96.809	94	94	640	tetracycline-resistant ribosomal protection protein	tetracycline antibiotic	antibiotic target protection
	k141_1369171		282			gb|CBH51823.1|ARO:3000556|tet(44)	96.809	94	94	640	tetracycline-resistant ribosomal protection protein	tetracycline antibiotic	antibiotic target protection
	k141_2286116		283			gb|AAL73129.1|ARO:3000616|mel	96.809	94	94	405	msr-type ABC-F protein	macrolide antibiotic;streptogramin antibiotic	antibiotic target protection
	k141_1183621	Firmicutes; Bacilli; Lactobacillales; Lactobacillaceae; Lacticaseibacillus;	441			gb|AAA26652.1|ARO:3002835|lnuA	96.774	31	31	161	lincosamide nucleotidyltransferase (LNU)	lincosamide antibiotic	antibiotic inactivation
	k141_2035965		282			gb|CAA79727.1|ARO:3000191|tet(Q)	96.774	93	93	657	tetracycline-resistant ribosomal protection protein	tetracycline antibiotic	antibiotic target protection
	k141_1640479		282			gb|ABF69686.1|ARO:3007122|tet(O/W/32/O)	96.774	93	93	639	tetracycline-resistant ribosomal protection protein	tetracycline antibiotic	antibiotic target protection
	k141_1770101		270			gb|AAO38247.1|ARO:3000361|EreA	96.667	90	90	406	macrolide esterase	macrolide antibiotic	antibiotic inactivation
	k141_1317254		586			gb|AAL73129.1|ARO:3000616|mel	96.629	178	177	405	msr-type ABC-F protein	macrolide antibiotic;streptogramin antibiotic	antibiotic target protection
	k141_235155		281			gb|CAA79727.1|ARO:3000191|tet(Q)	96.491	57	57	657	tetracycline-resistant ribosomal protection protein	tetracycline antibiotic	antibiotic target protection
	k141_114747		255			gb|AAR29969.1|ARO:3007121|tet(O/W)	96.471	85	85	639	tetracycline-resistant ribosomal protection protein	tetracycline antibiotic	antibiotic target protection
	k141_2135018		257			gb|CAA79727.1|ARO:3000191|tet(Q)	96.471	85	85	657	tetracycline-resistant ribosomal protection protein	tetracycline antibiotic	antibiotic target protection
	k141_1951799	Proteobacteria; Gammaproteobacteria;	2030			gb|AAO38247.1|ARO:3000361|EreA	96.465	198	198	406	macrolide esterase	macrolide antibiotic	antibiotic inactivation
	k141_1824994	Firmicutes; Bacilli;	3539	Tom3-118		gb|AAB53445.1|ARO:3002897|SAT-4	96.429	28	28	180	streptothricin acetyltransferase (SAT)	nucleoside antibiotic	antibiotic inactivation
	k141_140340	Firmicutes; Tissierellia; Tissierellales;	968			gb|AAF01499.1|ARO:3000193|tet(T)	96.429	196	196	651	tetracycline-resistant ribosomal protection protein	tetracycline antibiotic	antibiotic target protection
	k141_1635721		330			gb|CAA79727.1|ARO:3000191|tet(Q)	96.364	110	110	657	tetracycline-resistant ribosomal protection protein	tetracycline antibiotic	antibiotic target protection
	k141_1316466		248			gb|CAA10975.1|ARO:3000194|tet(W)	96.341	82	82	639	tetracycline-resistant ribosomal protection protein	tetracycline antibiotic	antibiotic target protection
	k141_1529768		246			gb|AAL73129.1|ARO:3000616|mel	96.341	82	82	405	msr-type ABC-F protein	macrolide antibiotic;streptogramin antibiotic	antibiotic target protection
	k141_1309975		489			gb|CAA79727.1|ARO:3000191|tet(Q)	96.296	54	54	657	tetracycline-resistant ribosomal protection protein	tetracycline antibiotic	antibiotic target protection
	k141_1680820	Bacteroidetes; Bacteroidia; Bacteroidales; Bacteroidaceae;	262			gb|AAA88675.1|ARO:3000498|ErmF	96.296	27	27	266	Erm 23S ribosomal RNA methyltransferase	lincosamide antibiotic;macrolide antibiotic;streptogramin A antibiotic;streptogramin B antibiotic;streptogramin antibiotic	antibiotic target alteration
	k141_2503902	Lentisphaerae; Lentisphaeria; Victivallales; Victivallaceae; Victivallis; Victivallis vadensis;	3068	Tom3-118		gb|AAY32951.1|ARO:3002837|lnuC	96.241	133	133	164	lincosamide nucleotidyltransferase (LNU)	lincosamide antibiotic	antibiotic inactivation
	k141_1759769		1812			gb|AAL09826.1|ARO:3007124|tet(W/32/O)	96.226	53	53	639	tetracycline-resistant ribosomal protection protein	tetracycline antibiotic	antibiotic target protection
	k141_1579883		281			gb|CAA79727.1|ARO:3000191|tet(Q)	96.226	53	53	657	tetracycline-resistant ribosomal protection protein	tetracycline antibiotic	antibiotic target protection
	k141_1301772	Firmicutes;	234			gb|CAM12479.1|ARO:3000567|tet(40)	96.104	77	77	406	major facilitator superfamily (MFS) antibiotic efflux pump	tetracycline antibiotic	antibiotic efflux
	k141_1507897		812			gb|AGV10830.1|ARO:3002647|APH(3')-IIIa	96.094	128	128	264	APH(3')	aminoglycoside antibiotic	antibiotic inactivation
	k141_1512709		309			gb|CAA79727.1|ARO:3000191|tet(Q)	96.078	102	102	657	tetracycline-resistant ribosomal protection protein	tetracycline antibiotic	antibiotic target protection
	k141_1021153	Bacteroidetes; Bacteroidia; Bacteroidales; Bacteroidaceae; Bacteroides;	305			gb|CAA79727.1|ARO:3000191|tet(Q)	96.04	101	101	657	tetracycline-resistant ribosomal protection protein	tetracycline antibiotic	antibiotic target protection
	k141_1706128	Bacteroidetes; Bacteroidia; Bacteroidales;	305			gb|CAA79727.1|ARO:3000191|tet(Q)	96.04	101	101	657	tetracycline-resistant ribosomal protection protein	tetracycline antibiotic	antibiotic target protection
	k141_1464485	Proteobacteria; Gammaproteobacteria; Pseudomonadales; Pseudomonadaceae; Thiopseudomonas; Thiopseudomonas denitrificans;	617			gb|AAC16242.1|ARO:3005069|rsmA	95.918	49	49	61	resistance-nodulation-cell division (RND) antibiotic efflux pump	diaminopyrimidine antibiotic;fluoroquinolone antibiotic;phenicol antibiotic	antibiotic efflux
	k141_340346		219			gb|CAA79727.1|ARO:3000191|tet(Q)	95.833	72	72	657	tetracycline-resistant ribosomal protection protein	tetracycline antibiotic	antibiotic target protection
	k141_1055260	Bacteroidetes; Bacteroidia; Bacteroidales;	288			gb|CAA79727.1|ARO:3000191|tet(Q)	95.789	95	95	657	tetracycline-resistant ribosomal protection protein	tetracycline antibiotic	antibiotic target protection
	k141_1952724	Firmicutes; Erysipelotrichia; Erysipelotrichales; Coprobacillaceae; Coprobacillus; environmental samples; Coprobacillus sp. CAG:698;	283			gb|CBH51823.1|ARO:3000556|tet(44)	95.745	94	94	640	tetracycline-resistant ribosomal protection protein	tetracycline antibiotic	antibiotic target protection
	k141_2373393	Firmicutes; Clostridia; Eubacteriales; Oscillospiraceae; Pseudoflavonifractor; Pseudoflavonifractor phocaeensis;	282			gb|AMP42147.1|ARO:3004442|tet(W/N/W)	95.699	93	93	639	tetracycline-resistant ribosomal protection protein	tetracycline antibiotic	antibiotic target protection
	k141_264727		281			gb|CAM12479.1|ARO:3000567|tet(40)	95.699	93	93	406	major facilitator superfamily (MFS) antibiotic efflux pump	tetracycline antibiotic	antibiotic efflux
	k141_1947617		282			gb|CAA79727.1|ARO:3000191|tet(Q)	95.699	93	93	657	tetracycline-resistant ribosomal protection protein	tetracycline antibiotic	antibiotic target protection
	k141_1793639		277			gb|AAA23033.2|ARO:3000190|tet(O)	95.652	92	92	639	tetracycline-resistant ribosomal protection protein	tetracycline antibiotic	antibiotic target protection
	k141_1681571	Firmicutes;	5286	Tom3-118		gb|AAF01499.1|ARO:3000193|tet(T)	95.408	196	196	651	tetracycline-resistant ribosomal protection protein	tetracycline antibiotic	antibiotic target protection
	k141_1631725	Bacteroidetes; Bacteroidia; Bacteroidales;	435			gb|CAA79727.1|ARO:3000191|tet(Q)	95.172	145	145	657	tetracycline-resistant ribosomal protection protein	tetracycline antibiotic	antibiotic target protection
	k141_193070	Firmicutes; Bacilli;	8897	Tom3-118		gb|CBY88983.1|ARO:3002833|vgaE	95.161	124	124	524	vga-type ABC-F protein	lincosamide antibiotic;pleuromutilin antibiotic;streptogramin A antibiotic;streptogramin antibiotic	antibiotic target protection
	k141_386577		553			gb|AAL73129.1|ARO:3000616|mel	95.082	183	183	405	msr-type ABC-F protein	macrolide antibiotic;streptogramin antibiotic	antibiotic target protection
	k141_1572710		304			gb|AAF86219.1|ARO:3000375|ErmB	95.05	101	101	248	Erm 23S ribosomal RNA methyltransferase	lincosamide antibiotic;macrolide antibiotic;streptogramin A antibiotic;streptogramin B antibiotic;streptogramin antibiotic	antibiotic target alteration
	k141_1197848		203			gb|BAB82500.1|ARO:3000186|tet(M)	95	60	60	639	tetracycline-resistant ribosomal protection protein	tetracycline antibiotic	antibiotic target protection
	k141_1216		380			gb|CAM12479.1|ARO:3000567|tet(40)	94.872	39	39	406	major facilitator superfamily (MFS) antibiotic efflux pump	tetracycline antibiotic	antibiotic efflux
	k141_276377		296			gb|CAM12479.1|ARO:3000567|tet(40)	94.872	39	39	406	major facilitator superfamily (MFS) antibiotic efflux pump	tetracycline antibiotic	antibiotic efflux
	k141_1770108	Proteobacteria; Gammaproteobacteria; Enterobacterales; Morganellaceae; Morganella; Morganella morganii;	348			gb|AAO38247.1|ARO:3000361|EreA	94.828	116	116	406	macrolide esterase	macrolide antibiotic	antibiotic inactivation
	k141_1334507		229			gb|CAA79727.1|ARO:3000191|tet(Q)	94.737	76	76	657	tetracycline-resistant ribosomal protection protein	tetracycline antibiotic	antibiotic target protection
	k141_2270631	Proteobacteria; Gammaproteobacteria; Enterobacterales; Enterobacteriaceae; Escherichia; Escherichia coli;	425			gb|CAL84423.1|ARO:3004146|cfrC	94.737	38	38	344	Cfr 23S ribosomal RNA methyltransferase	lincosamide antibiotic;oxazolidinone antibiotic;phenicol antibiotic;streptogramin antibiotic	antibiotic target alteration
	k141_2029847		287			gb|CAA79727.1|ARO:3000191|tet(Q)	94.737	95	95	657	tetracycline-resistant ribosomal protection protein	tetracycline antibiotic	antibiotic target protection
	k141_114120	Actinobacteria; Actinomycetia; Corynebacteriales; Corynebacteriaceae; Corynebacterium; Corynebacterium xerosis;	337			gb|AAD25063.1|ARO:3000183|tet(Z)	94.643	112	112	384	major facilitator superfamily (MFS) antibiotic efflux pump	tetracycline antibiotic	antibiotic efflux
	k141_1958210		283			gb|AMP42147.1|ARO:3004442|tet(W/N/W)	94.624	93	93	639	tetracycline-resistant ribosomal protection protein	tetracycline antibiotic	antibiotic target protection
	k141_506205		220			gb|CAA79727.1|ARO:3000191|tet(Q)	94.521	73	73	657	tetracycline-resistant ribosomal protection protein	tetracycline antibiotic	antibiotic target protection
	k141_1688135	Proteobacteria; Betaproteobacteria; Rhodocyclales; Azonexaceae; Dechloromonas; unclassified Dechloromonas; Dechloromonas sp. Dech2017;	275			gb|CAA79727.1|ARO:3000191|tet(Q)	94.505	91	91	657	tetracycline-resistant ribosomal protection protein	tetracycline antibiotic	antibiotic target protection
	k141_1194263	Proteobacteria; Gammaproteobacteria; Enterobacterales; Enterobacteriaceae; Escherichia; Escherichia coli;	530			gb|ABW91178.1|ARO:3002613|aadA13	94.444	36	36	265	ANT(3'')	aminoglycoside antibiotic	antibiotic inactivation
	k141_1334506		217			gb|CAA79727.1|ARO:3000191|tet(Q)	94.444	72	72	657	tetracycline-resistant ribosomal protection protein	tetracycline antibiotic	antibiotic target protection
	k141_1756770		275			gb|AAL73129.1|ARO:3000616|mel	94.34	53	53	405	msr-type ABC-F protein	macrolide antibiotic;streptogramin antibiotic	antibiotic target protection
	k141_1737182		205			gb|CBH51823.1|ARO:3000556|tet(44)	94.118	68	68	640	tetracycline-resistant ribosomal protection protein	tetracycline antibiotic	antibiotic target protection
	k141_1975622		306			gb|CAA79727.1|ARO:3000191|tet(Q)	94.059	101	101	657	tetracycline-resistant ribosomal protection protein	tetracycline antibiotic	antibiotic target protection
	k141_1038154		202			gb|CAA79727.1|ARO:3000191|tet(Q)	94.03	67	67	657	tetracycline-resistant ribosomal protection protein	tetracycline antibiotic	antibiotic target protection
	k141_1049092		204			gb|CAA79727.1|ARO:3000191|tet(Q)	94.03	67	67	657	tetracycline-resistant ribosomal protection protein	tetracycline antibiotic	antibiotic target protection
	k141_1314256	Actinobacteria; Actinomycetia; Corynebacteriales; Corynebacteriaceae; Corynebacterium;	303			gb|BAD59497.1|ARO:3000501|rpoB2	94	100	100	1162	rifamycin-resistant beta-subunit of RNA polymerase (rpoB)	rifamycin antibiotic	antibiotic target alteration;antibiotic target replacement
	k141_1027792		6039			gb|CAM12479.1|ARO:3000567|tet(40)	93.939	33	33	406	major facilitator superfamily (MFS) antibiotic efflux pump	tetracycline antibiotic	antibiotic efflux
	k141_1836796		200			gb|CAA79727.1|ARO:3000191|tet(Q)	93.939	66	66	657	tetracycline-resistant ribosomal protection protein	tetracycline antibiotic	antibiotic target protection
	k141_1529775	Bacteroidetes; Bacteroidia; Bacteroidales; Bacteroidaceae; Bacteroides; Bacteroides xylanisolvens;	345			gb|AAL73129.1|ARO:3000616|mel	93.913	115	115	405	msr-type ABC-F protein	macrolide antibiotic;streptogramin antibiotic	antibiotic target protection
	k141_2538083	Firmicutes; Bacilli;	595			gb|AAL73129.1|ARO:3000616|mel	93.909	197	197	405	msr-type ABC-F protein	macrolide antibiotic;streptogramin antibiotic	antibiotic target protection
	k141_1093818		247			gb|CAA79727.1|ARO:3000191|tet(Q)	93.902	82	82	657	tetracycline-resistant ribosomal protection protein	tetracycline antibiotic	antibiotic target protection
	k141_1215941	Bacteroidetes; Bacteroidia; Bacteroidales; Bacteroidaceae; Bacteroides; unclassified Bacteroides; Bacteroides sp. Marseille-P8574;	248			gb|CAA79727.1|ARO:3000191|tet(Q)	93.902	82	82	657	tetracycline-resistant ribosomal protection protein	tetracycline antibiotic	antibiotic target protection
	k141_1038158		245			gb|CAA79727.1|ARO:3000191|tet(Q)	93.827	81	81	657	tetracycline-resistant ribosomal protection protein	tetracycline antibiotic	antibiotic target protection
	k141_1632329	Firmicutes;	309			gb|AAY32951.1|ARO:3002837|lnuC	93.827	81	81	164	lincosamide nucleotidyltransferase (LNU)	lincosamide antibiotic	antibiotic inactivation
	k141_1214648	Firmicutes; Bacilli; Lactobacillales; Streptococcaceae; Streptococcus; Streptococcus suis;	288			gb|CAM12479.1|ARO:3000567|tet(40)	93.684	95	95	406	major facilitator superfamily (MFS) antibiotic efflux pump	tetracycline antibiotic	antibiotic efflux
	k141_1093727	Bacteroidetes; Bacteroidia; Bacteroidales; Prevotellaceae; Prevotella;	282			gb|CAA79727.1|ARO:3000191|tet(Q)	93.548	93	93	657	tetracycline-resistant ribosomal protection protein	tetracycline antibiotic	antibiotic target protection
	k141_15041		590			gb|AAK63041.1|ARO:3004629|AAC(6')-Im	93.548	31	31	178	AAC(6')	aminoglycoside antibiotic	antibiotic inactivation
	k141_239193		228			gb|CAA79727.1|ARO:3000191|tet(Q)	93.421	76	76	657	tetracycline-resistant ribosomal protection protein	tetracycline antibiotic	antibiotic target protection
	k141_1616514	Firmicutes;	501			gb|ABA71730.1|ARO:3002965|vanW_in_vanG_cl	93.373	166	166	281	glycopeptide resistance gene cluster;vanW	glycopeptide antibiotic	antibiotic target alteration
	k141_2016675	Firmicutes;	223			gb|AAF01499.1|ARO:3000193|tet(T)	93.243	74	74	651	tetracycline-resistant ribosomal protection protein	tetracycline antibiotic	antibiotic target protection
	k141_2256336	Proteobacteria; Betaproteobacteria; Rhodocyclales; Azonexaceae; Dechloromonas; unclassified Dechloromonas; Dechloromonas sp. Dech2017;	305			gb|CAA79727.1|ARO:3000191|tet(Q)	93.069	101	101	657	tetracycline-resistant ribosomal protection protein	tetracycline antibiotic	antibiotic target protection
	k141_1768332	Bacteroidetes; Bacteroidia; Bacteroidales; Bacteroidaceae; Bacteroides; unclassified Bacteroides; Bacteroides sp. AM54-2NS;	303			gb|CAA79727.1|ARO:3000191|tet(Q)	93	100	100	657	tetracycline-resistant ribosomal protection protein	tetracycline antibiotic	antibiotic target protection
	k141_1538305	Bacteroidetes;	2199			gb|CAD55718.1|ARO:3000197|tet(36)	92.967	583	583	640	tetracycline-resistant ribosomal protection protein	tetracycline antibiotic	antibiotic target protection
	k141_1026643		1473			gb|AAL09826.1|ARO:3007124|tet(W/32/O)	92.896	366	366	639	tetracycline-resistant ribosomal protection protein	tetracycline antibiotic	antibiotic target protection
	k141_1152723	Bacteroidetes; unclassified Bacteroidetes; Bacteroidetes bacterium ADurb.Bin217;	2761			gb|CAA10975.1|ARO:3000194|tet(W)	92.857	28	28	639	tetracycline-resistant ribosomal protection protein	tetracycline antibiotic	antibiotic target protection
	k141_268404	Firmicutes; Clostridia; Eubacteriales; Oscillospiraceae; Flavonifractor; Flavonifractor plautii;	422			gb|AAR29969.1|ARO:3007121|tet(O/W)	92.857	140	140	639	tetracycline-resistant ribosomal protection protein	tetracycline antibiotic	antibiotic target protection
	k141_450947	Firmicutes; Bacilli; Lactobacillales; Carnobacteriaceae; Jeotgalibaca; Jeotgalibaca ciconiae;	2243	Tom3-118		gb|AAW34150.1|ARO:3004191|APH(2'')-If	92.708	288	287	297	APH(2'')	aminoglycoside antibiotic	antibiotic inactivation
	k141_1737179		204			gb|CBH51823.1|ARO:3000556|tet(44)	92.647	68	68	640	tetracycline-resistant ribosomal protection protein	tetracycline antibiotic	antibiotic target protection
	k141_1241670	Firmicutes;	406			gb|CAM12479.1|ARO:3000567|tet(40)	92.593	135	135	406	major facilitator superfamily (MFS) antibiotic efflux pump	tetracycline antibiotic	antibiotic efflux
	k141_1420991	Firmicutes;	322			gb|AAA20116.1|ARO:3000180|tetA(P)	92.593	27	27	420	major facilitator superfamily (MFS) antibiotic efflux pump	tetracycline antibiotic	antibiotic efflux
	k141_17997	Firmicutes; Tissierellia; Tissierellales; Peptoniphilaceae; Peptoniphilus; unclassified Peptoniphilus; Peptoniphilus sp. ING2-D1G;	731			gb|AAF01499.1|ARO:3000193|tet(T)	92.593	243	243	651	tetracycline-resistant ribosomal protection protein	tetracycline antibiotic	antibiotic target protection
	k141_187415	Bacteroidetes; Flavobacteriia; Flavobacteriales; Weeksellaceae; Weeksella; unclassified Weeksella; Weeksella sp. HMSC059D05;	825			gb|AAK07612.2|ARO:3000604|Erm(35)	92.593	216	216	266	Erm 23S ribosomal RNA methyltransferase	lincosamide antibiotic;macrolide antibiotic;streptogramin A antibiotic;streptogramin B antibiotic;streptogramin antibiotic	antibiotic target alteration
	k141_1359885		361			gb|AAL73129.1|ARO:3000616|mel	92.5	120	120	405	msr-type ABC-F protein	macrolide antibiotic;streptogramin antibiotic	antibiotic target protection
	k141_2302624	Proteobacteria;	495			gb|AAD25538.1|ARO:3000174|tet(G)	92.233	103	103	391	major facilitator superfamily (MFS) antibiotic efflux pump	tetracycline antibiotic	antibiotic efflux
	k141_1142950		384			gb|AAD25538.1|ARO:3000174|tet(G)	92.188	128	128	391	major facilitator superfamily (MFS) antibiotic efflux pump	tetracycline antibiotic	antibiotic efflux
	k141_660499	Firmicutes;	4744	Tom3-118		gb|AAA20116.1|ARO:3000180|tetA(P)	92	50	50	420	major facilitator superfamily (MFS) antibiotic efflux pump	tetracycline antibiotic	antibiotic efflux
	k141_176762	Firmicutes;	407			gb|AAL73129.1|ARO:3000616|mel	91.852	135	135	405	msr-type ABC-F protein	macrolide antibiotic;streptogramin antibiotic	antibiotic target protection
	k141_1491138	Firmicutes; Tissierellia; Tissierellales;	295			gb|AAF01499.1|ARO:3000193|tet(T)	91.837	98	98	651	tetracycline-resistant ribosomal protection protein	tetracycline antibiotic	antibiotic target protection
	k141_187984	Bacteroidetes; Flavobacteriia; Flavobacteriales; Flavobacteriaceae; Flavobacterium; unclassified Flavobacterium; Flavobacterium sp.;	369			gb|BAL43359.1|ARO:3003742|mphG	91.818	110	110	294	macrolide phosphotransferase (MPH)	macrolide antibiotic	antibiotic inactivation
	k141_1902791	Firmicutes; Tissierellia; Tissierellales; Peptoniphilaceae; Peptoniphilus;	222			gb|AAF01499.1|ARO:3000193|tet(T)	91.781	73	73	651	tetracycline-resistant ribosomal protection protein	tetracycline antibiotic	antibiotic target protection
	k141_1172148		362			gb|AAA27471.1|ARO:3000205|tet(X)	91.667	120	120	388	tetracycline inactivation enzyme	glycylcycline;tetracycline antibiotic	antibiotic inactivation
	k141_1186705	Firmicutes; Clostridia; Eubacteriales; Oscillospiraceae; Anaerotruncus; unclassified Anaerotruncus; Anaerotruncus sp. G3(2012);	743			gb|CAM12479.1|ARO:3000567|tet(40)	91.667	72	72	406	major facilitator superfamily (MFS) antibiotic efflux pump	tetracycline antibiotic	antibiotic efflux
	k141_2440732	Firmicutes;	435			gb|AAF01499.1|ARO:3000193|tet(T)	91.667	144	144	651	tetracycline-resistant ribosomal protection protein	tetracycline antibiotic	antibiotic target protection
	k141_657874	Firmicutes;	1619	Tom3-259	d__Bacteria;p__Bacteroidota;c__Bacteroidia;o__Bacteroidales;f__Bacteroidaceae;g__Prevotella;s__	gb|AAY32951.1|ARO:3002837|lnuC	91.275	149	149	164	lincosamide nucleotidyltransferase (LNU)	lincosamide antibiotic	antibiotic inactivation
	k141_102685	Firmicutes; Clostridia; Eubacteriales; Clostridiaceae; Clostridium;	206			gb|BAA12910.1|ARO:3000318|mphB	91.176	68	68	302	macrolide phosphotransferase (MPH)	macrolide antibiotic	antibiotic inactivation
	k141_1474091	Firmicutes;	338			gb|AAY32951.1|ARO:3002837|lnuC	91.071	112	112	164	lincosamide nucleotidyltransferase (LNU)	lincosamide antibiotic	antibiotic inactivation
	k141_1806822	Bacteroidetes; Bacteroidia; Bacteroidales; Bacteroidaceae; Bacteroides; Bacteroides xylanisolvens;	253			gb|AAL73129.1|ARO:3000616|mel	90.361	83	83	405	msr-type ABC-F protein	macrolide antibiotic;streptogramin antibiotic	antibiotic target protection
	k141_1491132	Firmicutes;	215			gb|AAF01499.1|ARO:3000193|tet(T)	90.141	71	71	651	tetracycline-resistant ribosomal protection protein	tetracycline antibiotic	antibiotic target protection
	k141_1844307	Firmicutes;	213			gb|AAL73129.1|ARO:3000616|mel	90.141	71	71	405	msr-type ABC-F protein	macrolide antibiotic;streptogramin antibiotic	antibiotic target protection
	k141_1983734	Firmicutes;	324			gb|AAL73129.1|ARO:3000616|mel	90.099	101	101	405	msr-type ABC-F protein	macrolide antibiotic;streptogramin antibiotic	antibiotic target protection
	k141_100028	Firmicutes;	206			gb|BAA12910.1|ARO:3000318|mphB	89.706	68	68	302	macrolide phosphotransferase (MPH)	macrolide antibiotic	antibiotic inactivation
	k141_1474095	Firmicutes;	231			gb|AAY32951.1|ARO:3002837|lnuC	89.61	77	77	164	lincosamide nucleotidyltransferase (LNU)	lincosamide antibiotic	antibiotic inactivation
	k141_1762998		202			gb|AMP42147.1|ARO:3004442|tet(W/N/W)	89.552	67	67	639	tetracycline-resistant ribosomal protection protein	tetracycline antibiotic	antibiotic target protection
	k141_1883297	Firmicutes;	204			gb|WP_041777404.1|ARO:3004480|Bado_rpoB_RIF	89.552	67	67	1186	rifamycin-resistant beta-subunit of RNA polymerase (rpoB)	rifamycin antibiotic	antibiotic target alteration;antibiotic target replacement
	k141_1290063	Firmicutes;	1517			gb|AAF01499.1|ARO:3000193|tet(T)	89.505	505	505	651	tetracycline-resistant ribosomal protection protein	tetracycline antibiotic	antibiotic target protection
	k141_1913590	Firmicutes; Clostridia; Eubacteriales; Lachnospiraceae; Faecalicatena; Faecalicatena contorta;	494			gb|CAM12479.1|ARO:3000567|tet(40)	89.286	56	56	406	major facilitator superfamily (MFS) antibiotic efflux pump	tetracycline antibiotic	antibiotic efflux
	k141_1065949	Firmicutes;	302			gb|AAA20116.1|ARO:3000180|tetA(P)	89.189	37	37	420	major facilitator superfamily (MFS) antibiotic efflux pump	tetracycline antibiotic	antibiotic efflux
	k141_2125016	Firmicutes; Clostridia; Eubacteriales; Clostridiaceae; Clostridium; Clostridium perfringens;	274			gb|BAA12910.1|ARO:3000318|mphB	89.011	91	91	302	macrolide phosphotransferase (MPH)	macrolide antibiotic	antibiotic inactivation
	k141_1878837	Firmicutes;	302			gb|AAF01499.1|ARO:3000193|tet(T)	89	100	100	651	tetracycline-resistant ribosomal protection protein	tetracycline antibiotic	antibiotic target protection
	k141_17985	Firmicutes;	731			gb|AAF01499.1|ARO:3000193|tet(T)	88.889	243	243	651	tetracycline-resistant ribosomal protection protein	tetracycline antibiotic	antibiotic target protection
	k141_1006303	Bacteroidetes; Flavobacteriia; Flavobacteriales; Weeksellaceae; Chryseobacterium group; Chryseobacterium; unclassified Chryseobacterium; Chryseobacterium sp.;	443			gb|BAL43359.1|ARO:3003742|mphG	88.435	147	147	294	macrolide phosphotransferase (MPH)	macrolide antibiotic	antibiotic inactivation
	k141_102688	Firmicutes;	207			gb|BAA12910.1|ARO:3000318|mphB	88.406	69	69	302	macrolide phosphotransferase (MPH)	macrolide antibiotic	antibiotic inactivation
	k141_135590	Firmicutes;	2156			gb|AAA20116.1|ARO:3000180|tetA(P)	88.333	420	420	420	major facilitator superfamily (MFS) antibiotic efflux pump	tetracycline antibiotic	antibiotic efflux
	k141_1071984	Bacteroidetes;	1980	Tom3-33	d__Bacteria;p__Bacteroidota;c__Bacteroidia;o__Bacteroidales;f__Prolixibacteraceae;g__;s__	gb|QIM09823.1|ARO:3005056|tet(X6)	88.265	196	196	378	tetracycline inactivation enzyme	tetracycline antibiotic	antibiotic inactivation
	k141_1751866	Firmicutes; Clostridia; Eubacteriales; Clostridiaceae; Clostridium; Clostridium beijerinckii;	231			gb|AAA20116.1|ARO:3000180|tetA(P)	88.158	76	76	420	major facilitator superfamily (MFS) antibiotic efflux pump	tetracycline antibiotic	antibiotic efflux
	k141_407410	Firmicutes; Clostridia; Eubacteriales; Lachnospiraceae; Anaerosporobacter; Anaerosporobacter mobilis;	4047	Tom3-243	d__Bacteria;p__Firmicutes_A;c__Clostridia;o__Lachnospirales;f__Lachnospiraceae;g__UBA2868;s__	gb|AAL73129.1|ARO:3000616|mel	87.861	346	346	405	msr-type ABC-F protein	macrolide antibiotic;streptogramin antibiotic	antibiotic target protection
	k141_2008363	Proteobacteria;	361			gb|AAX14802.1|ARO:3000781|adeJ	87.5	120	120	1058	resistance-nodulation-cell division (RND) antibiotic efflux pump	carbapenem;cephalosporin;diaminopyrimidine antibiotic;fluoroquinolone antibiotic;lincosamide antibiotic;macrolide antibiotic;penem;phenicol antibiotic;rifamycin antibiotic;tetracycline antibiotic	antibiotic efflux
	k141_140201	Firmicutes; environmental samples; Firmicutes bacterium CAG:110;	288			gb|BAD59497.1|ARO:3000501|rpoB2	87.368	95	95	1162	rifamycin-resistant beta-subunit of RNA polymerase (rpoB)	rifamycin antibiotic	antibiotic target alteration;antibiotic target replacement
	k141_2515830	Bacteroidetes;	279			gb|AAK07612.2|ARO:3000604|Erm(35)	86.957	46	46	266	Erm 23S ribosomal RNA methyltransferase	lincosamide antibiotic;macrolide antibiotic;streptogramin A antibiotic;streptogramin B antibiotic;streptogramin antibiotic	antibiotic target alteration
	k141_1466673	Firmicutes;	358			gb|AAF01499.1|ARO:3000193|tet(T)	86.441	118	118	651	tetracycline-resistant ribosomal protection protein	tetracycline antibiotic	antibiotic target protection
	k141_1473273	Proteobacteria; delta/epsilon subdivisions; Epsilonproteobacteria; Campylobacterales; Arcobacteraceae; Aliarcobacter; Aliarcobacter cryaerophilus;	1251			gb|AAC75089.1|ARO:3003577|ugd	85.714	28	28	388	pmr phosphoethanolamine transferase	peptide antibiotic	antibiotic target alteration
	k141_1654903	Firmicutes; Clostridia; Eubacteriales; Clostridiaceae; Clostridium; Clostridium aceticum;	296			gb|BAA12910.1|ARO:3000318|mphB	85.714	98	98	302	macrolide phosphotransferase (MPH)	macrolide antibiotic	antibiotic inactivation
	k141_1940267	Firmicutes; Erysipelotrichia; Erysipelotrichales; Erysipelotrichaceae; unclassified Erysipelotrichaceae; Erysipelotrichaceae bacterium MTC7;	443			gb|AHE40557.1|ARO:3002626|ANT(6)-Ia	85.714	147	147	287	ANT(6)	aminoglycoside antibiotic	antibiotic inactivation
	k141_362758	Actinobacteria; Actinomycetia; Corynebacteriales; Corynebacteriaceae; Corynebacterium;	354			gb|BAD59497.1|ARO:3000501|rpoB2	85.593	118	118	1162	rifamycin-resistant beta-subunit of RNA polymerase (rpoB)	rifamycin antibiotic	antibiotic target alteration;antibiotic target replacement
	k141_1909913		251			gb|ACH87088.1|ARO:3000196|tet(32)	85.542	83	83	639	tetracycline-resistant ribosomal protection protein	tetracycline antibiotic	antibiotic target protection
	k141_1455324	Firmicutes; Clostridia; Eubacteriales; unclassified Eubacteriales; Clostridiales bacterium 59_14;	311			gb|BAD59497.1|ARO:3000501|rpoB2	85.437	103	103	1162	rifamycin-resistant beta-subunit of RNA polymerase (rpoB)	rifamycin antibiotic	antibiotic target alteration;antibiotic target replacement
	k141_1435913	Firmicutes; Clostridia; Eubacteriales; Clostridiaceae; Clostridium; Clostridium perfringens;	456			gb|BAA12910.1|ARO:3000318|mphB	85.43	151	151	302	macrolide phosphotransferase (MPH)	macrolide antibiotic	antibiotic inactivation
	k141_1407938	Proteobacteria; Gammaproteobacteria;	329			gb|AAC73564.1|ARO:3000216|acrB	85.321	109	109	1049	resistance-nodulation-cell division (RND) antibiotic efflux pump	cephalosporin;disinfecting agents and antiseptics;fluoroquinolone antibiotic;glycylcycline;penam;phenicol antibiotic;rifamycin antibiotic;tetracycline antibiotic	antibiotic efflux
	k141_1241332	Firmicutes;	377			gb|CAL84423.1|ARO:3004146|cfrC	85.294	34	34	344	Cfr 23S ribosomal RNA methyltransferase	lincosamide antibiotic;oxazolidinone antibiotic;phenicol antibiotic;streptogramin antibiotic	antibiotic target alteration
	k141_1812078	Proteobacteria; Gammaproteobacteria;	204			gb|BAD59497.1|ARO:3000501|rpoB2	85.294	68	68	1162	rifamycin-resistant beta-subunit of RNA polymerase (rpoB)	rifamycin antibiotic	antibiotic target alteration;antibiotic target replacement
	k141_1251457	Proteobacteria; Gammaproteobacteria; Moraxellales; Moraxellaceae; Acinetobacter;	345			gb|ACJ41739.1|ARO:3000780|adeI	85.088	114	114	416	resistance-nodulation-cell division (RND) antibiotic efflux pump	carbapenem;cephalosporin;diaminopyrimidine antibiotic;fluoroquinolone antibiotic;lincosamide antibiotic;macrolide antibiotic;penem;phenicol antibiotic;rifamycin antibiotic;tetracycline antibiotic	antibiotic efflux
	k141_1986950	Firmicutes; Clostridia; Eubacteriales; Clostridiaceae; Clostridium; unclassified Clostridium; Clostridium sp. YIM B02506;	283			gb|AAA20116.1|ARO:3000180|tetA(P)	84.946	93	93	420	major facilitator superfamily (MFS) antibiotic efflux pump	tetracycline antibiotic	antibiotic efflux
	k141_1559490	Proteobacteria; Gammaproteobacteria; Pseudomonadales; Pseudomonadaceae; Thiopseudomonas; Thiopseudomonas denitrificans;	422			gb|AAG07064.1|ARO:3003693|MexK	84.286	140	140	1025	resistance-nodulation-cell division (RND) antibiotic efflux pump	disinfecting agents and antiseptics;macrolide antibiotic;tetracycline antibiotic	antibiotic efflux
	k141_1824587	Firmicutes; Clostridia; Eubacteriales; Clostridiaceae; Clostridium; unclassified Clostridium; Clostridium sp. D43t1_170807_H7;	283			gb|BAA12910.1|ARO:3000318|mphB	84.043	94	94	302	macrolide phosphotransferase (MPH)	macrolide antibiotic	antibiotic inactivation
	k141_1900811	Firmicutes; Clostridia; Eubacteriales; Oscillospiraceae;	234			gb|ABR14060.1|ARO:3002838|lnuD	83.721	43	43	164	lincosamide nucleotidyltransferase (LNU)	lincosamide antibiotic	antibiotic inactivation
	k141_1824592	Firmicutes; Clostridia; Eubacteriales; Clostridiaceae; Clostridium; unclassified Clostridium; Clostridium sp. D43t1_170807_H7;	292			gb|BAA12910.1|ARO:3000318|mphB	83.505	97	97	302	macrolide phosphotransferase (MPH)	macrolide antibiotic	antibiotic inactivation
	k141_2418720	Firmicutes;	290			gb|BAA12910.1|ARO:3000318|mphB	83.333	96	96	302	macrolide phosphotransferase (MPH)	macrolide antibiotic	antibiotic inactivation
	k141_1915728	Firmicutes; Clostridia; Eubacteriales; Clostridiaceae; Clostridium; Clostridium perfringens;	272			gb|BAA12910.1|ARO:3000318|mphB	83.333	90	90	302	macrolide phosphotransferase (MPH)	macrolide antibiotic	antibiotic inactivation
	k141_1556867	Proteobacteria; Gammaproteobacteria; Pseudomonadales; Pseudomonadaceae; Denitrificimonas; Denitrificimonas caeni;	303			gb|AAA74437.1|ARO:3000378|MexB	83	100	100	1046	resistance-nodulation-cell division (RND) antibiotic efflux pump	aminocoumarin antibiotic;carbapenem;cephalosporin;cephamycin;diaminopyrimidine antibiotic;fluoroquinolone antibiotic;macrolide antibiotic;monobactam;penam;penem;peptide antibiotic;phenicol antibiotic;sulfonamide antibiotic;tetracycline antibiotic	antibiotic efflux
	k141_304406	Firmicutes;	1819	Tom3-118		gb|AAA88548.1|ARO:3002597|AAC6_Ie_APH2_Ia	82.963	405	405	479	AAC(6');APH(2'')	aminoglycoside antibiotic	antibiotic inactivation
	k141_390470	Firmicutes;	221			gb|BAA12910.1|ARO:3000318|mphB	82.192	73	73	302	macrolide phosphotransferase (MPH)	macrolide antibiotic	antibiotic inactivation
	k141_1946529	Proteobacteria; Gammaproteobacteria;	859			gb|AIA35096.1|ARO:3005059|LptD	82.168	286	286	782	ATP-binding cassette (ABC) antibiotic efflux pump	aminocoumarin antibiotic;carbapenem;peptide antibiotic;rifamycin antibiotic	antibiotic efflux
	k141_1276677	Proteobacteria; Gammaproteobacteria; Enterobacterales; Enterobacteriaceae;	321			gb|AAC74149.2|ARO:3001216|mdtH	81.818	33	33	402	major facilitator superfamily (MFS) antibiotic efflux pump	fluoroquinolone antibiotic	antibiotic efflux
	k141_1749701	Firmicutes; Clostridia; Eubacteriales; Clostridiaceae; Clostridium;	283			gb|BAA12910.1|ARO:3000318|mphB	81.72	93	93	302	macrolide phosphotransferase (MPH)	macrolide antibiotic	antibiotic inactivation
	k141_170455	Firmicutes; Clostridia; Eubacteriales; Clostridiaceae; Clostridium; Clostridium aceticum;	434			gb|BAA12910.1|ARO:3000318|mphB	81.481	81	81	302	macrolide phosphotransferase (MPH)	macrolide antibiotic	antibiotic inactivation
	k141_1928143	Firmicutes;	241			gb|AAL73129.1|ARO:3000616|mel	81.25	80	80	405	msr-type ABC-F protein	macrolide antibiotic;streptogramin antibiotic	antibiotic target protection
	k141_1387591	Firmicutes; Clostridia; Eubacteriales; Lachnospiraceae; Herbinix; Herbinix hemicellulosilytica;	283			gb|ABR14060.1|ARO:3002838|lnuD	81.159	69	69	164	lincosamide nucleotidyltransferase (LNU)	lincosamide antibiotic	antibiotic inactivation
	k141_139288		238			gb|CBH51823.1|ARO:3000556|tet(44)	81.013	79	79	640	tetracycline-resistant ribosomal protection protein	tetracycline antibiotic	antibiotic target protection
	k141_1677988	Proteobacteria; Gammaproteobacteria; Alteromonadales; Pseudoalteromonadaceae; Pseudoalteromonas;	205			gb|AAC75089.1|ARO:3003577|ugd	80.882	68	68	388	pmr phosphoethanolamine transferase	peptide antibiotic	antibiotic target alteration
	k141_1348039		218			gb|CAC41371.2|ARO:3007119|tet(O/32/O)	80.556	72	72	639	tetracycline-resistant ribosomal protection protein	tetracycline antibiotic	antibiotic target protection
	k141_2545456		2468	Tom3-118		gb|ABR14060.1|ARO:3002838|lnuD	80.247	81	81	164	lincosamide nucleotidyltransferase (LNU)	lincosamide antibiotic	antibiotic inactivation
	k141_1356370	Firmicutes; Clostridia; Eubacteriales; Oscillospiraceae; Subdoligranulum;	330			gb|BAD59497.1|ARO:3000501|rpoB2	80	110	110	1162	rifamycin-resistant beta-subunit of RNA polymerase (rpoB)	rifamycin antibiotic	antibiotic target alteration;antibiotic target replacement
	k141_2212052	Proteobacteria; Gammaproteobacteria; Alteromonadales; Pseudoalteromonadaceae; Pseudoalteromonas; unclassified Pseudoalteromonas;	227			gb|AAC75089.1|ARO:3003577|ugd	80	75	75	388	pmr phosphoethanolamine transferase	peptide antibiotic	antibiotic target alteration
	k141_1892342	Proteobacteria; Gammaproteobacteria; Pseudomonadales; Pseudomonadaceae; Denitrificimonas; Denitrificimonas caeni;	255			gb|AAG07064.1|ARO:3003693|MexK	80	85	85	1025	resistance-nodulation-cell division (RND) antibiotic efflux pump	disinfecting agents and antiseptics;macrolide antibiotic;tetracycline antibiotic	antibiotic efflux
	k141_1992458	Firmicutes;	303			gb|BAA12910.1|ARO:3000318|mphB	80	100	100	302	macrolide phosphotransferase (MPH)	macrolide antibiotic	antibiotic inactivation
	k141_461067	Firmicutes;	1034			gb|WP_041777404.1|ARO:3004480|Bado_rpoB_RIF	80	40	40	1186	rifamycin-resistant beta-subunit of RNA polymerase (rpoB)	rifamycin antibiotic	antibiotic target alteration;antibiotic target replacement
	k141_1422682	Firmicutes; Clostridia; Eubacteriales;	1707	Tom3-118		gb|AAC36915.1|ARO:3000593|ErmQ	100	257	258	257	Erm 23S ribosomal RNA methyltransferase	lincosamide antibiotic;macrolide antibiotic;streptogramin A antibiotic;streptogramin B antibiotic;streptogramin antibiotic	antibiotic target alteration
	k141_1481140	Proteobacteria; Gammaproteobacteria; Moraxellales; Moraxellaceae; Acinetobacter; Acinetobacter gerneri; Acinetobacter gerneri DSM 14967 = CIP 107464 = MTCC 9824;	4635	Tom3-118		gb|AAW66497.1|ARO:3000566|tet(39)	100	395	396	395	major facilitator superfamily (MFS) antibiotic efflux pump	tetracycline antibiotic	antibiotic efflux
	k141_1512732		3539	Tom3-118		gb|AAA27459.1|ARO:3004683|aadS	100	287	288	287	ANT(6)	aminoglycoside antibiotic	antibiotic inactivation
	k141_1534238	Firmicutes; Bacilli; Lactobacillales; Enterococcaceae; Enterococcus;	3025	Tom3-118		gb|AXY65402.1|ARO:3005021|cfr(D)	100	357	358	357	Cfr 23S ribosomal RNA methyltransferase	glycopeptide antibiotic;lincosamide antibiotic;oxazolidinone antibiotic;phenicol antibiotic;streptogramin antibiotic	antibiotic target alteration
	k141_1610575	Proteobacteria; Gammaproteobacteria; Pseudomonadales; Pseudomonadaceae; Pseudomonas; Pseudomonas aeruginosa group; Pseudomonas aeruginosa;	3144	Tom3-118		gb|ACB05808.1|ARO:3003109|msrE	100	491	492	491	msr-type ABC-F protein	macrolide antibiotic;streptogramin antibiotic	antibiotic target protection
	k141_1610575	Proteobacteria; Gammaproteobacteria; Pseudomonadales; Pseudomonadaceae; Pseudomonas; Pseudomonas aeruginosa group; Pseudomonas aeruginosa;	3144	Tom3-118		gb|ABI20451.1|ARO:3003741|mphE	100	294	295	294	macrolide phosphotransferase (MPH)	macrolide antibiotic	antibiotic inactivation
	k141_1786844	Proteobacteria; Gammaproteobacteria;	2517	Tom3-118		gb|CAA30695.1|ARO:3002685|catIII	100	213	214	213	chloramphenicol acetyltransferase (CAT)	phenicol antibiotic	antibiotic inactivation
	k141_2079296		3875	Tom3-118		gb|BAE15963.1|ARO:3002868|dfrG	100	165	166	165	trimethoprim resistant dihydrofolate reductase dfr	N/A	antibiotic target replacement
	k141_223866		3951	Tom3-118		gb|OPG86592.1|ARO:3004626|Erm(49)	100	304	305	304	Erm 23S ribosomal RNA methyltransferase	lincosamide antibiotic;macrolide antibiotic;streptogramin antibiotic	antibiotic target alteration
	k141_249239		3595	Tom3-118		gb|AAD01868.1|ARO:3002867|dfrF	100	156	158	164	trimethoprim resistant dihydrofolate reductase dfr	N/A	antibiotic target replacement
	k141_897494	Firmicutes; Bacilli; Lactobacillales; Enterococcaceae; Enterococcus; Enterococcus faecium;	4496	Tom3-118		gb|CAL64019.1|ARO:3003441|cfrA	100	349	350	349	Cfr 23S ribosomal RNA methyltransferase	lincosamide antibiotic;oxazolidinone antibiotic;phenicol antibiotic;pleuromutilin antibiotic;streptogramin A antibiotic;streptogramin antibiotic	antibiotic target alteration
	k141_189384	Firmicutes; Clostridia; Eubacteriales; Lachnospiraceae; Anaerobium; Anaerobium acetethylicum;	4012	Tom3-236	d__Bacteria;p__Fibrobacterota;c__Fibrobacteria;o__Fibrobacterales;f__Fibrobacteraceae;g__Fibro-01;s__Fibro-01 sp001462345	gb|AAL05554.1|ARO:3003206|lsaE	100	138	139	267	lsa-type ABC-F protein	lincosamide antibiotic;pleuromutilin antibiotic;streptogramin antibiotic	antibiotic target protection
	k141_1088876	Bacteroidetes; Flavobacteriia; Flavobacteriales; Weeksellaceae; Elizabethkingia; Elizabethkingia meningoseptica;	4416			gb|AAL59753.1|ARO:3000412|sul2	100	271	272	271	sulfonamide resistant sul	N/A	antibiotic target replacement
	k141_11244		6134			gb|AAA88548.1|ARO:3002597|AAC6_Ie_APH2_Ia	100	479	480	479	AAC(6');APH(2'')	aminoglycoside antibiotic	antibiotic inactivation
	k141_11244		6134			gb|AGW81558.1|ARO:3002631|spd	100	257	258	257	ANT(9)	aminoglycoside antibiotic	antibiotic inactivation
	k141_1198790	Proteobacteria; Gammaproteobacteria; Enterobacterales; Enterobacteriaceae; Salmonella; Salmonella enterica;	1283			gb|AEH26330.1|ARO:3005009|qacE	100	106	107	110	major facilitator superfamily (MFS) antibiotic efflux pump	disinfecting agents and antiseptics	antibiotic efflux
	k141_1255040	Bacteroidetes; Flavobacteriia; Flavobacteriales;	576			gb|AKO71461.1|ARO:3004608|EreD	100	132	133	408	macrolide esterase	macrolide antibiotic	antibiotic inactivation
	k141_1268509		281			gb|ABF69686.1|ARO:3007122|tet(O/W/32/O)	100	91	92	639	tetracycline-resistant ribosomal protection protein	tetracycline antibiotic	antibiotic target protection
	k141_1281500	Proteobacteria; Gammaproteobacteria;	2151			gb|ADI55014.1|ARO:3002801|QnrVC4	100	218	219	218	quinolone resistance protein (qnr)	fluoroquinolone antibiotic	antibiotic target protection
	k141_2039819	Proteobacteria;	802			gb|AVM85875.1|ARO:3004698|MCR-5.2	100	105	106	546	N/A	peptide antibiotic	N/A
	k141_2050171		1976			gb|AEJ33969.1|ARO:3000410|sul1	100	279	280	279	sulfonamide resistant sul	sulfonamide antibiotic	antibiotic target replacement
	k141_2081371	Proteobacteria; Gammaproteobacteria; Enterobacterales; Enterobacteriaceae;	3620			gb|CAA24743.1|ARO:3002655|APH(4)-Ia	100	341	342	341	APH(4)	aminoglycoside antibiotic	antibiotic inactivation
	k141_14173	Proteobacteria; Gammaproteobacteria; Enterobacterales; Enterobacteriaceae; Enterobacter; Enterobacter cloacae complex; Enterobacter cloacae;	2569			gb|CAE51638.1|ARO:3002641|APH(3')-Ia	100	271	272	271	APH(3')	aminoglycoside antibiotic	antibiotic inactivation
	k141_1560199		5527			gb|AMP42492.1|ARO:3004441|tet(59)	100	400	401	400	major facilitator superfamily (MFS) antibiotic efflux pump	tetracycline antibiotic	antibiotic efflux
	k141_160757		239			gb|CAA79727.1|ARO:3000191|tet(Q)	100	71	72	657	tetracycline-resistant ribosomal protection protein	tetracycline antibiotic	antibiotic target protection
	k141_165812		1279			gb|AHK10285.1|ARO:3002859|dfrA14	100	152	153	157	trimethoprim resistant dihydrofolate reductase dfr	diaminopyrimidine antibiotic	antibiotic target replacement
	k141_1724790	Firmicutes; Bacilli; Bacillales; Staphylococcaceae; Staphylococcus; Staphylococcus aureus;	1197			gb|CBL58195.1|ARO:3002831|vgaC	100	312	313	522	vga-type ABC-F protein	lincosamide antibiotic;pleuromutilin antibiotic;streptogramin A antibiotic;streptogramin antibiotic	antibiotic target protection
	k141_1726089		451			gb|WP_015740450.1|ARO:3007015|qacG	100	107	108	107	small multidrug resistance (SMR) antibiotic efflux pump	disinfecting agents and antiseptics	antibiotic efflux
	k141_2534641		2482			gb|ACS83559.1|ARO:3004601|LnuP	100	166	167	166	lincosamide nucleotidyltransferase (LNU)	lincosamide antibiotic	antibiotic inactivation
	k141_1799209	Proteobacteria; Gammaproteobacteria; Moraxellales; Moraxellaceae; Acinetobacter; Acinetobacter lwoffii;	2080			gb|CTQ57092.1|ARO:3004682|aadA27	100	143	144	262	ANT(3'')	aminoglycoside antibiotic	antibiotic inactivation
	k141_2051653		1775			gb|CAA75663.1|ARO:3000175|tet(H)	100	400	401	400	major facilitator superfamily (MFS) antibiotic efflux pump	tetracycline antibiotic	antibiotic efflux
	k141_1848908		973			gb|ABG72894.1|ARO:3002621|aadA24	100	69	70	259	ANT(3'')	aminoglycoside antibiotic	antibiotic inactivation
	k141_1902877	Firmicutes; Bacilli;	694			gb|CBL80435.1|ARO:3002869|dfrK	100	162	164	163	trimethoprim resistant dihydrofolate reductase dfr	diaminopyrimidine antibiotic	antibiotic target replacement
	k141_1951799	Proteobacteria; Gammaproteobacteria;	2030			gb|AAF27727.1|ARO:3002602|aadA2	100	259	260	259	ANT(3'')	aminoglycoside antibiotic	antibiotic inactivation
	k141_436714		708			gb|AAW34150.1|ARO:3004191|APH(2'')-If	100	125	126	297	APH(2'')	aminoglycoside antibiotic	antibiotic inactivation
	k141_1980824	Proteobacteria; Gammaproteobacteria; Enterobacterales; Morganellaceae; Proteus; Proteus mirabilis;	1972			gb|CAI57696.1|ARO:3002614|aadA14	100	105	106	261	ANT(3'')	aminoglycoside antibiotic	antibiotic inactivation
	k141_1990530		1079			gb|AAC76539.1|ARO:3000796|mdtF	100	126	127	1037	resistance-nodulation-cell division (RND) antibiotic efflux pump	fluoroquinolone antibiotic;macrolide antibiotic;penam	antibiotic efflux
	k141_1998085	environmental samples; uncultured bacterium;	1003			gb|CAB51471.1|ARO:3004359|ACI-1	100	284	285	284	ACI beta-lactamase	cephalosporin;penam;penem	antibiotic inactivation
	k141_759025	Proteobacteria; Gammaproteobacteria;	2216			gb|WP_000949574.1|ARO:3005348|DfrA36	100	170	171	195	trimethoprim resistant dihydrofolate reductase dfr	N/A	antibiotic target replacement
	k141_2050171		1976			gb|AAC44316.1|ARO:3005010|qacEdelta1	100	115	116	115	major facilitator superfamily (MFS) antibiotic efflux pump	disinfecting agents and antiseptics	antibiotic efflux
	k141_2051302		1516			gb|AAC76093.1|ARO:3002986|bacA	100	79	80	273	undecaprenyl pyrophosphate related proteins	peptide antibiotic	antibiotic target alteration
	k141_211212	Firmicutes; Bacilli; Bacillales; Staphylococcaceae; Staphylococcus; Staphylococcus aureus;	4386			gb|CBY88983.1|ARO:3002833|vgaE	99.776	447	448	524	vga-type ABC-F protein	lincosamide antibiotic;pleuromutilin antibiotic;streptogramin A antibiotic;streptogramin antibiotic	antibiotic target protection
	k141_1045322	Proteobacteria; Gammaproteobacteria; Enterobacterales; Enterobacteriaceae;	9395	Tom3-118		gb|CBY77552.1|ARO:3003106|Erm(42)	99.668	301	304	301	Erm 23S ribosomal RNA methyltransferase	lincosamide antibiotic;macrolide antibiotic;streptogramin antibiotic	antibiotic target alteration
	k141_1756728	Proteobacteria; Gammaproteobacteria;	1930	Tom3-118		gb|AAC09012.1|ARO:3002243|CARB-4	99.653	288	289	288	CARB beta-lactamase	penam	antibiotic inactivation
	k141_1088876	Bacteroidetes; Flavobacteriia; Flavobacteriales; Weeksellaceae; Elizabethkingia; Elizabethkingia meningoseptica;	4416			gb|AAC23556.1|ARO:3002660|APH(6)-Id	99.64	278	279	278	APH(6)	aminoglycoside antibiotic	antibiotic inactivation
	k141_1088876	Bacteroidetes; Flavobacteriia; Flavobacteriales; Weeksellaceae; Elizabethkingia; Elizabethkingia meningoseptica;	4416			gb|ABK33456.1|ARO:3002639|APH(3'')-Ib	99.625	267	268	267	APH(3'')	aminoglycoside antibiotic	antibiotic inactivation
	k141_1222255		2529	Tom3-134	d__Bacteria;p__Firmicutes_A;c__Clostridia;o__Lachnospirales;f__Lachnospiraceae;g__CAG-303;s__	gb|AAC37034.1|ARO:3000522|ErmG	99.59	244	247	244	Erm 23S ribosomal RNA methyltransferase	lincosamide antibiotic;macrolide antibiotic;streptogramin A antibiotic;streptogramin B antibiotic;streptogramin antibiotic	antibiotic target alteration
	k141_1163554		6900			gb|AAA23215.1|ARO:3002687|catQ	99.543	219	220	219	chloramphenicol acetyltransferase (CAT)	phenicol antibiotic	antibiotic inactivation
	k141_2377902	Firmicutes; Bacilli; Lactobacillales; Carnobacteriaceae; Jeotgalibaca; Jeotgalibaca ciconiae;	4012	Tom3-118		gb|AFN69318.1|ARO:3004658|catA8	99.535	215	216	215	chloramphenicol acetyltransferase (CAT)	phenicol antibiotic	antibiotic inactivation
	k141_1176337	Proteobacteria; Gammaproteobacteria; Pseudomonadales; Pseudomonadaceae; Pseudomonas; Pseudomonas stutzeri group; Pseudomonas stutzeri subgroup; Pseudomonas stutzeri;	2365			gb|AAP15294.1|ARO:3002675|catB2	99.524	210	211	210	chloramphenicol acetyltransferase (CAT)	phenicol antibiotic	antibiotic inactivation
	k141_1917597	Proteobacteria; Gammaproteobacteria; Enterobacterales; Enterobacteriaceae; Salmonella; Salmonella enterica; Salmonella enterica subsp. enterica; Salmonella enterica subsp. enterica serovar Corvallis;	4425			gb|AAG16656.1|ARO:3002705|floR	99.505	404	405	404	major facilitator superfamily (MFS) antibiotic efflux pump	phenicol antibiotic	antibiotic efflux
	k141_1154251		1750			gb|AAA27471.1|ARO:3000205|tet(X)	99.485	388	389	388	tetracycline inactivation enzyme	glycylcycline;tetracycline antibiotic	antibiotic inactivation
	k141_1102873	Firmicutes; Bacilli; Bacillales; Staphylococcaceae; Staphylococcus; Staphylococcus aureus; Staphylococcus aureus M0763;	4401			gb|CAA26964.1|ARO:3000347|ErmA	99.482	193	194	243	Erm 23S ribosomal RNA methyltransferase	lincosamide antibiotic;macrolide antibiotic;streptogramin A antibiotic;streptogramin B antibiotic;streptogramin antibiotic	antibiotic target alteration
	k141_1035777	Proteobacteria; Gammaproteobacteria;	3118	Tom3-118		gb|CAE53424.1|ARO:3003016|dfrA20	99.408	169	170	169	trimethoprim resistant dihydrofolate reductase dfr	N/A	antibiotic target replacement
	k141_2042145	Bacteroidetes; Bacteroidia; Bacteroidales;	21777			gb|AAD23513.1|ARO:3003002|CfxA2	99.377	321	322	321	CfxA beta-lactamase	cephamycin	antibiotic inactivation
	k141_1152505	Bacteroidetes; Bacteroidia; Bacteroidales; Prevotellaceae; Prevotella; Prevotella copri;	20923			gb|ACT97371.1|ARO:3003097|CfxA6	99.375	320	321	331	CfxA beta-lactamase	cephamycin	antibiotic inactivation
	k141_1938877	Proteobacteria; Gammaproteobacteria; Vibrionales; Vibrionaceae; Vibrio; Vibrio cholerae; Vibrio cholerae O139;	1365			gb|AAP74961.2|ARO:3002854|dfrA1	99.363	157	158	157	trimethoprim resistant dihydrofolate reductase dfr	N/A	antibiotic target replacement
	k141_15041		590			gb|AAK63040.1|ARO:3002635|APH(2'')-IIa	99.329	149	150	299	APH(2'')	aminoglycoside antibiotic	antibiotic inactivation
	k141_1020669	Proteobacteria; Gammaproteobacteria; Enterobacterales; Enterobacteriaceae;	444			gb|BAA11237.1|ARO:3000254|emrY	99.315	146	147	512	major facilitator superfamily (MFS) antibiotic efflux pump	tetracycline antibiotic	antibiotic efflux
	k141_1063511	Proteobacteria; delta/epsilon subdivisions; Epsilonproteobacteria; Campylobacterales; Arcobacteraceae; Aliarcobacter; Aliarcobacter butzleri;	1865	Tom3-118		gb|ANW35663.1|ARO:3003620|OXA-464	99.209	253	254	253	OXA beta-lactamase	carbapenem;cephalosporin;penam	antibiotic inactivation
	k141_1071383	Firmicutes; Tissierellia; Tissierellales; Peptoniphilaceae; Helcococcus; Helcococcus kunzii;	4536	Tom3-118		gb|ANZ79476.1|ARO:3003908|Erm(47)	99.187	246	247	246	Erm 23S ribosomal RNA methyltransferase	lincosamide antibiotic;macrolide antibiotic;streptogramin B antibiotic;streptogramin antibiotic	antibiotic target alteration
	k141_2518759	Firmicutes; Bacilli;	4411	Tom3-118		gb|CAD70268.1|ARO:3002704|fexA	99.158	475	476	475	major facilitator superfamily (MFS) antibiotic efflux pump	phenicol antibiotic	antibiotic efflux
	k141_2179386		498			gb|BAA12910.1|ARO:3000318|mphB	99.123	114	115	302	macrolide phosphotransferase (MPH)	macrolide antibiotic	antibiotic inactivation
	k141_1990530		1079			gb|ANK04027.1|ARO:3003838|gadW	99.099	111	112	242	resistance-nodulation-cell division (RND) antibiotic efflux pump	fluoroquinolone antibiotic;macrolide antibiotic;penam	antibiotic efflux
	k141_2096204	Proteobacteria; Gammaproteobacteria; Pseudomonadales; Pseudomonadaceae; Pseudomonas; Pseudomonas helleri;	5061	Tom3-111	d__Bacteria;p__Verrucomicrobiota;c__Lentisphaeria;o__UBA1407;f__UBA1407;g__;s__	gb|AAZ42322.1|ARO:3005098|qacL	99.091	110	111	110	small multidrug resistance (SMR) antibiotic efflux pump	disinfecting agents and antiseptics	antibiotic efflux
	k141_1322134	Firmicutes; Bacilli; Bacillales; Staphylococcaceae; Mammaliicoccus; Mammaliicoccus sciuri;	790			gb|CAD55144.1|ARO:3007014|qacJ	99.065	107	108	107	small multidrug resistance (SMR) antibiotic efflux pump	disinfecting agents and antiseptics	antibiotic efflux
	k141_321623	Bacteroidetes; Bacteroidia; Bacteroidales;	314			gb|CAA79727.1|ARO:3000191|tet(Q)	98.99	99	100	657	tetracycline-resistant ribosomal protection protein	tetracycline antibiotic	antibiotic target protection
	k141_1014717	Firmicutes; Bacilli; Lactobacillales;	546			gb|AKA86814.1|ARO:3003746|optrA	98.889	180	181	655	Miscellaneous ABC-F subfamily ATP-binding cassette ribosomal protection proteins	oxazolidinone antibiotic;phenicol antibiotic	antibiotic target protection
	k141_1916150		2585			gb|AAK63041.1|ARO:3004629|AAC(6')-Im	98.876	178	179	178	AAC(6')	aminoglycoside antibiotic	antibiotic inactivation
	k141_1991304		283			gb|CAA79727.1|ARO:3000191|tet(Q)	98.837	86	87	657	tetracycline-resistant ribosomal protection protein	tetracycline antibiotic	antibiotic target protection
	k141_1141244		281			gb|CAA75663.1|ARO:3000175|tet(H)	98.734	79	80	400	major facilitator superfamily (MFS) antibiotic efflux pump	tetracycline antibiotic	antibiotic efflux
	k141_2032276	Firmicutes;	382			gb|CAM12479.1|ARO:3000567|tet(40)	98.701	77	78	406	major facilitator superfamily (MFS) antibiotic efflux pump	tetracycline antibiotic	antibiotic efflux
	k141_1025535	Firmicutes; Bacilli; Lactobacillales; Enterococcaceae; Enterococcus;	986			gb|AKA86814.1|ARO:3003746|optrA	98.697	307	308	655	Miscellaneous ABC-F subfamily ATP-binding cassette ribosomal protection proteins	oxazolidinone antibiotic;phenicol antibiotic	antibiotic target protection
	k141_1240873	Proteobacteria; Gammaproteobacteria; Enterobacterales; Enterobacteriaceae;	282			gb|AAL59753.1|ARO:3000412|sul2	98.649	74	75	271	sulfonamide resistant sul	N/A	antibiotic target replacement
	k141_1309580	Firmicutes; Tissierellia; Tissierellales; Peptoniphilaceae; Peptoniphilus;	436			gb|AAF01499.1|ARO:3000193|tet(T)	98.592	142	144	651	tetracycline-resistant ribosomal protection protein	tetracycline antibiotic	antibiotic target protection
	k141_160764	Bacteroidetes; Bacteroidia; Bacteroidales;	240			gb|CAA79727.1|ARO:3000191|tet(Q)	98.592	71	72	657	tetracycline-resistant ribosomal protection protein	tetracycline antibiotic	antibiotic target protection
	k141_1324790		205			gb|CBH51823.1|ARO:3000556|tet(44)	98.507	67	68	640	tetracycline-resistant ribosomal protection protein	tetracycline antibiotic	antibiotic target protection
	k141_1896476		4221			gb|AAN06707.1|ARO:3000165|tet(A)	98.481	395	400	424	major facilitator superfamily (MFS) antibiotic efflux pump	tetracycline antibiotic	antibiotic efflux
	k141_654091	Proteobacteria; Gammaproteobacteria;	3033	Tom3-118		gb|CAA30578.1|ARO:3002652|APH(3')-VIa	98.456	259	260	259	APH(3')	aminoglycoside antibiotic	antibiotic inactivation
	k141_1172352		10238	Tom3-211	d__Bacteria;p__Spirochaetota;c__Spirochaetia;o__Sphaerochaetales;f__Sphaerochaetaceae;g__;s__	gb|AAY32951.1|ARO:3002837|lnuC	98.171	164	165	164	lincosamide nucleotidyltransferase (LNU)	lincosamide antibiotic	antibiotic inactivation
	k141_2382161	Firmicutes;	6980	Tom3-16	d__Bacteria;p__Firmicutes;c__Bacilli;o__Lactobacillales;f__Carnobacteriaceae;g__Atopostipes;s__	gb|BAB82500.1|ARO:3000186|tet(M)	98.148	162	163	639	tetracycline-resistant ribosomal protection protein	tetracycline antibiotic	antibiotic target protection
	k141_2092655	Firmicutes;	2795			gb|AAA23018.1|ARO:3004454|Ccol_ACT_CHL	98.068	207	208	207	chloramphenicol acetyltransferase (CAT)	phenicol antibiotic	antibiotic inactivation
	k141_427299		1387			gb|APU52409.1|ARO:3004085|lnuG	97.99	199	200	267	lincosamide nucleotidyltransferase (LNU)	lincosamide antibiotic	antibiotic inactivation
	k141_1254016	Proteobacteria;	1110			gb|AAO38247.1|ARO:3000361|EreA	97.98	297	298	406	macrolide esterase	macrolide antibiotic	antibiotic inactivation
	k141_304063		3426	Tom3-118		gb|AAA20117.1|ARO:3000195|tetB(P)	97.853	652	653	652	tetracycline-resistant ribosomal protection protein	tetracycline antibiotic	antibiotic target protection
	k141_1970606	Firmicutes; Clostridia; Eubacteriales; Eubacteriales incertae sedis; Eubacteriales Family XIII. Incertae Sedis; Mogibacterium; unclassified Mogibacterium; Mogibacterium sp. NSJ-24;	687			gb|ACH87088.1|ARO:3000196|tet(32)	97.714	175	176	639	tetracycline-resistant ribosomal protection protein	tetracycline antibiotic	antibiotic target protection
	k141_1456876	Firmicutes; Clostridia; Eubacteriales; Clostridiaceae; Clostridium; environmental samples; Clostridium sp. CAG:221;	46827	Tom3-218		gb|AAA20116.1|ARO:3000180|tetA(P)	97.549	408	411	420	major facilitator superfamily (MFS) antibiotic efflux pump	tetracycline antibiotic	antibiotic efflux
	k141_1157109		663			gb|AAA26652.1|ARO:3002835|lnuA	97.516	161	162	161	lincosamide nucleotidyltransferase (LNU)	lincosamide antibiotic	antibiotic inactivation
	k141_1483303		1585	Tom3-118		gb|CBH51823.1|ARO:3000556|tet(44)	97.436	78	79	640	tetracycline-resistant ribosomal protection protein	tetracycline antibiotic	antibiotic target protection
	k141_2042415		4486			gb|CAA10975.1|ARO:3000194|tet(W)	97.34	639	640	639	tetracycline-resistant ribosomal protection protein	tetracycline antibiotic	antibiotic target protection
	k141_188421	Firmicutes; Clostridia; Eubacteriales; Oscillospiraceae; Oscillibacter; Oscillibacter ruminantium;	16176			gb|ACJ63262.1|ARO:3003107|mef(B)	97.311	409	410	409	major facilitator superfamily (MFS) antibiotic efflux pump	macrolide antibiotic	antibiotic efflux
	k141_390975	Firmicutes;	224			gb|CAM12479.1|ARO:3000567|tet(40)	97.26	73	74	406	major facilitator superfamily (MFS) antibiotic efflux pump	tetracycline antibiotic	antibiotic efflux
	k141_155472		359			gb|AAD25538.1|ARO:3000174|tet(G)	97.248	109	110	391	major facilitator superfamily (MFS) antibiotic efflux pump	tetracycline antibiotic	antibiotic efflux
	k141_1938385		1621			gb|CBH51823.1|ARO:3000556|tet(44)	97.183	355	356	640	tetracycline-resistant ribosomal protection protein	tetracycline antibiotic	antibiotic target protection
	k141_1833500		281			gb|AAA88675.1|ARO:3000498|ErmF	96.703	91	92	266	Erm 23S ribosomal RNA methyltransferase	lincosamide antibiotic;macrolide antibiotic;streptogramin A antibiotic;streptogramin B antibiotic;streptogramin antibiotic	antibiotic target alteration
	k141_1360304		442			gb|AMP42147.1|ARO:3004442|tet(W/N/W)	96.503	143	145	639	tetracycline-resistant ribosomal protection protein	tetracycline antibiotic	antibiotic target protection
	k141_26482		1997			gb|AAL05554.1|ARO:3003206|lsaE	96.377	138	139	267	lsa-type ABC-F protein	lincosamide antibiotic;pleuromutilin antibiotic;streptogramin antibiotic	antibiotic target protection
	k141_1507897		812			gb|AAB53445.1|ARO:3002897|SAT-4	96.262	107	108	180	streptothricin acetyltransferase (SAT)	nucleoside antibiotic	antibiotic inactivation
	k141_1152768	Bacteroidetes;	265			gb|AAK07612.2|ARO:3000604|Erm(35)	96.053	76	77	266	Erm 23S ribosomal RNA methyltransferase	lincosamide antibiotic;macrolide antibiotic;streptogramin A antibiotic;streptogramin B antibiotic;streptogramin antibiotic	antibiotic target alteration
	k141_1662297	Firmicutes; Clostridia; Eubacteriales; Oscillospiraceae; Oscillibacter; Oscillibacter ruminantium;	1048			gb|ACJ63262.1|ARO:3003107|mef(B)	95.745	329	330	409	major facilitator superfamily (MFS) antibiotic efflux pump	macrolide antibiotic	antibiotic efflux
	k141_1311926	Proteobacteria; Gammaproteobacteria; Moraxellales; Moraxellaceae; Psychrobacter; Psychrobacter fulvigenes;	1103			gb|AAA23018.1|ARO:3004454|Ccol_ACT_CHL	95.652	207	208	207	chloramphenicol acetyltransferase (CAT)	phenicol antibiotic	antibiotic inactivation
	k141_263351	Firmicutes; Clostridia; Eubacteriales; Lachnospiraceae;	1829	Tom3-118		gb|AAK63041.1|ARO:3004629|AAC(6')-Im	95.506	178	179	178	AAC(6')	aminoglycoside antibiotic	antibiotic inactivation
	k141_2053945	Bacteroidetes; Bacteroidia; Bacteroidales; Prevotellaceae; Prevotella; Prevotella copri;	7760			gb|CAA79727.1|ARO:3000191|tet(Q)	95.476	641	642	657	tetracycline-resistant ribosomal protection protein	tetracycline antibiotic	antibiotic target protection
	k141_13315		1987			gb|AMP42147.1|ARO:3004442|tet(W/N/W)	95.214	585	586	639	tetracycline-resistant ribosomal protection protein	tetracycline antibiotic	antibiotic target protection
	k141_1688263	Proteobacteria; Gammaproteobacteria; Enterobacterales; Enterobacteriaceae; Escherichia; Escherichia coli;	551			gb|AAC77293.1|ARO:3001214|mdtM	95.122	123	124	410	major facilitator superfamily (MFS) antibiotic efflux pump	disinfecting agents and antiseptics;fluoroquinolone antibiotic;lincosamide antibiotic;nucleoside antibiotic;phenicol antibiotic	antibiotic efflux
	k141_1792474	Firmicutes;	1717			gb|CAB41414.1|ARO:3002836|lnuB	95.025	201	202	267	lincosamide nucleotidyltransferase (LNU)	lincosamide antibiotic	antibiotic inactivation
	k141_2135179	Firmicutes; Clostridia; Eubacteriales; Peptostreptococcaceae; Terrisporobacter; Terrisporobacter petrolearius;	1448			gb|CAB41414.1|ARO:3002836|lnuB	95.025	201	202	267	lincosamide nucleotidyltransferase (LNU)	lincosamide antibiotic	antibiotic inactivation
	k141_1927023		2502			gb|AAR29969.1|ARO:3007121|tet(O/W)	94.969	318	320	639	tetracycline-resistant ribosomal protection protein	tetracycline antibiotic	antibiotic target protection
	k141_1195950	Proteobacteria; Gammaproteobacteria; Enterobacterales; Morganellaceae; Morganella; Morganella morganii;	4965	Tom3-111	d__Bacteria;p__Verrucomicrobiota;c__Lentisphaeria;o__UBA1407;f__UBA1407;g__;s__	gb|AAD25538.1|ARO:3000174|tet(G)	94.629	391	392	391	major facilitator superfamily (MFS) antibiotic efflux pump	tetracycline antibiotic	antibiotic efflux
	k141_1002852	Bacteroidetes; Bacteroidia; Bacteroidales; Prevotellaceae;	903			gb|CAA79727.1|ARO:3000191|tet(Q)	94.545	110	111	657	tetracycline-resistant ribosomal protection protein	tetracycline antibiotic	antibiotic target protection
	k141_1412232		242			gb|CAH10847.1|ARO:3002620|aadA23	94.366	71	72	259	ANT(3'')	aminoglycoside antibiotic	antibiotic inactivation
	k141_1086431	Firmicutes; Clostridia; Eubacteriales; Clostridiaceae; Desnuesiella; Desnuesiella massiliensis;	1594	Tom3-118		gb|CAL84423.1|ARO:3004146|cfrC	94.231	104	105	344	Cfr 23S ribosomal RNA methyltransferase	lincosamide antibiotic;oxazolidinone antibiotic;phenicol antibiotic;streptogramin antibiotic	antibiotic target alteration
	k141_188421	Firmicutes; Clostridia; Eubacteriales; Oscillospiraceae; Oscillibacter; Oscillibacter ruminantium;	16176			gb|AAA23215.1|ARO:3002687|catQ	94.064	219	220	219	chloramphenicol acetyltransferase (CAT)	phenicol antibiotic	antibiotic inactivation
	k141_2063644	Firmicutes; Bacilli; Lactobacillales; Carnobacteriaceae; Jeotgalibaca; Jeotgalibaca porci;	5316	Tom3-16	d__Bacteria;p__Firmicutes;c__Bacilli;o__Lactobacillales;f__Carnobacteriaceae;g__Atopostipes;s__	gb|APU52409.1|ARO:3004085|lnuG	93.717	191	192	267	lincosamide nucleotidyltransferase (LNU)	lincosamide antibiotic	antibiotic inactivation
	k141_157843	Bacteroidetes; Bacteroidia; Bacteroidales; Bacteroidaceae; Bacteroides; Bacteroides coprosuis;	3427			gb|CAD55718.1|ARO:3000197|tet(36)	92.809	598	601	640	tetracycline-resistant ribosomal protection protein	tetracycline antibiotic	antibiotic target protection
	k141_315941	Bacteroidetes; Bacteroidia; Bacteroidales; Bacteroidaceae; Bacteroides; Bacteroides coprosuis;	7423	Tom3-272		gb|CAD55718.1|ARO:3000197|tet(36)	92.754	138	139	640	tetracycline-resistant ribosomal protection protein	tetracycline antibiotic	antibiotic target protection
	k141_1281500	Proteobacteria; Gammaproteobacteria;	2151			gb|AAZ42322.1|ARO:3005098|qacL	92.727	110	111	110	small multidrug resistance (SMR) antibiotic efflux pump	disinfecting agents and antiseptics	antibiotic efflux
	k141_2202827	Firmicutes; Clostridia; Eubacteriales; Lachnospiraceae; Oribacterium; Oribacterium sinus;	707			gb|AAR29485.1|ARO:3007120|tet(O/M/O)	92.308	234	235	639	tetracycline-resistant ribosomal protection protein	tetracycline antibiotic	antibiotic target protection
	k141_1798452	Firmicutes;	303			gb|AAB05625.1|ARO:3002964|vanW_in_vanB_cl	92	100	101	275	glycopeptide resistance gene cluster;vanW	glycopeptide antibiotic	antibiotic target alteration
	k141_1778493		1131			gb|AAK29174.1|ARO:3002371|VEB-2	90.97	299	300	299	VEB beta-lactamase	cephalosporin;monobactam	antibiotic inactivation
	k141_2045199	Bacteroidetes; Bacteroidia; Bacteroidales; Bacteroidaceae; Bacteroides;	3305	Tom3-118		gb|CAD55718.1|ARO:3000197|tet(36)	90.424	637	640	640	tetracycline-resistant ribosomal protection protein	tetracycline antibiotic	antibiotic target protection
	k141_2541512	Proteobacteria; delta/epsilon subdivisions; Epsilonproteobacteria; Campylobacterales; Campylobacteraceae; Campylobacter; Campylobacter jejuni;	2044	Tom3-118		gb|AAW34150.1|ARO:3004191|APH(2'')-If	90.236	297	298	297	APH(2'')	aminoglycoside antibiotic	antibiotic inactivation
	k141_1092119	Proteobacteria; delta/epsilon subdivisions; Deltaproteobacteria; unclassified Deltaproteobacteria; Deltaproteobacteria bacterium ADurb.Bin026;	5996	Tom3-118		gb|ACJ63262.1|ARO:3003107|mef(B)	90.148	406	407	409	major facilitator superfamily (MFS) antibiotic efflux pump	macrolide antibiotic	antibiotic efflux
	k141_1739687	Firmicutes; Bacilli; Lactobacillales; Lactobacillaceae;	3024	Tom3-37	d__Bacteria;p__Patescibacteria;c__ABY1;o__BM507;f__UBA12465;g__GCA-002841655;s__	gb|AAA26652.1|ARO:3002835|lnuA	90.062	161	162	161	lincosamide nucleotidyltransferase (LNU)	lincosamide antibiotic	antibiotic inactivation
	k141_1431237	Bacteroidetes; Flavobacteriia; Flavobacteriales; Flavobacteriaceae; Flavobacterium; Flavobacterium kayseriense;	7914	Tom3-118		gb|QIM09823.1|ARO:3005056|tet(X6)	89.683	378	379	378	tetracycline inactivation enzyme	tetracycline antibiotic	antibiotic inactivation
	k141_67652	Proteobacteria; Gammaproteobacteria; Enterobacterales; Morganellaceae; Xenorhabdus;	29195	Tom3-146	d__Bacteria;p__Proteobacteria;c__Gammaproteobacteria;o__Enterobacterales;f__Aeromodaceae;g__;s__	gb|BAE77933.1|ARO:3000518|CRP	89.623	212	213	210	resistance-nodulation-cell division (RND) antibiotic efflux pump	fluoroquinolone antibiotic;macrolide antibiotic;penam	antibiotic efflux
	k141_793947		5207	Tom3-118		gb|AAF01499.1|ARO:3000193|tet(T)	89.462	465	466	651	tetracycline-resistant ribosomal protection protein	tetracycline antibiotic	antibiotic target protection
	k141_1025658	Proteobacteria; Gammaproteobacteria; Enterobacterales; Enterobacteriaceae;	809			gb|ABW91178.1|ARO:3002613|aadA13	89.057	265	269	265	ANT(3'')	aminoglycoside antibiotic	antibiotic inactivation
	k141_2024066	Bacteroidetes; Bacteroidia; Bacteroidales; Dysgonomonadaceae; Proteiniphilum; Proteiniphilum acetatigenes;	708			gb|CAD55718.1|ARO:3000197|tet(36)	89.041	73	74	640	tetracycline-resistant ribosomal protection protein	tetracycline antibiotic	antibiotic target protection
	k141_1114999	Firmicutes; Bacilli;	2781			gb|BAA12910.1|ARO:3000318|mphB	88.742	302	303	302	macrolide phosphotransferase (MPH)	macrolide antibiotic	antibiotic inactivation
	k141_1045373		3486			gb|AAA25293.1|ARO:3000192|tet(S)	88.612	641	642	641	tetracycline-resistant ribosomal protection protein	tetracycline antibiotic	antibiotic target protection
	k141_1160861	Firmicutes; Tissierellia; Tissierellales; Tissierellaceae;	3392			gb|AAF01499.1|ARO:3000193|tet(T)	88.525	427	429	651	tetracycline-resistant ribosomal protection protein	tetracycline antibiotic	antibiotic target protection
	k141_1092119	Proteobacteria; delta/epsilon subdivisions; Deltaproteobacteria; unclassified Deltaproteobacteria; Deltaproteobacteria bacterium ADurb.Bin026;	5996	Tom3-118		gb|ABR14060.1|ARO:3002838|lnuD	88.415	164	165	164	lincosamide nucleotidyltransferase (LNU)	lincosamide antibiotic	antibiotic inactivation
	k141_1163554		6900			gb|AAL73129.1|ARO:3000616|mel	88.395	405	406	405	msr-type ABC-F protein	macrolide antibiotic;streptogramin antibiotic	antibiotic target protection
	k141_146824		1360			gb|AAA27459.1|ARO:3004683|aadS	88.153	287	288	287	ANT(6)	aminoglycoside antibiotic	antibiotic inactivation
	k141_591209		2717	Tom3-118		gb|AAA22851.1|ARO:3000179|tet(L)	87.991	458	461	458	major facilitator superfamily (MFS) antibiotic efflux pump	tetracycline antibiotic	antibiotic efflux
	k141_649562	Firmicutes;	5005	Tom3-247		gb|AAB60941.1|ARO:3005099|Spyo_ErmA_MLSb	86.831	243	244	243	Erm 23S ribosomal RNA methyltransferase	lincosamide antibiotic;macrolide antibiotic;streptogramin antibiotic	antibiotic target alteration
	k141_340193	Firmicutes;	228			gb|AAF01499.1|ARO:3000193|tet(T)	86.486	74	75	651	tetracycline-resistant ribosomal protection protein	tetracycline antibiotic	antibiotic target protection
	k141_1026424		512			gb|AAU10334.1|ARO:3002628|aad(6)	86.408	103	104	276	ANT(6)	aminoglycoside antibiotic	antibiotic inactivation
	k141_1724628	Firmicutes;	7472	Tom3-259	d__Bacteria;p__Bacteroidota;c__Bacteroidia;o__Bacteroidales;f__Bacteroidaceae;g__Prevotella;s__	gb|AHE40557.1|ARO:3002626|ANT(6)-Ia	86.063	287	288	287	ANT(6)	aminoglycoside antibiotic	antibiotic inactivation
	k141_1634431	Proteobacteria; Gammaproteobacteria; Pseudomonadales; Pseudomonadaceae; Pseudomonas;	368			gb|AAG07064.1|ARO:3003693|MexK	85.95	121	122	1025	resistance-nodulation-cell division (RND) antibiotic efflux pump	disinfecting agents and antiseptics;macrolide antibiotic;tetracycline antibiotic	antibiotic efflux
	k141_1944313	Actinobacteria; Actinomycetia; Corynebacteriales; Corynebacteriaceae; Corynebacterium; Corynebacterium maris;	582			gb|BAD59497.1|ARO:3000501|rpoB2	85.938	192	193	1162	rifamycin-resistant beta-subunit of RNA polymerase (rpoB)	rifamycin antibiotic	antibiotic target alteration;antibiotic target replacement
	k141_1995008	Proteobacteria; Gammaproteobacteria; Enterobacterales;	1805	Tom3-118		gb|CAA27626.1|ARO:3000363|EreB	85.919	419	420	419	macrolide esterase	macrolide antibiotic	antibiotic inactivation
	k141_1223833	Firmicutes; Clostridia; Eubacteriales; Lachnospiraceae; Lacrimispora; Lacrimispora amygdalina;	11482	Tom3-259	d__Bacteria;p__Bacteroidota;c__Bacteroidia;o__Bacteroidales;f__Bacteroidaceae;g__Prevotella;s__	gb|AAA20117.1|ARO:3000195|tetB(P)	85.714	266	267	652	tetracycline-resistant ribosomal protection protein	tetracycline antibiotic	antibiotic target protection
	k141_1934254	Firmicutes; Clostridia; Eubacteriales; Clostridiaceae; Clostridium; Clostridium perfringens;	1475			gb|BAA12910.1|ARO:3000318|mphB	85.222	203	206	302	macrolide phosphotransferase (MPH)	macrolide antibiotic	antibiotic inactivation
	k141_1187995	Firmicutes; Clostridia; Eubacteriales; Clostridiaceae; Clostridium;	1557	Tom3-118		gb|AAA20116.1|ARO:3000180|tetA(P)	85.127	316	316	420	major facilitator superfamily (MFS) antibiotic efflux pump	tetracycline antibiotic	antibiotic efflux
	k141_1425289	Firmicutes; Clostridia; Eubacteriales; Clostridiaceae; Clostridium; Clostridium thermarum;	15630	Tom3-259	d__Bacteria;p__Bacteroidota;c__Bacteroidia;o__Bacteroidales;f__Bacteroidaceae;g__Prevotella;s__	gb|BAA12910.1|ARO:3000318|mphB	84.615	299	300	302	macrolide phosphotransferase (MPH)	macrolide antibiotic	antibiotic inactivation
	k141_1141376	Proteobacteria; Gammaproteobacteria; Moraxellales; Moraxellaceae; Acinetobacter; Acinetobacter bereziniae;	450			gb|AAX14802.1|ARO:3000781|adeJ	84.459	148	149	1058	resistance-nodulation-cell division (RND) antibiotic efflux pump	carbapenem;cephalosporin;diaminopyrimidine antibiotic;fluoroquinolone antibiotic;lincosamide antibiotic;macrolide antibiotic;penem;phenicol antibiotic;rifamycin antibiotic;tetracycline antibiotic	antibiotic efflux
	k141_642044	Firmicutes; Clostridia; Eubacteriales; Clostridiaceae; Clostridium; unclassified Clostridium; Clostridium sp. C105KSO15;	2020	Tom3-118		gb|CAL84423.1|ARO:3004146|cfrC	84.302	344	345	344	Cfr 23S ribosomal RNA methyltransferase	lincosamide antibiotic;oxazolidinone antibiotic;phenicol antibiotic;streptogramin antibiotic	antibiotic target alteration
	k141_1859297	Firmicutes; Clostridia; Eubacteriales; Clostridiaceae; Clostridium; unclassified Clostridium;	283			gb|AAA20116.1|ARO:3000180|tetA(P)	84.286	70	71	420	major facilitator superfamily (MFS) antibiotic efflux pump	tetracycline antibiotic	antibiotic efflux
	k141_2181731	Firmicutes; Clostridia; Eubacteriales; Eubacteriales incertae sedis; Anaerotalea; Anaerotalea alkaliphila;	2560	Tom3-196	d__Bacteria;p__Bacteroidota;c__Bacteroidia;o__Bacteroidales;f__Bacteroidaceae;g__Bacteroides_C;s__Bacteroides_C paurosaccharolyticus	gb|BAA12910.1|ARO:3000318|mphB	84.281	299	303	302	macrolide phosphotransferase (MPH)	macrolide antibiotic	antibiotic inactivation
	k141_1223833	Firmicutes; Clostridia; Eubacteriales; Lachnospiraceae; Lacrimispora; Lacrimispora amygdalina;	11482	Tom3-259	d__Bacteria;p__Bacteroidota;c__Bacteroidia;o__Bacteroidales;f__Bacteroidaceae;g__Prevotella;s__	gb|AAA20117.1|ARO:3000195|tetB(P)	83.836	365	368	652	tetracycline-resistant ribosomal protection protein	tetracycline antibiotic	antibiotic target protection
	k141_1712596	Bacteroidetes;	3338	Tom3-118		gb|AAD23513.1|ARO:3003002|CfxA2	83.648	318	322	321	CfxA beta-lactamase	cephamycin	antibiotic inactivation
	k141_1425289	Firmicutes; Clostridia; Eubacteriales; Clostridiaceae; Clostridium; Clostridium thermarum;	15630	Tom3-259	d__Bacteria;p__Bacteroidota;c__Bacteroidia;o__Bacteroidales;f__Bacteroidaceae;g__Prevotella;s__	gb|ABR14060.1|ARO:3002838|lnuD	83.537	164	165	164	lincosamide nucleotidyltransferase (LNU)	lincosamide antibiotic	antibiotic inactivation
	k141_2280776		499			gb|BAD59497.1|ARO:3000501|rpoB2	83.333	78	79	1162	rifamycin-resistant beta-subunit of RNA polymerase (rpoB)	rifamycin antibiotic	antibiotic target alteration;antibiotic target replacement
	k141_1674616	Firmicutes; Clostridia; Eubacteriales; Clostridiaceae; Alkaliphilus; Alkaliphilus oremlandii;	306			gb|AAU10334.1|ARO:3002628|aad(6)	83	100	101	276	ANT(6)	aminoglycoside antibiotic	antibiotic inactivation
	k141_1689139	Firmicutes; Clostridia; Eubacteriales;	584			gb|ACH87088.1|ARO:3000196|tet(32)	82.906	117	118	639	tetracycline-resistant ribosomal protection protein	tetracycline antibiotic	antibiotic target protection
	k141_1869125	Firmicutes; Clostridia; Eubacteriales; Oscillospiraceae; Subdoligranulum; unclassified Subdoligranulum; Subdoligranulum sp. APC924/74;	302			gb|BAD59497.1|ARO:3000501|rpoB2	82.828	99	100	1162	rifamycin-resistant beta-subunit of RNA polymerase (rpoB)	rifamycin antibiotic	antibiotic target alteration;antibiotic target replacement
	k141_1288759	Proteobacteria; Gammaproteobacteria; Pseudomonadales; Pseudomonadaceae; Thiopseudomonas; Thiopseudomonas denitrificans;	802			gb|AAG07064.1|ARO:3003693|MexK	82.734	139	140	1025	resistance-nodulation-cell division (RND) antibiotic efflux pump	disinfecting agents and antiseptics;macrolide antibiotic;tetracycline antibiotic	antibiotic efflux
	k141_1352915	Firmicutes;	790			gb|ABR14060.1|ARO:3002838|lnuD	82.653	98	99	164	lincosamide nucleotidyltransferase (LNU)	lincosamide antibiotic	antibiotic inactivation
	k141_1301151	Cyanobacteria/Melainabacteria group; Cyanobacteria; Synechococcales; Synechococcaceae; Synechococcus; unclassified Synechococcus;	1564	Tom3-118		gb|AAR21614.1|ARO:3002529|AAC(3)-Id	82.278	158	159	158	AAC(3)	aminoglycoside antibiotic	antibiotic inactivation
	k141_1299565		356			gb|ACB05808.1|ARO:3003109|msrE	82.143	112	118	491	msr-type ABC-F protein	macrolide antibiotic;streptogramin antibiotic	antibiotic target protection
	k141_1131337	Firmicutes;	291			gb|BAA12910.1|ARO:3000318|mphB	82.105	95	96	302	macrolide phosphotransferase (MPH)	macrolide antibiotic	antibiotic inactivation
	k141_1092119	Proteobacteria; delta/epsilon subdivisions; Deltaproteobacteria; unclassified Deltaproteobacteria; Deltaproteobacteria bacterium ADurb.Bin026;	5996	Tom3-118		gb|AAA86871.1|ARO:3002841|vatB	81.991	211	212	212	streptogramin vat acetyltransferase	streptogramin A antibiotic;streptogramin antibiotic	antibiotic inactivation
	k141_1756728	Proteobacteria; Gammaproteobacteria;	1930	Tom3-118		gb|AEH26330.1|ARO:3005009|qacE	81.818	110	111	110	major facilitator superfamily (MFS) antibiotic efflux pump	disinfecting agents and antiseptics	antibiotic efflux
	k141_2539101	Firmicutes; Clostridia; Eubacteriales; Clostridiaceae; Clostridium;	818			gb|ABR14060.1|ARO:3002838|lnuD	81.707	164	165	164	lincosamide nucleotidyltransferase (LNU)	lincosamide antibiotic	antibiotic inactivation
	k141_1859294	Firmicutes; Clostridia; Eubacteriales; Clostridiaceae; Clostridium; Clostridium beijerinckii;	1326			gb|AAA20116.1|ARO:3000180|tetA(P)	81.667	420	420	420	major facilitator superfamily (MFS) antibiotic efflux pump	tetracycline antibiotic	antibiotic efflux
	k141_1991462	Firmicutes; Clostridia; Eubacteriales; Oscillospiraceae; Oscillibacter; Oscillibacter ruminantium;	13333			gb|AAA20116.1|ARO:3000180|tetA(P)	81.667	420	420	420	major facilitator superfamily (MFS) antibiotic efflux pump	tetracycline antibiotic	antibiotic efflux
	k141_1075080	Proteobacteria; Gammaproteobacteria; Aeromonadales; Succinivibrionaceae; Succinimonas; Succinimonas amylolytica;	326			gb|BAE77933.1|ARO:3000518|CRP	81.308	107	108	210	resistance-nodulation-cell division (RND) antibiotic efflux pump	fluoroquinolone antibiotic;macrolide antibiotic;penam	antibiotic efflux
	k141_1460816	Proteobacteria; Gammaproteobacteria; Aeromonadales; Succinivibrionaceae; Ruminobacter; unclassified Ruminobacter; Ruminobacter sp. RM87;	110466	Tom3-206	d__Bacteria;p__Proteobacteria;c__Gammaproteobacteria;o__Enterobacterales;f__Succinivibrioceae;g__Ruminobacter_A;s__	gb|BAE77933.1|ARO:3000518|CRP	81.132	212	213	210	resistance-nodulation-cell division (RND) antibiotic efflux pump	fluoroquinolone antibiotic;macrolide antibiotic;penam	antibiotic efflux
	k141_841765	Firmicutes; Clostridia; Eubacteriales;	3942	Tom3-272		gb|ABR14060.1|ARO:3002838|lnuD	81.098	164	165	164	lincosamide nucleotidyltransferase (LNU)	lincosamide antibiotic	antibiotic inactivation
	k141_1664533	Spirochaetes; Spirochaetia; Spirochaetales; Sphaerochaetaceae; Sphaerochaeta; Sphaerochaeta associata;	7807			gb|ABR14060.1|ARO:3002838|lnuD	81.098	164	165	164	lincosamide nucleotidyltransferase (LNU)	lincosamide antibiotic	antibiotic inactivation
	k141_1541230	Lentisphaerae; Lentisphaeria; Victivallales; unclassified Victivallales; Victivallales bacterium CCUG 44730;	2552	Tom3-266	d__Bacteria;p__Firmicutes;c__Bacilli;o__Lactobacillales;f__Aerococcaceae;g__Jeotgalibaca;s__	gb|ACJ63260.1|ARO:3000413|sul3	80.916	262	264	263	sulfonamide resistant sul	N/A	antibiotic target replacement
	k141_1982916	Firmicutes; Clostridia; Eubacteriales; Oscillospiraceae; Acetivibrio; Acetivibrio clariflavus;	3953	Tom3-118		gb|ABR14060.1|ARO:3002838|lnuD	80.488	164	165	164	lincosamide nucleotidyltransferase (LNU)	lincosamide antibiotic	antibiotic inactivation
	k141_2024634	Firmicutes; Clostridia; Eubacteriales; Clostridiaceae; Alkaliphilus; unclassified Alkaliphilus; Alkaliphilus sp. MSJ-5;	7502	Tom3-161	d__Bacteria;p__Spirochaetota;c__Spirochaetia;o__Sphaerochaetales;f__Sphaerochaetaceae;g__UBA8525;s__	gb|ABR14060.1|ARO:3002838|lnuD	80.488	164	165	164	lincosamide nucleotidyltransferase (LNU)	lincosamide antibiotic	antibiotic inactivation
	k141_10977	Proteobacteria; Gammaproteobacteria; Pseudomonadales; Pseudomonadaceae; Denitrificimonas; Denitrificimonas caeni;	1718			gb|AAA74437.1|ARO:3000378|MexB	80.402	199	196	1046	resistance-nodulation-cell division (RND) antibiotic efflux pump	aminocoumarin antibiotic;carbapenem;cephalosporin;cephamycin;diaminopyrimidine antibiotic;fluoroquinolone antibiotic;macrolide antibiotic;monobactam;penam;penem;peptide antibiotic;phenicol antibiotic;sulfonamide antibiotic;tetracycline antibiotic	antibiotic efflux
	k141_1758784	Proteobacteria; Gammaproteobacteria; Aeromonadales; Succinivibrionaceae; Succinivibrio; unclassified Succinivibrio; Succinivibrio sp.;	324			gb|AAC73564.1|ARO:3000216|acrB	80.374	107	108	1049	resistance-nodulation-cell division (RND) antibiotic efflux pump	cephalosporin;disinfecting agents and antiseptics;fluoroquinolone antibiotic;glycylcycline;penam;phenicol antibiotic;rifamycin antibiotic;tetracycline antibiotic	antibiotic efflux
	k141_1830996	Proteobacteria; Gammaproteobacteria; Pseudomonadales; Pseudomonadaceae; Denitrificimonas; Denitrificimonas caeni;	443			gb|AAG07064.1|ARO:3003693|MexK	80.137	146	147	1025	resistance-nodulation-cell division (RND) antibiotic efflux pump	disinfecting agents and antiseptics;macrolide antibiotic;tetracycline antibiotic	antibiotic efflux
	k141_188421	Firmicutes; Clostridia; Eubacteriales; Oscillospiraceae; Oscillibacter; Oscillibacter ruminantium;	16176			gb|AAA86871.1|ARO:3002841|vatB	80.095	211	212	212	streptogramin vat acetyltransferase	streptogramin A antibiotic;streptogramin antibiotic	antibiotic inactivation
	k141_13688	Firmicutes; Clostridia; Eubacteriales;	2176	Tom3-118		gb|AAC36915.1|ARO:3000593|ErmQ	100	45	46	257	Erm 23S ribosomal RNA methyltransferase	lincosamide antibiotic;macrolide antibiotic;streptogramin A antibiotic;streptogramin B antibiotic;streptogramin antibiotic	antibiotic target alteration
	k141_991460	Firmicutes; Clostridia; Eubacteriales; Peptococcaceae; Desulforamulus; Desulforamulus ruminis;	3446	Tom3-91	d__Bacteria;p__Verrucomicrobiota;c__Verrucomicrobiae;o__Pedosphaerales;f__UBA1412;g__UBA1412;s__	gb|AAL05554.1|ARO:3003206|lsaE	100	40	41	267	lsa-type ABC-F protein	lincosamide antibiotic;pleuromutilin antibiotic;streptogramin antibiotic	antibiotic target protection
	k141_1102873	Firmicutes; Bacilli; Bacillales; Staphylococcaceae; Staphylococcus; Staphylococcus aureus; Staphylococcus aureus M0763;	4401			gb|CAA26428.1|ARO:3002630|ANT(9)-Ia	100	260	266	260	ANT(9)	aminoglycoside antibiotic	antibiotic inactivation
	k141_1148554		927			gb|CAA10975.1|ARO:3000194|tet(W)	100	51	52	639	tetracycline-resistant ribosomal protection protein	tetracycline antibiotic	antibiotic target protection
	k141_1212766		322			gb|AAC75733.1|ARO:3000074|emrB	100	65	66	512	major facilitator superfamily (MFS) antibiotic efflux pump	fluoroquinolone antibiotic	antibiotic efflux
	k141_1318416		283			gb|CAA79727.1|ARO:3000191|tet(Q)	100	46	47	657	tetracycline-resistant ribosomal protection protein	tetracycline antibiotic	antibiotic target protection
	k141_1370935	Proteobacteria; Gammaproteobacteria; Enterobacterales; Enterobacteriaceae;	488			gb|AAC75314.1|ARO:3003578|PmrF	100	58	59	322	pmr phosphoethanolamine transferase	peptide antibiotic	antibiotic efflux;antibiotic target alteration
	k141_1427928	Proteobacteria; delta/epsilon subdivisions; Epsilonproteobacteria; Campylobacterales; Campylobacteraceae; Campylobacter; Campylobacter jejuni;	1462			gb|WP_052798312.1|ARO:3005830|OXA-609	100	257	261	257	OXA beta-lactamase	carbapenem;cephalosporin;penam	antibiotic inactivation
	k141_165812		1279			gb|CAH10847.1|ARO:3002620|aadA23	100	60	61	259	ANT(3'')	aminoglycoside antibiotic	antibiotic inactivation
	k141_1779464		337			gb|AAK60186.1|ARO:3003014|dfrA16	100	54	55	157	trimethoprim resistant dihydrofolate reductase dfr	N/A	antibiotic target replacement
	k141_1920748	Proteobacteria; Gammaproteobacteria;	492			gb|CAA26199.1|ARO:3004089|ANT(3'')-IIa	100	46	47	323	ANT(3'')	aminoglycoside antibiotic	antibiotic inactivation
	k141_1956340	Firmicutes; Clostridia; Eubacteriales; Clostridiaceae; Clostridium; environmental samples; Clostridium sp. CAG:221;	962			gb|AAC36915.1|ARO:3000593|ErmQ	100	45	46	257	Erm 23S ribosomal RNA methyltransferase	lincosamide antibiotic;macrolide antibiotic;streptogramin A antibiotic;streptogramin B antibiotic;streptogramin antibiotic	antibiotic target alteration
	k141_2012587	Proteobacteria; Gammaproteobacteria; Enterobacterales; Enterobacteriaceae;	465			gb|AAC75135.2|ARO:3000792|mdtA	100	48	49	415	resistance-nodulation-cell division (RND) antibiotic efflux pump	aminocoumarin antibiotic	antibiotic efflux
	k141_1417289	Firmicutes; Bacilli; Bacillales; Staphylococcaceae;	2266	Tom3-16	d__Bacteria;p__Firmicutes;c__Bacilli;o__Lactobacillales;f__Carnobacteriaceae;g__Atopostipes;s__	gb|ADA62098.1|ARO:3003905|ANT(4')-Ib	99.605	253	257	253	ANT(4')	aminoglycoside antibiotic	antibiotic inactivation
	k141_1757544		492			gb|AAA23018.1|ARO:3004454|Ccol_ACT_CHL	98.438	64	65	207	chloramphenicol acetyltransferase (CAT)	phenicol antibiotic	antibiotic inactivation
	k141_1988067	Firmicutes; Clostridia; Eubacteriales; Oscillospiraceae; Oscillibacter; unclassified Oscillibacter;	3875			gb|CAM12479.1|ARO:3000567|tet(40)	98.077	52	53	406	major facilitator superfamily (MFS) antibiotic efflux pump	tetracycline antibiotic	antibiotic efflux
	k141_1290674	Proteobacteria; Gammaproteobacteria; Enterobacterales; Enterobacteriaceae;	7671			gb|CAH10847.1|ARO:3002620|aadA23	97.727	44	44	259	ANT(3'')	aminoglycoside antibiotic	antibiotic inactivation
	k141_1428512	Actinobacteria; Actinomycetia;	1140			gb|AAD25063.1|ARO:3000183|tet(Z)	97.619	42	43	384	major facilitator superfamily (MFS) antibiotic efflux pump	tetracycline antibiotic	antibiotic efflux
	k141_897494	Firmicutes; Bacilli; Lactobacillales; Enterococcaceae; Enterococcus; Enterococcus faecium;	4496	Tom3-118		gb|CAC86410.1|ARO:3000599|Erm(33)	97.468	79	81	243	Erm 23S ribosomal RNA methyltransferase	lincosamide antibiotic;macrolide antibiotic;streptogramin A antibiotic;streptogramin B antibiotic;streptogramin antibiotic	antibiotic target alteration
	k141_1216839	Firmicutes; Clostridia; Eubacteriales; Peptostreptococcaceae; Terrisporobacter; Terrisporobacter petrolearius;	326			gb|AAL05554.1|ARO:3003206|lsaE	96.721	61	62	267	lsa-type ABC-F protein	lincosamide antibiotic;pleuromutilin antibiotic;streptogramin antibiotic	antibiotic target protection
	k141_1090005	Firmicutes; Bacilli; Bacillales; Staphylococcaceae; Staphylococcus;	521			gb|AHB37625.1|ARO:3004715|Scoh_vga(E)	96.203	79	81	524	vga-type ABC-F protein	lincosamide antibiotic;pleuromutilin antibiotic;streptogramin A antibiotic;streptogramin antibiotic	antibiotic target protection
	k141_1360309		297			gb|AMP42147.1|ARO:3004442|tet(W/N/W)	95.789	95	97	639	tetracycline-resistant ribosomal protection protein	tetracycline antibiotic	antibiotic target protection
	k141_2024521	Proteobacteria; Gammaproteobacteria; Enterobacterales; Enterobacteriaceae; Escherichia; Escherichia coli;	496			gb|AFH35853.1|ARO:3001328|Ecol_mdfA	95.062	162	165	410	major facilitator superfamily (MFS) antibiotic efflux pump	disinfecting agents and antiseptics;tetracycline antibiotic	antibiotic efflux
	k141_1793951	Proteobacteria; Gammaproteobacteria;	347			gb|AAG07064.1|ARO:3003693|MexK	93.548	62	63	1025	resistance-nodulation-cell division (RND) antibiotic efflux pump	disinfecting agents and antiseptics;macrolide antibiotic;tetracycline antibiotic	antibiotic efflux
	k141_1256671	Bacteroidetes; Bacteroidia; Bacteroidales; Bacteroidaceae; Bacteroides; Bacteroides coprosuis;	1270			gb|CAD55718.1|ARO:3000197|tet(36)	93.233	133	136	640	tetracycline-resistant ribosomal protection protein	tetracycline antibiotic	antibiotic target protection
	k141_1833056	Firmicutes; Clostridia; Eubacteriales; Lachnospiraceae; Faecalicatena; Faecalicatena fissicatena;	3648	Tom3-118		gb|AAY32951.1|ARO:3002837|lnuC	92	50	51	164	lincosamide nucleotidyltransferase (LNU)	lincosamide antibiotic	antibiotic inactivation
	k141_150772	Bacteroidetes; Bacteroidia; Bacteroidales; Prevotellaceae; Prevotella; Prevotella copri;	6687			gb|CAD55718.1|ARO:3000197|tet(36)	91.994	637	653	640	tetracycline-resistant ribosomal protection protein	tetracycline antibiotic	antibiotic target protection
	k141_304063		3426	Tom3-118		gb|AAA20116.1|ARO:3000180|tetA(P)	91.489	47	48	420	major facilitator superfamily (MFS) antibiotic efflux pump	tetracycline antibiotic	antibiotic efflux
	k141_1885644		242			gb|CAA79727.1|ARO:3000191|tet(Q)	91.489	47	48	657	tetracycline-resistant ribosomal protection protein	tetracycline antibiotic	antibiotic target protection
	k141_1924602	Proteobacteria; Gammaproteobacteria; Pseudomonadales; Pseudomonadaceae; Thiopseudomonas; Thiopseudomonas alkaliphila;	4271	Tom3-94		gb|AAC16242.1|ARO:3005069|rsmA	90	60	61	61	resistance-nodulation-cell division (RND) antibiotic efflux pump	diaminopyrimidine antibiotic;fluoroquinolone antibiotic;phenicol antibiotic	antibiotic efflux
	k141_1123182	Firmicutes; Bacilli; Lactobacillales; Enterococcaceae; Enterococcus; Enterococcus cecorum;	799			gb|AAL73129.1|ARO:3000616|mel	89.091	55	56	405	msr-type ABC-F protein	macrolide antibiotic;streptogramin antibiotic	antibiotic target protection
	k141_1411065	Firmicutes; Clostridia; Eubacteriales; Defluviitaleaceae; Defluviitalea; Defluviitalea raffinosedens;	474			gb|ABR14060.1|ARO:3002838|lnuD	87.037	54	55	164	lincosamide nucleotidyltransferase (LNU)	lincosamide antibiotic	antibiotic inactivation
	k141_1515773	Firmicutes; Clostridia; Eubacteriales;	378			gb|BAA12910.1|ARO:3000318|mphB	86.364	44	45	302	macrolide phosphotransferase (MPH)	macrolide antibiotic	antibiotic inactivation
	k141_2264497	Proteobacteria; Gammaproteobacteria; Enterobacterales; Enterobacteriaceae;	730			gb|CAA09666.1|ARO:3004122|Kpne_OmpK37	85.455	55	56	374	General Bacterial Porin with reduced permeability to beta-lactams	carbapenem;cephalosporin;cephamycin;monobactam;penam;penem	reduced permeability to antibiotic
	k141_2200719	Firmicutes; Clostridia; Eubacteriales; Clostridiaceae; Clostridium; Clostridium beijerinckii;	2131	Tom3-127	d__Bacteria;p__Firmicutes_A;c__Clostridia;o__Clostridiales;f__Clostridiaceae;g__Clostridium;s__Clostridium sp000435835	gb|AAA20117.1|ARO:3000195|tetB(P)	85.35	471	483	652	tetracycline-resistant ribosomal protection protein	tetracycline antibiotic	antibiotic target protection
	k141_2043682	Firmicutes; Clostridia; Thermosediminibacterales; Tepidanaerobacteraceae; Tepidanaerobacter; Tepidanaerobacter acetatoxydans;	280			gb|ABR14060.1|ARO:3002838|lnuD	85.106	47	48	164	lincosamide nucleotidyltransferase (LNU)	lincosamide antibiotic	antibiotic inactivation
	k141_1815609	Proteobacteria; Gammaproteobacteria; Pseudomonadales; Pseudomonadaceae; Pseudomonas; unclassified Pseudomonas; Pseudomonas sp. MYb185;	334			gb|TKW44661.1|ARO:3005040|YajC	83.333	42	43	112	resistance-nodulation-cell division (RND) antibiotic efflux pump	cephalosporin;disinfecting agents and antiseptics;fluoroquinolone antibiotic;glycylcycline;penam;phenicol antibiotic;rifamycin antibiotic;tetracycline antibiotic	antibiotic efflux
	k141_1951790	Proteobacteria; Gammaproteobacteria; Pseudomonadales; Pseudomonadaceae; Pseudomonas;	370			gb|BAE77933.1|ARO:3000518|CRP	82.353	51	52	210	resistance-nodulation-cell division (RND) antibiotic efflux pump	fluoroquinolone antibiotic;macrolide antibiotic;penam	antibiotic efflux
	k141_1912931	Firmicutes; Clostridia; Eubacteriales; Clostridiaceae; Clostridium;	1200			gb|AAL73129.1|ARO:3000616|mel	82.196	337	343	405	msr-type ABC-F protein	macrolide antibiotic;streptogramin antibiotic	antibiotic target protection
	k141_1948908	Proteobacteria; Gammaproteobacteria; Pseudomonadales; Pseudomonadaceae; Denitrificimonas; Denitrificimonas caeni;	1118			gb|AAA74437.1|ARO:3000378|MexB	80.498	241	245	1046	resistance-nodulation-cell division (RND) antibiotic efflux pump	aminocoumarin antibiotic;carbapenem;cephalosporin;cephamycin;diaminopyrimidine antibiotic;fluoroquinolone antibiotic;macrolide antibiotic;monobactam;penam;penem;peptide antibiotic;phenicol antibiotic;sulfonamide antibiotic;tetracycline antibiotic	antibiotic efflux
	k141_275140	Tenericutes; Mollicutes; Mycoplasmatales; Mycoplasmataceae; Mycoplasma; environmental samples; Mycoplasma sp. CAG:877;	5285	Tom3-118		gb|CBH51823.1|ARO:3000556|tet(44)	100	36	37	640	tetracycline-resistant ribosomal protection protein	tetracycline antibiotic	antibiotic target protection
	k141_1872965		4098	Tom3-118		gb|CBH51823.1|ARO:3000556|tet(44)	100	33	34	640	tetracycline-resistant ribosomal protection protein	tetracycline antibiotic	antibiotic target protection
	k141_1819642	Firmicutes; Clostridia; Eubacteriales;	424			gb|CBH51823.1|ARO:3000556|tet(44)	100	30	31	640	tetracycline-resistant ribosomal protection protein	tetracycline antibiotic	antibiotic target protection
	k141_1331789		305			gb|CBH51823.1|ARO:3000556|tet(44)	100	36	37	640	tetracycline-resistant ribosomal protection protein	tetracycline antibiotic	antibiotic target protection
	k141_157987	Firmicutes; Clostridia; Eubacteriales; Clostridiaceae; Clostridium; Clostridium sartagoforme;	918			gb|ACS83559.1|ARO:3004601|LnuP	100	32	33	166	lincosamide nucleotidyltransferase (LNU)	lincosamide antibiotic	antibiotic inactivation
	k141_1662012		420			gb|CBH51823.1|ARO:3000556|tet(44)	100	38	39	640	tetracycline-resistant ribosomal protection protein	tetracycline antibiotic	antibiotic target protection
	k141_755692	Firmicutes; Clostridia; Eubacteriales;	985			gb|CBH51823.1|ARO:3000556|tet(44)	100	37	38	640	tetracycline-resistant ribosomal protection protein	tetracycline antibiotic	antibiotic target protection
	k141_1292683	Firmicutes; Bacilli; Lactobacillales; Enterococcaceae; Enterococcus; Enterococcus faecalis;	5486	Tom3-118		gb|AAA85213.1|ARO:3002866|dfrD	99.383	162	167	162	trimethoprim resistant dihydrofolate reductase dfr	diaminopyrimidine antibiotic	antibiotic target replacement
	k141_1226585	Bacteroidetes; Bacteroidia; Bacteroidales;	281			gb|AAA88675.1|ARO:3000498|ErmF	98.889	90	93	266	Erm 23S ribosomal RNA methyltransferase	lincosamide antibiotic;macrolide antibiotic;streptogramin A antibiotic;streptogramin B antibiotic;streptogramin antibiotic	antibiotic target alteration
	k141_1145180	Proteobacteria; Gammaproteobacteria;	699			gb|BAD00739.1|ARO:3002607|aadA7	98.214	224	232	265	ANT(3'')	aminoglycoside antibiotic	antibiotic inactivation
	k141_1464856	Proteobacteria; delta/epsilon subdivisions; Epsilonproteobacteria; Campylobacterales; Campylobacteraceae; Sulfurospirillum; Sulfurospirillum deleyianum;	15362	Tom3-115	d__Bacteria;p__Campylobacterota;c__Campylobacteria;o__Campylobacterales;f__Sulfurospirillaceae;g__Sulfurospirillum;s__	gb|AAY32951.1|ARO:3002837|lnuC	97.222	36	37	164	lincosamide nucleotidyltransferase (LNU)	lincosamide antibiotic	antibiotic inactivation
	k141_1908035		2674	Tom3-118		gb|CBH51823.1|ARO:3000556|tet(44)	97.222	36	37	640	tetracycline-resistant ribosomal protection protein	tetracycline antibiotic	antibiotic target protection
	k141_1490014	Bacteroidetes;	671			gb|CAD55718.1|ARO:3000197|tet(36)	95.05	101	104	640	tetracycline-resistant ribosomal protection protein	tetracycline antibiotic	antibiotic target protection
	k141_2062952	Proteobacteria; Gammaproteobacteria; Pseudomonadales; Pseudomonadaceae; Pseudomonas; unclassified Pseudomonas; Pseudomonas sp. FME51;	1420			gb|AAC16242.1|ARO:3005069|rsmA	95	60	62	61	resistance-nodulation-cell division (RND) antibiotic efflux pump	diaminopyrimidine antibiotic;fluoroquinolone antibiotic;phenicol antibiotic	antibiotic efflux
	k141_1153065		301			gb|BAC11901.1|ARO:3004455|Ssui_ACT_CHL	93.75	32	33	216	chloramphenicol acetyltransferase (CAT)	phenicol antibiotic	antibiotic inactivation
	k141_331669	Proteobacteria; Gammaproteobacteria; Pseudomonadales; Marinobacteraceae; Marinobacter; Marinobacter lipolyticus;	982			gb|CAH10847.1|ARO:3002620|aadA23	91.892	37	38	259	ANT(3'')	aminoglycoside antibiotic	antibiotic inactivation
	k141_1968794		279			gb|AAL73129.1|ARO:3000616|mel	91.667	36	37	405	msr-type ABC-F protein	macrolide antibiotic;streptogramin antibiotic	antibiotic target protection
	k141_1933075		587			gb|BAB82500.1|ARO:3000186|tet(M)	90.625	32	33	639	tetracycline-resistant ribosomal protection protein	tetracycline antibiotic	antibiotic target protection
	k141_1034046		282			gb|AAL73129.1|ARO:3000616|mel	88.889	90	93	405	msr-type ABC-F protein	macrolide antibiotic;streptogramin antibiotic	antibiotic target protection
	k141_1005202	Firmicutes; Clostridia; Eubacteriales; Lachnospiraceae; Lachnoclostridium; [Clostridium] populeti;	3692	Tom3-118		gb|AAA20117.1|ARO:3000195|tetB(P)	88.235	34	35	652	tetracycline-resistant ribosomal protection protein	tetracycline antibiotic	antibiotic target protection
	k141_1870144		238			gb|ACB05808.1|ARO:3003109|msrE	86.842	76	78	491	msr-type ABC-F protein	macrolide antibiotic;streptogramin antibiotic	antibiotic target protection
	k141_1151198	Firmicutes;	482			gb|ABR14060.1|ARO:3002838|lnuD	86.207	29	30	164	lincosamide nucleotidyltransferase (LNU)	lincosamide antibiotic	antibiotic inactivation
	k141_1223833	Firmicutes; Clostridia; Eubacteriales; Lachnospiraceae; Lacrimispora; Lacrimispora amygdalina;	11482	Tom3-259	d__Bacteria;p__Bacteroidota;c__Bacteroidia;o__Bacteroidales;f__Bacteroidaceae;g__Prevotella;s__	gb|AAA20116.1|ARO:3000180|tetA(P)	82.857	35	36	420	major facilitator superfamily (MFS) antibiotic efflux pump	tetracycline antibiotic	antibiotic efflux
	k141_1029711		3056	Tom3-252		gb|AAB60941.1|ARO:3005099|Spyo_ErmA_MLSb	82.54	189	194	243	Erm 23S ribosomal RNA methyltransferase	lincosamide antibiotic;macrolide antibiotic;streptogramin antibiotic	antibiotic target alteration
	k141_1197549		462			gb|BAH63251.1|ARO:3004580|Kpne_KpnE	82.203	118	122	120	major facilitator superfamily (MFS) antibiotic efflux pump	aminoglycoside antibiotic;cephalosporin;disinfecting agents and antiseptics;macrolide antibiotic;peptide antibiotic;rifamycin antibiotic;tetracycline antibiotic	antibiotic efflux
	k141_1017339	Firmicutes; Clostridia; Eubacteriales; Clostridiaceae; Clostridium; environmental samples; Clostridium sp. CAG:1000;	1224			gb|AAW34150.1|ARO:3004191|APH(2'')-If	81.818	33	34	297	APH(2'')	aminoglycoside antibiotic	antibiotic inactivation
	k141_1568039	Proteobacteria; Gammaproteobacteria; Pseudomonadales; Pseudomonadaceae; Thiopseudomonas; Thiopseudomonas denitrificans;	1089			gb|AAC75136.1|ARO:3000793|mdtB	80.992	121	125	1040	resistance-nodulation-cell division (RND) antibiotic efflux pump	aminocoumarin antibiotic	antibiotic efflux
	k141_697342		1816	Tom3-172		gb|BAD59497.1|ARO:3000501|rpoB2	80.333	300	308	1162	rifamycin-resistant beta-subunit of RNA polymerase (rpoB)	rifamycin antibiotic	antibiotic target alteration;antibiotic target replacement
	k141_983740	Firmicutes; Clostridia; Eubacteriales; Clostridiaceae; Alkaliphilus; unclassified Alkaliphilus; Alkaliphilus sp. B6464;	11129	Tom3-118		gb|CAL84423.1|ARO:3004146|cfrC	93.314	344	357	344	Cfr 23S ribosomal RNA methyltransferase	lincosamide antibiotic;oxazolidinone antibiotic;phenicol antibiotic;streptogramin antibiotic	antibiotic target alteration
	k141_2022789	Actinobacteria; Actinomycetia; Micrococcales; Microbacteriaceae; Cryobacterium; unclassified Cryobacterium;	2537	Tom3-118		gb|ABR14060.1|ARO:3002838|lnuD	88	25	26	164	lincosamide nucleotidyltransferase (LNU)	lincosamide antibiotic	antibiotic inactivation
	k141_409447		230			gb|AAL73129.1|ARO:3000616|mel	87.671	73	76	405	msr-type ABC-F protein	macrolide antibiotic;streptogramin antibiotic	antibiotic target protection
	k141_1097635	Firmicutes; Tissierellia; Tissierellales; Tissierellaceae; Tissierella; Tissierella praeacuta;	1335			gb|ABR14060.1|ARO:3002838|lnuD	84.783	46	48	164	lincosamide nucleotidyltransferase (LNU)	lincosamide antibiotic	antibiotic inactivation
	k141_946838	Firmicutes; Bacilli; Bacillales; Planococcaceae; Kurthia; unclassified Kurthia; Kurthia sp. Dielmo;	4517	Tom3-118		gb|CAE18141.1|ARO:3003111|lsaB	83.878	490	513	492	lsa-type ABC-F protein	lincosamide antibiotic;pleuromutilin antibiotic;streptogramin antibiotic	antibiotic target protection
	k141_1919344		908			gb|AAA88675.1|ARO:3000498|ErmF	99.597	248	260	266	Erm 23S ribosomal RNA methyltransferase	lincosamide antibiotic;macrolide antibiotic;streptogramin A antibiotic;streptogramin B antibiotic;streptogramin antibiotic	antibiotic target alteration
	k141_1346946	Firmicutes; Bacilli; Bacillales; Bacillaceae;	3505	Tom3-118		gb|AHB37625.1|ARO:3004715|Scoh_vga(E)	92.453	53	56	524	vga-type ABC-F protein	lincosamide antibiotic;pleuromutilin antibiotic;streptogramin A antibiotic;streptogramin antibiotic	antibiotic target protection
	k141_1991139	Proteobacteria; Gammaproteobacteria;	3323	Tom3-273		gb|ASK40551.1|ARO:3004332|MCR-5.1	92.387	486	505	547	MCR phosphoethanolamine transferase	peptide antibiotic	antibiotic target alteration
	k141_2266119	Proteobacteria; Gammaproteobacteria; Pseudomonadales; Pseudomonadaceae; Pseudomonas; Pseudomonas linyingensis;	811			gb|AAC16242.1|ARO:3005069|rsmA	84.483	58	61	61	resistance-nodulation-cell division (RND) antibiotic efflux pump	diaminopyrimidine antibiotic;fluoroquinolone antibiotic;phenicol antibiotic	antibiotic efflux
	k141_1783479	Firmicutes; Clostridia; Eubacteriales; Oscillospiraceae;	433			gb|AAF86641.1|ARO:3002922|vanR_in_vanC_cl	80.556	36	38	231	glycopeptide resistance gene cluster;vanR	glycopeptide antibiotic	antibiotic target alteration
	k141_335866		2512	Tom3-16	d__Bacteria;p__Firmicutes;c__Bacilli;o__Lactobacillales;f__Carnobacteriaceae;g__Atopostipes;s__	gb|AAB53259.1|ARO:3002671|Lreu_cat-TC	98.049	205	217	238	chloramphenicol acetyltransferase (CAT)	phenicol antibiotic	antibiotic inactivation
	k141_1642686	Firmicutes; Bacilli; Bacillales; Staphylococcaceae; Staphylococcus; Staphylococcus aureus; Staphylococcus aureus M0733;	371			gb|AAB53445.1|ARO:3002897|SAT-4	96.552	116	123	180	streptothricin acetyltransferase (SAT)	nucleoside antibiotic	antibiotic inactivation
	k141_2417923	Proteobacteria; Gammaproteobacteria; Oceanospirillales; Oceanospirillaceae; Marinospirillum;	2595	Tom3-178		gb|AAC16242.1|ARO:3005069|rsmA	86.885	61	65	61	resistance-nodulation-cell division (RND) antibiotic efflux pump	diaminopyrimidine antibiotic;fluoroquinolone antibiotic;phenicol antibiotic	antibiotic efflux
	k141_124900	Proteobacteria; Gammaproteobacteria; Oceanospirillales; Oceanospirillaceae; Marinospirillum; Marinospirillum insulare;	1838	Tom3-73	d__Bacteria;p__Proteobacteria;c__Gammaproteobacteria;o__Pseudomodales;f__Saccharospirillaceae;g__UBA2009;s__	gb|AAC16242.1|ARO:3005069|rsmA	86.885	61	65	61	resistance-nodulation-cell division (RND) antibiotic efflux pump	diaminopyrimidine antibiotic;fluoroquinolone antibiotic;phenicol antibiotic	antibiotic efflux
	k141_1818126	Proteobacteria; Gammaproteobacteria; Oceanospirillales; Oceanospirillaceae; Marinospirillum;	1688	Tom3-96		gb|AAC16242.1|ARO:3005069|rsmA	86.885	61	65	61	resistance-nodulation-cell division (RND) antibiotic efflux pump	diaminopyrimidine antibiotic;fluoroquinolone antibiotic;phenicol antibiotic	antibiotic efflux
	k141_1941258	Firmicutes; Bacilli; Lactobacillales; Enterococcaceae; Enterococcus; Enterococcus aquimarinus;	802			gb|BAC11911.1|ARO:3003551|emeA	82.353	153	163	393	multidrug and toxic compound extrusion (MATE) transporter	disinfecting agents and antiseptics	antibiotic efflux
	k141_1545970	Bacteroidetes; Bacteroidia; Marinilabiliales; Marinilabiliaceae; Carboxylicivirga; Carboxylicivirga linearis;	1964	Tom3-118		gb|CAD55718.1|ARO:3000197|tet(36)	100	40	43	640	tetracycline-resistant ribosomal protection protein	tetracycline antibiotic	antibiotic target protection
	k141_1646614	Proteobacteria; Gammaproteobacteria; Pseudomonadales; Pseudomonadaceae; Thiopseudomonas; Thiopseudomonas denitrificans;	768			gb|AAC16242.1|ARO:3005069|rsmA	94.737	57	61	61	resistance-nodulation-cell division (RND) antibiotic efflux pump	diaminopyrimidine antibiotic;fluoroquinolone antibiotic;phenicol antibiotic	antibiotic efflux
	k141_1632326	Firmicutes;	262			gb|AAY32951.1|ARO:3002837|lnuC	93.827	81	87	164	lincosamide nucleotidyltransferase (LNU)	lincosamide antibiotic	antibiotic inactivation
	k141_1588157		592			gb|AAL73129.1|ARO:3000616|mel	90.741	54	58	405	msr-type ABC-F protein	macrolide antibiotic;streptogramin antibiotic	antibiotic target protection
	k141_2190154		852			gb|AAB59082.1|ARO:3001397|OXA-2	100	260	283	275	OXA beta-lactamase	carbapenem;cephalosporin;penam	antibiotic inactivation
	k141_1298344	Actinobacteria; Actinomycetia;	4264			gb|AAD25063.1|ARO:3000183|tet(Z)	99.74	384	417	384	major facilitator superfamily (MFS) antibiotic efflux pump	tetracycline antibiotic	antibiotic efflux
	k141_1405507	Proteobacteria; Gammaproteobacteria; Pseudomonadales; Pseudomonadaceae; Denitrificimonas; Denitrificimonas caeni;	24799	Tom3-97		gb|AAC16242.1|ARO:3005069|rsmA	94.643	56	61	61	resistance-nodulation-cell division (RND) antibiotic efflux pump	diaminopyrimidine antibiotic;fluoroquinolone antibiotic;phenicol antibiotic	antibiotic efflux
	k141_272532	Proteobacteria; Gammaproteobacteria; Pseudomonadales; Pseudomonadaceae; Pseudomonas; unclassified Pseudomonas; Pseudomonas sp. B26(2017);	323			gb|AAC16242.1|ARO:3005069|rsmA	80	55	60	61	resistance-nodulation-cell division (RND) antibiotic efflux pump	diaminopyrimidine antibiotic;fluoroquinolone antibiotic;phenicol antibiotic	antibiotic efflux
	k141_418036	Proteobacteria; Gammaproteobacteria; Moraxellales; Moraxellaceae; Acinetobacter;	742			gb|AAX14802.1|ARO:3000781|adeJ	88.983	118	129	1058	resistance-nodulation-cell division (RND) antibiotic efflux pump	carbapenem;cephalosporin;diaminopyrimidine antibiotic;fluoroquinolone antibiotic;lincosamide antibiotic;macrolide antibiotic;penem;phenicol antibiotic;rifamycin antibiotic;tetracycline antibiotic	antibiotic efflux
	k141_1975625	Proteobacteria; Gammaproteobacteria; Oceanospirillales; Oceanospirillaceae; Oceanobacter; unclassified Oceanobacter; Oceanobacter sp.;	10315	Tom3-73	d__Bacteria;p__Proteobacteria;c__Gammaproteobacteria;o__Pseudomodales;f__Saccharospirillaceae;g__UBA2009;s__	gb|AAC16242.1|ARO:3005069|rsmA	88.333	60	66	61	resistance-nodulation-cell division (RND) antibiotic efflux pump	diaminopyrimidine antibiotic;fluoroquinolone antibiotic;phenicol antibiotic	antibiotic efflux
	k141_1120997	Bacteroidetes; Bacteroidia; Bacteroidales;	348			gb|CAA79727.1|ARO:3000191|tet(Q)	86.207	29	32	657	tetracycline-resistant ribosomal protection protein	tetracycline antibiotic	antibiotic target protection
	k141_1824994	Firmicutes; Bacilli;	3539	Tom3-118		gb|AAU10334.1|ARO:3002628|aad(6)	84.42	276	303	276	ANT(6)	aminoglycoside antibiotic	antibiotic inactivation
	k141_1953383	Firmicutes; Clostridia; Eubacteriales; Oscillospiraceae; Oscillibacter; unclassified Oscillibacter; Oscillibacter sp. PC13;	302			gb|WP_041777404.1|ARO:3004480|Bado_rpoB_RIF	81.319	91	100	1186	rifamycin-resistant beta-subunit of RNA polymerase (rpoB)	rifamycin antibiotic	antibiotic target alteration;antibiotic target replacement
	k141_1810513	Proteobacteria; Gammaproteobacteria; Xanthomonadales; Xanthomonadaceae; Luteimonas; unclassified Luteimonas;	246			gb|AAG07064.1|ARO:3003693|MexK	81.081	74	81	1025	resistance-nodulation-cell division (RND) antibiotic efflux pump	disinfecting agents and antiseptics;macrolide antibiotic;tetracycline antibiotic	antibiotic efflux
	k141_1016782	Actinobacteria; Actinomycetia;	832			gb|AAA98484.1|ARO:3000596|ErmX	96.804	219	243	284	Erm 23S ribosomal RNA methyltransferase	lincosamide antibiotic;macrolide antibiotic;streptogramin A antibiotic;streptogramin B antibiotic;streptogramin antibiotic	antibiotic target alteration
	k141_304090	Firmicutes; Clostridia; Eubacteriales; Peptostreptococcaceae; Intestinibacter; Intestinibacter bartlettii;	1735	Tom3-118		gb|AAA20116.1|ARO:3000180|tetA(P)	91.489	47	52	420	major facilitator superfamily (MFS) antibiotic efflux pump	tetracycline antibiotic	antibiotic efflux
	k141_2324697	Firmicutes; Clostridia; Eubacteriales; Peptostreptococcaceae; Terrisporobacter; Terrisporobacter petrolearius;	3519			gb|AAL05554.1|ARO:3003206|lsaE	97.321	112	126	267	lsa-type ABC-F protein	lincosamide antibiotic;pleuromutilin antibiotic;streptogramin antibiotic	antibiotic target protection
	k141_1356054	Proteobacteria; Gammaproteobacteria; Enterobacterales; Enterobacteriaceae;	389			gb|AML99881.1|ARO:3001327|MdtK	85.217	115	129	474	multidrug and toxic compound extrusion (MATE) transporter	fluoroquinolone antibiotic	antibiotic efflux
	k141_204296	Proteobacteria; Gammaproteobacteria; Oceanospirillales; Oceanospirillaceae; Marinospirillum; Marinospirillum insulare;	317			gb|AAC75089.1|ARO:3003577|ugd	81.72	93	105	388	pmr phosphoethanolamine transferase	peptide antibiotic	antibiotic target alteration
	k141_1302851		2631	Tom3-118		gb|AAM92464.1|ARO:3002594|AAC(6')-IIa	100	184	208	184	AAC(6')	aminoglycoside antibiotic	antibiotic inactivation
	k141_1378163	Proteobacteria; Gammaproteobacteria; Pseudomonadales; Pseudomonadaceae; Denitrificimonas; Denitrificimonas caeni;	6703	Tom3-106		gb|AAC16242.1|ARO:3005069|rsmA	94.643	56	64	61	resistance-nodulation-cell division (RND) antibiotic efflux pump	diaminopyrimidine antibiotic;fluoroquinolone antibiotic;phenicol antibiotic	antibiotic efflux
	k141_1566485	Proteobacteria; Gammaproteobacteria; Pseudomonadales; Pseudomonadaceae; Denitrificimonas; Denitrificimonas caeni;	1366			gb|AAC16242.1|ARO:3005069|rsmA	94.643	56	64	61	resistance-nodulation-cell division (RND) antibiotic efflux pump	diaminopyrimidine antibiotic;fluoroquinolone antibiotic;phenicol antibiotic	antibiotic efflux
	k141_1938877	Proteobacteria; Gammaproteobacteria; Vibrionales; Vibrionaceae; Vibrio; Vibrio cholerae; Vibrio cholerae O139;	1365			gb|AKN19287.1|ARO:3002578|AAC(6')-Ib7	100	47	54	261	AAC(6')	aminoglycoside antibiotic	antibiotic inactivation
	k141_1605603		1012			gb|AAV32840.1|ARO:3002611|aadA11	99.63	270	310	281	ANT(3'')	aminoglycoside antibiotic	antibiotic inactivation
	k141_147310	Firmicutes; Tissierellia; Tissierellales; Gottschalkiaceae; Gottschalkia; Gottschalkia purinilytica;	1574			gb|CAL84423.1|ARO:3004146|cfrC	94.444	342	395	344	Cfr 23S ribosomal RNA methyltransferase	lincosamide antibiotic;oxazolidinone antibiotic;phenicol antibiotic;streptogramin antibiotic	antibiotic target alteration
	k141_2025349	Proteobacteria; Gammaproteobacteria; Pseudomonadales; Pseudomonadaceae; Thiopseudomonas; Thiopseudomonas alkaliphila;	2514			gb|AAC16242.1|ARO:3005069|rsmA	83.333	54	63	61	resistance-nodulation-cell division (RND) antibiotic efflux pump	diaminopyrimidine antibiotic;fluoroquinolone antibiotic;phenicol antibiotic	antibiotic efflux
	k141_2222250	Firmicutes; Bacilli; Lactobacillales;	1285			gb|ACH87088.1|ARO:3000196|tet(32)	93.103	29	34	639	tetracycline-resistant ribosomal protection protein	tetracycline antibiotic	antibiotic target protection
	k141_2433568	Bacteroidetes; unclassified Bacteroidetes;	934			gb|ACH87088.1|ARO:3000196|tet(32)	93.103	29	34	639	tetracycline-resistant ribosomal protection protein	tetracycline antibiotic	antibiotic target protection
	k141_1284131		320			gb|CAA26199.1|ARO:3004089|ANT(3'')-IIa	88.889	90	106	323	ANT(3'')	aminoglycoside antibiotic	antibiotic inactivation

## Sheet: Proteobacteria
	Contig ID	Contig taxonomy (NCBI)	Contig_length			Gene from CARD	sequence Identity (%)	alignment length (a.a.)	query length (a.a.)	subject length (a.a.)	AMR.Gene.Family	Drug.Class(es)	Resistance.Mechanism
	k141_1120539	Proteobacteria;	511			gb|ABG65740.1|ARO:3002879|linG	100	54	54	273	lincosamide nucleotidyltransferase (LNU)	lincosamide antibiotic	antibiotic inactivation
	k141_1120565	Proteobacteria;	1237			gb|ABG65740.1|ARO:3002879|linG	100	54	54	273	lincosamide nucleotidyltransferase (LNU)	lincosamide antibiotic	antibiotic inactivation
	k141_1395550	Proteobacteria;	203			gb|AAO38247.1|ARO:3000361|EreA	100	67	67	406	macrolide esterase	macrolide antibiotic	antibiotic inactivation
	k141_1834760	Proteobacteria;	1371			gb|ABZ01840.1|ARO:3005043|cmlA9	100	72	72	404	major facilitator superfamily (MFS) antibiotic efflux pump	phenicol antibiotic	antibiotic efflux
	k141_2302624	Proteobacteria;	495			gb|AAD25538.1|ARO:3000174|tet(G)	92.233	103	103	391	major facilitator superfamily (MFS) antibiotic efflux pump	tetracycline antibiotic	antibiotic efflux
	k141_2008363	Proteobacteria;	361			gb|AAX14802.1|ARO:3000781|adeJ	87.5	120	120	1058	resistance-nodulation-cell division (RND) antibiotic efflux pump	carbapenem;cephalosporin;diaminopyrimidine antibiotic;fluoroquinolone antibiotic;lincosamide antibiotic;macrolide antibiotic;penem;phenicol antibiotic;rifamycin antibiotic;tetracycline antibiotic	antibiotic efflux
	k141_2039819	Proteobacteria;	802			gb|AVM85875.1|ARO:3004698|MCR-5.2	100	105	106	546	N/A	peptide antibiotic	N/A
	k141_1254016	Proteobacteria;	1110			gb|AAO38247.1|ARO:3000361|EreA	97.98	297	298	406	macrolide esterase	macrolide antibiotic	antibiotic inactivation
	k141_49529	Proteobacteria; Alphaproteobacteria;	317			gb|ABZ01840.1|ARO:3005043|cmlA9	99.048	105	105	404	major facilitator superfamily (MFS) antibiotic efflux pump	phenicol antibiotic	antibiotic efflux
	k141_1688135	Proteobacteria; Betaproteobacteria; Rhodocyclales; Azonexaceae; Dechloromonas; unclassified Dechloromonas; Dechloromonas sp. Dech2017;	275			gb|CAA79727.1|ARO:3000191|tet(Q)	94.505	91	91	657	tetracycline-resistant ribosomal protection protein	tetracycline antibiotic	antibiotic target protection
	k141_2256336	Proteobacteria; Betaproteobacteria; Rhodocyclales; Azonexaceae; Dechloromonas; unclassified Dechloromonas; Dechloromonas sp. Dech2017;	305			gb|CAA79727.1|ARO:3000191|tet(Q)	93.069	101	101	657	tetracycline-resistant ribosomal protection protein	tetracycline antibiotic	antibiotic target protection
	k141_1281500	Proteobacteria; Gammaproteobacteria;	2151			gb|AAT74613.1|ARO:3003676|AAC(6')-Ib'	100	155	155	184	AAC(6')	aminoglycoside antibiotic	antibiotic inactivation
	k141_1288798	Proteobacteria; Gammaproteobacteria;	302			gb|AAG15269.1|ARO:3002528|AAC(3)-Ia	98.718	78	78	154	AAC(3)	aminoglycoside antibiotic	antibiotic inactivation
	k141_1951799	Proteobacteria; Gammaproteobacteria;	2030			gb|AAO38247.1|ARO:3000361|EreA	96.465	198	198	406	macrolide esterase	macrolide antibiotic	antibiotic inactivation
	k141_1407938	Proteobacteria; Gammaproteobacteria;	329			gb|AAC73564.1|ARO:3000216|acrB	85.321	109	109	1049	resistance-nodulation-cell division (RND) antibiotic efflux pump	cephalosporin;disinfecting agents and antiseptics;fluoroquinolone antibiotic;glycylcycline;penam;phenicol antibiotic;rifamycin antibiotic;tetracycline antibiotic	antibiotic efflux
	k141_1812078	Proteobacteria; Gammaproteobacteria;	204			gb|BAD59497.1|ARO:3000501|rpoB2	85.294	68	68	1162	rifamycin-resistant beta-subunit of RNA polymerase (rpoB)	rifamycin antibiotic	antibiotic target alteration;antibiotic target replacement
	k141_1946529	Proteobacteria; Gammaproteobacteria;	859			gb|AIA35096.1|ARO:3005059|LptD	82.168	286	286	782	ATP-binding cassette (ABC) antibiotic efflux pump	aminocoumarin antibiotic;carbapenem;peptide antibiotic;rifamycin antibiotic	antibiotic efflux
	k141_1786844	Proteobacteria; Gammaproteobacteria;	2517			gb|CAA30695.1|ARO:3002685|catIII	100	213	214	213	chloramphenicol acetyltransferase (CAT)	phenicol antibiotic	antibiotic inactivation
	k141_1281500	Proteobacteria; Gammaproteobacteria;	2151			gb|ADI55014.1|ARO:3002801|QnrVC4	100	218	219	218	quinolone resistance protein (qnr)	fluoroquinolone antibiotic	antibiotic target protection
	k141_1951799	Proteobacteria; Gammaproteobacteria;	2030			gb|AAF27727.1|ARO:3002602|aadA2	100	259	260	259	ANT(3'')	aminoglycoside antibiotic	antibiotic inactivation
	k141_759025	Proteobacteria; Gammaproteobacteria;	2216			gb|WP_000949574.1|ARO:3005348|DfrA36	100	170	171	195	trimethoprim resistant dihydrofolate reductase dfr	N/A	antibiotic target replacement
	k141_1756728	Proteobacteria; Gammaproteobacteria;	1930			gb|AAC09012.1|ARO:3002243|CARB-4	99.653	288	289	288	CARB beta-lactamase	penam	antibiotic inactivation
	k141_1035777	Proteobacteria; Gammaproteobacteria;	3118			gb|CAE53424.1|ARO:3003016|dfrA20	99.408	169	170	169	trimethoprim resistant dihydrofolate reductase dfr	N/A	antibiotic target replacement
	k141_654091	Proteobacteria; Gammaproteobacteria;	3033			gb|CAA30578.1|ARO:3002652|APH(3')-VIa	98.456	259	260	259	APH(3')	aminoglycoside antibiotic	antibiotic inactivation
	k141_1281500	Proteobacteria; Gammaproteobacteria;	2151			gb|AAZ42322.1|ARO:3005098|qacL	92.727	110	111	110	small multidrug resistance (SMR) antibiotic efflux pump	disinfecting agents and antiseptics	antibiotic efflux
	k141_1756728	Proteobacteria; Gammaproteobacteria;	1930			gb|AEH26330.1|ARO:3005009|qacE	81.818	110	111	110	major facilitator superfamily (MFS) antibiotic efflux pump	disinfecting agents and antiseptics	antibiotic efflux
	k141_1920748	Proteobacteria; Gammaproteobacteria;	492			gb|CAA26199.1|ARO:3004089|ANT(3'')-IIa	100	46	47	323	ANT(3'')	aminoglycoside antibiotic	antibiotic inactivation
	k141_1793951	Proteobacteria; Gammaproteobacteria;	347			gb|AAG07064.1|ARO:3003693|MexK	93.548	62	63	1025	resistance-nodulation-cell division (RND) antibiotic efflux pump	disinfecting agents and antiseptics;macrolide antibiotic;tetracycline antibiotic	antibiotic efflux
	k141_1145180	Proteobacteria; Gammaproteobacteria;	699			gb|BAD00739.1|ARO:3002607|aadA7	98.214	224	232	265	ANT(3'')	aminoglycoside antibiotic	antibiotic inactivation
	k141_1991139	Proteobacteria; Gammaproteobacteria;	3323			gb|ASK40551.1|ARO:3004332|MCR-5.1	92.387	486	505	547	MCR phosphoethanolamine transferase	peptide antibiotic	antibiotic target alteration
	k141_1460816	Proteobacteria; Gammaproteobacteria; Aeromonadales; Succinivibrionaceae; Ruminobacter; unclassified Ruminobacter; Ruminobacter sp. RM87;	110466			gb|BAE77933.1|ARO:3000518|CRP	81.132	212	213	210	resistance-nodulation-cell division (RND) antibiotic efflux pump	fluoroquinolone antibiotic;macrolide antibiotic;penam	antibiotic efflux
	k141_1075080	Proteobacteria; Gammaproteobacteria; Aeromonadales; Succinivibrionaceae; Succinimonas; Succinimonas amylolytica;	326			gb|BAE77933.1|ARO:3000518|CRP	81.308	107	108	210	resistance-nodulation-cell division (RND) antibiotic efflux pump	fluoroquinolone antibiotic;macrolide antibiotic;penam	antibiotic efflux
	k141_1758784	Proteobacteria; Gammaproteobacteria; Aeromonadales; Succinivibrionaceae; Succinivibrio; unclassified Succinivibrio; Succinivibrio sp.;	324			gb|AAC73564.1|ARO:3000216|acrB	80.374	107	108	1049	resistance-nodulation-cell division (RND) antibiotic efflux pump	cephalosporin;disinfecting agents and antiseptics;fluoroquinolone antibiotic;glycylcycline;penam;phenicol antibiotic;rifamycin antibiotic;tetracycline antibiotic	antibiotic efflux
	k141_2052852	Proteobacteria; Gammaproteobacteria; Alteromonadales; Pseudoalteromonadaceae; Pseudoalteromonas;	347			gb|CAB06660.1|ARO:3004644|Pmir_dfrA6	100	27	27	157	trimethoprim resistant dihydrofolate reductase dfr	diaminopyrimidine antibiotic	antibiotic target replacement
	k141_1677988	Proteobacteria; Gammaproteobacteria; Alteromonadales; Pseudoalteromonadaceae; Pseudoalteromonas;	205			gb|AAC75089.1|ARO:3003577|ugd	80.882	68	68	388	pmr phosphoethanolamine transferase	peptide antibiotic	antibiotic target alteration
	k141_2212052	Proteobacteria; Gammaproteobacteria; Alteromonadales; Pseudoalteromonadaceae; Pseudoalteromonas; unclassified Pseudoalteromonas;	227			gb|AAC75089.1|ARO:3003577|ugd	80	75	75	388	pmr phosphoethanolamine transferase	peptide antibiotic	antibiotic target alteration
	k141_120805	Proteobacteria; Gammaproteobacteria; Enterobacterales;	309			gb|BAA11236.1|ARO:3000206|emrK	99.02	102	102	351	major facilitator superfamily (MFS) antibiotic efflux pump	tetracycline antibiotic	antibiotic efflux
	k141_1995008	Proteobacteria; Gammaproteobacteria; Enterobacterales;	1805			gb|CAA27626.1|ARO:3000363|EreB	85.919	419	420	419	macrolide esterase	macrolide antibiotic	antibiotic inactivation
	k141_1947459	Proteobacteria; Gammaproteobacteria; Enterobacterales; Enterobacteriaceae;	319			gb|AAC76093.1|ARO:3002986|bacA	100	86	86	273	undecaprenyl pyrophosphate related proteins	peptide antibiotic	antibiotic target alteration
	k141_1970811	Proteobacteria; Gammaproteobacteria; Enterobacterales; Enterobacteriaceae;	613			gb|AAC73565.1|ARO:3004043|Ecol_acrA	100	116	116	397	resistance-nodulation-cell division (RND) antibiotic efflux pump	cephalosporin;disinfecting agents and antiseptics;fluoroquinolone antibiotic;glycylcycline;penam;phenicol antibiotic;rifamycin antibiotic;tetracycline antibiotic	antibiotic efflux
	k141_2012587	Proteobacteria; Gammaproteobacteria; Enterobacterales; Enterobacteriaceae;	465			gb|AAC75136.1|ARO:3000793|mdtB	100	105	105	1040	resistance-nodulation-cell division (RND) antibiotic efflux pump	aminocoumarin antibiotic	antibiotic efflux
	k141_169376	Proteobacteria; Gammaproteobacteria; Enterobacterales; Enterobacteriaceae;	341			gb|AAC75429.1|ARO:3000833|evgS	99.115	113	113	1197	major facilitator superfamily (MFS) antibiotic efflux pump;resistance-nodulation-cell division (RND) antibiotic efflux pump	fluoroquinolone antibiotic;macrolide antibiotic;penam;tetracycline antibiotic	antibiotic efflux
	k141_1276677	Proteobacteria; Gammaproteobacteria; Enterobacterales; Enterobacteriaceae;	321			gb|AAC74149.2|ARO:3001216|mdtH	81.818	33	33	402	major facilitator superfamily (MFS) antibiotic efflux pump	fluoroquinolone antibiotic	antibiotic efflux
	k141_2081371	Proteobacteria; Gammaproteobacteria; Enterobacterales; Enterobacteriaceae;	3620			gb|CAA24743.1|ARO:3002655|APH(4)-Ia	100	341	342	341	APH(4)	aminoglycoside antibiotic	antibiotic inactivation
	k141_1045322	Proteobacteria; Gammaproteobacteria; Enterobacterales; Enterobacteriaceae;	9395			gb|CBY77552.1|ARO:3003106|Erm(42)	99.668	301	304	301	Erm 23S ribosomal RNA methyltransferase	lincosamide antibiotic;macrolide antibiotic;streptogramin antibiotic	antibiotic target alteration
	k141_1020669	Proteobacteria; Gammaproteobacteria; Enterobacterales; Enterobacteriaceae;	444			gb|BAA11237.1|ARO:3000254|emrY	99.315	146	147	512	major facilitator superfamily (MFS) antibiotic efflux pump	tetracycline antibiotic	antibiotic efflux
	k141_1240873	Proteobacteria; Gammaproteobacteria; Enterobacterales; Enterobacteriaceae;	282			gb|AAL59753.1|ARO:3000412|sul2	98.649	74	75	271	sulfonamide resistant sul	N/A	antibiotic target replacement
	k141_1025658	Proteobacteria; Gammaproteobacteria; Enterobacterales; Enterobacteriaceae;	809			gb|ABW91178.1|ARO:3002613|aadA13	89.057	265	269	265	ANT(3'')	aminoglycoside antibiotic	antibiotic inactivation
	k141_1370935	Proteobacteria; Gammaproteobacteria; Enterobacterales; Enterobacteriaceae;	488			gb|AAC75314.1|ARO:3003578|PmrF	100	58	59	322	pmr phosphoethanolamine transferase	peptide antibiotic	antibiotic efflux;antibiotic target alteration
	k141_2012587	Proteobacteria; Gammaproteobacteria; Enterobacterales; Enterobacteriaceae;	465			gb|AAC75135.2|ARO:3000792|mdtA	100	48	49	415	resistance-nodulation-cell division (RND) antibiotic efflux pump	aminocoumarin antibiotic	antibiotic efflux
	k141_1290674	Proteobacteria; Gammaproteobacteria; Enterobacterales; Enterobacteriaceae;	7671			gb|CAH10847.1|ARO:3002620|aadA23	97.727	44	44	259	ANT(3'')	aminoglycoside antibiotic	antibiotic inactivation
	k141_2264497	Proteobacteria; Gammaproteobacteria; Enterobacterales; Enterobacteriaceae;	730			gb|CAA09666.1|ARO:3004122|Kpne_OmpK37	85.455	55	56	374	General Bacterial Porin with reduced permeability to beta-lactams	carbapenem;cephalosporin;cephamycin;monobactam;penam;penem	reduced permeability to antibiotic
	k141_1356054	Proteobacteria; Gammaproteobacteria; Enterobacterales; Enterobacteriaceae;	389			gb|AML99881.1|ARO:3001327|MdtK	85.217	115	129	474	multidrug and toxic compound extrusion (MATE) transporter	fluoroquinolone antibiotic	antibiotic efflux
	k141_14173	Proteobacteria; Gammaproteobacteria; Enterobacterales; Enterobacteriaceae; Enterobacter; Enterobacter cloacae complex; Enterobacter cloacae;	2569			gb|CAE51638.1|ARO:3002641|APH(3')-Ia	100	271	272	271	APH(3')	aminoglycoside antibiotic	antibiotic inactivation
	k141_495995	Proteobacteria; Gammaproteobacteria; Enterobacterales; Enterobacteriaceae; Escherichia; Escherichia coli;	429			gb|AAC76298.1|ARO:3000502|AcrF	98.936	94	94	1034	resistance-nodulation-cell division (RND) antibiotic efflux pump	cephalosporin;cephamycin;fluoroquinolone antibiotic;penam	antibiotic efflux
	k141_2270631	Proteobacteria; Gammaproteobacteria; Enterobacterales; Enterobacteriaceae; Escherichia; Escherichia coli;	425			gb|CAL84423.1|ARO:3004146|cfrC	94.737	38	38	344	Cfr 23S ribosomal RNA methyltransferase	lincosamide antibiotic;oxazolidinone antibiotic;phenicol antibiotic;streptogramin antibiotic	antibiotic target alteration
	k141_1194263	Proteobacteria; Gammaproteobacteria; Enterobacterales; Enterobacteriaceae; Escherichia; Escherichia coli;	530			gb|ABW91178.1|ARO:3002613|aadA13	94.444	36	36	265	ANT(3'')	aminoglycoside antibiotic	antibiotic inactivation
	k141_1688263	Proteobacteria; Gammaproteobacteria; Enterobacterales; Enterobacteriaceae; Escherichia; Escherichia coli;	551			gb|AAC77293.1|ARO:3001214|mdtM	95.122	123	124	410	major facilitator superfamily (MFS) antibiotic efflux pump	disinfecting agents and antiseptics;fluoroquinolone antibiotic;lincosamide antibiotic;nucleoside antibiotic;phenicol antibiotic	antibiotic efflux
	k141_2024521	Proteobacteria; Gammaproteobacteria; Enterobacterales; Enterobacteriaceae; Escherichia; Escherichia coli;	496			gb|AFH35853.1|ARO:3001328|Ecol_mdfA	95.062	162	165	410	major facilitator superfamily (MFS) antibiotic efflux pump	disinfecting agents and antiseptics;tetracycline antibiotic	antibiotic efflux
	k141_1305672	Proteobacteria; Gammaproteobacteria; Enterobacterales; Enterobacteriaceae; Klebsiella/Raoultella group; Klebsiella; Klebsiella pneumoniae;	370			gb|AAO49597.1|ARO:3002601|aadA	99.18	122	122	263	ANT(3'')	aminoglycoside antibiotic	antibiotic inactivation
	k141_1198790	Proteobacteria; Gammaproteobacteria; Enterobacterales; Enterobacteriaceae; Salmonella; Salmonella enterica;	1283			gb|AEH26330.1|ARO:3005009|qacE	100	106	107	110	major facilitator superfamily (MFS) antibiotic efflux pump	disinfecting agents and antiseptics	antibiotic efflux
	k141_1917597	Proteobacteria; Gammaproteobacteria; Enterobacterales; Enterobacteriaceae; Salmonella; Salmonella enterica; Salmonella enterica subsp. enterica; Salmonella enterica subsp. enterica serovar Corvallis;	4425			gb|AAG16656.1|ARO:3002705|floR	99.505	404	405	404	major facilitator superfamily (MFS) antibiotic efflux pump	phenicol antibiotic	antibiotic efflux
	k141_1686980	Proteobacteria; Gammaproteobacteria; Enterobacterales; Enterobacteriaceae; Salmonella; Salmonella enterica; Salmonella enterica subsp. enterica; Salmonella enterica subsp. enterica serovar Typhimurium;	278			gb|ACJ63262.1|ARO:3003107|mef(B)	100	41	41	409	major facilitator superfamily (MFS) antibiotic efflux pump	macrolide antibiotic	antibiotic efflux
	k141_1201612	Proteobacteria; Gammaproteobacteria; Enterobacterales; Enterobacteriaceae; Shigella; Shigella sonnei;	374			gb|EOU56998.1|ARO:3004597|Kpne_KpnH	100	95	95	512	major facilitator superfamily (MFS) antibiotic efflux pump	aminoglycoside antibiotic;carbapenem;cephalosporin;fluoroquinolone antibiotic;macrolide antibiotic;penam;penem;peptide antibiotic	antibiotic efflux
	k141_1770108	Proteobacteria; Gammaproteobacteria; Enterobacterales; Morganellaceae; Morganella; Morganella morganii;	348			gb|AAO38247.1|ARO:3000361|EreA	94.828	116	116	406	macrolide esterase	macrolide antibiotic	antibiotic inactivation
	k141_1195950	Proteobacteria; Gammaproteobacteria; Enterobacterales; Morganellaceae; Morganella; Morganella morganii;	4965			gb|AAD25538.1|ARO:3000174|tet(G)	94.629	391	392	391	major facilitator superfamily (MFS) antibiotic efflux pump	tetracycline antibiotic	antibiotic efflux
	k141_2522157	Proteobacteria; Gammaproteobacteria; Enterobacterales; Morganellaceae; Proteus;	3087			gb|CAA75663.1|ARO:3000175|tet(H)	100	33	33	400	major facilitator superfamily (MFS) antibiotic efflux pump	tetracycline antibiotic	antibiotic efflux
	k141_1096917	Proteobacteria; Gammaproteobacteria; Enterobacterales; Morganellaceae; Proteus; Proteus mirabilis;	898			gb|APU52409.1|ARO:3004085|lnuG	100	45	45	267	lincosamide nucleotidyltransferase (LNU)	lincosamide antibiotic	antibiotic inactivation
	k141_1980824	Proteobacteria; Gammaproteobacteria; Enterobacterales; Morganellaceae; Proteus; Proteus mirabilis;	1972			gb|CAI57696.1|ARO:3002614|aadA14	100	105	106	261	ANT(3'')	aminoglycoside antibiotic	antibiotic inactivation
	k141_67652	Proteobacteria; Gammaproteobacteria; Enterobacterales; Morganellaceae; Xenorhabdus;	29195			gb|BAE77933.1|ARO:3000518|CRP	89.623	212	213	210	resistance-nodulation-cell division (RND) antibiotic efflux pump	fluoroquinolone antibiotic;macrolide antibiotic;penam	antibiotic efflux
	k141_1251457	Proteobacteria; Gammaproteobacteria; Moraxellales; Moraxellaceae; Acinetobacter;	345			gb|ACJ41739.1|ARO:3000780|adeI	85.088	114	114	416	resistance-nodulation-cell division (RND) antibiotic efflux pump	carbapenem;cephalosporin;diaminopyrimidine antibiotic;fluoroquinolone antibiotic;lincosamide antibiotic;macrolide antibiotic;penem;phenicol antibiotic;rifamycin antibiotic;tetracycline antibiotic	antibiotic efflux
	k141_418036	Proteobacteria; Gammaproteobacteria; Moraxellales; Moraxellaceae; Acinetobacter;	742			gb|AAX14802.1|ARO:3000781|adeJ	88.983	118	129	1058	resistance-nodulation-cell division (RND) antibiotic efflux pump	carbapenem;cephalosporin;diaminopyrimidine antibiotic;fluoroquinolone antibiotic;lincosamide antibiotic;macrolide antibiotic;penem;phenicol antibiotic;rifamycin antibiotic;tetracycline antibiotic	antibiotic efflux
	k141_1141376	Proteobacteria; Gammaproteobacteria; Moraxellales; Moraxellaceae; Acinetobacter; Acinetobacter bereziniae;	450			gb|AAX14802.1|ARO:3000781|adeJ	84.459	148	149	1058	resistance-nodulation-cell division (RND) antibiotic efflux pump	carbapenem;cephalosporin;diaminopyrimidine antibiotic;fluoroquinolone antibiotic;lincosamide antibiotic;macrolide antibiotic;penem;phenicol antibiotic;rifamycin antibiotic;tetracycline antibiotic	antibiotic efflux
	k141_1183328	Proteobacteria; Gammaproteobacteria; Moraxellales; Moraxellaceae; Acinetobacter; Acinetobacter calcoaceticus/baumannii complex; Acinetobacter pittii;	1173			gb|WP_150378267.1|ARO:3005057|tet(X5)	100	43	43	388	tetracycline inactivation enzyme	tetracycline antibiotic	antibiotic inactivation
	k141_1481140	Proteobacteria; Gammaproteobacteria; Moraxellales; Moraxellaceae; Acinetobacter; Acinetobacter gerneri; Acinetobacter gerneri DSM 14967 = CIP 107464 = MTCC 9824;	4635			gb|AAW66497.1|ARO:3000566|tet(39)	100	395	396	395	major facilitator superfamily (MFS) antibiotic efflux pump	tetracycline antibiotic	antibiotic efflux
	k141_1799209	Proteobacteria; Gammaproteobacteria; Moraxellales; Moraxellaceae; Acinetobacter; Acinetobacter lwoffii;	2080			gb|CTQ57092.1|ARO:3004682|aadA27	100	143	144	262	ANT(3'')	aminoglycoside antibiotic	antibiotic inactivation
	k141_1311926	Proteobacteria; Gammaproteobacteria; Moraxellales; Moraxellaceae; Psychrobacter; Psychrobacter fulvigenes;	1103			gb|AAA23018.1|ARO:3004454|Ccol_ACT_CHL	95.652	207	208	207	chloramphenicol acetyltransferase (CAT)	phenicol antibiotic	antibiotic inactivation
	k141_2417923	Proteobacteria; Gammaproteobacteria; Oceanospirillales; Oceanospirillaceae; Marinospirillum;	2595			gb|AAC16242.1|ARO:3005069|rsmA	86.885	61	65	61	resistance-nodulation-cell division (RND) antibiotic efflux pump	diaminopyrimidine antibiotic;fluoroquinolone antibiotic;phenicol antibiotic	antibiotic efflux
	k141_1818126	Proteobacteria; Gammaproteobacteria; Oceanospirillales; Oceanospirillaceae; Marinospirillum;	1688			gb|AAC16242.1|ARO:3005069|rsmA	86.885	61	65	61	resistance-nodulation-cell division (RND) antibiotic efflux pump	diaminopyrimidine antibiotic;fluoroquinolone antibiotic;phenicol antibiotic	antibiotic efflux
	k141_124900	Proteobacteria; Gammaproteobacteria; Oceanospirillales; Oceanospirillaceae; Marinospirillum; Marinospirillum insulare;	1838			gb|AAC16242.1|ARO:3005069|rsmA	86.885	61	65	61	resistance-nodulation-cell division (RND) antibiotic efflux pump	diaminopyrimidine antibiotic;fluoroquinolone antibiotic;phenicol antibiotic	antibiotic efflux
	k141_204296	Proteobacteria; Gammaproteobacteria; Oceanospirillales; Oceanospirillaceae; Marinospirillum; Marinospirillum insulare;	317			gb|AAC75089.1|ARO:3003577|ugd	81.72	93	105	388	pmr phosphoethanolamine transferase	peptide antibiotic	antibiotic target alteration
	k141_1975625	Proteobacteria; Gammaproteobacteria; Oceanospirillales; Oceanospirillaceae; Oceanobacter; unclassified Oceanobacter; Oceanobacter sp.;	10315			gb|AAC16242.1|ARO:3005069|rsmA	88.333	60	66	61	resistance-nodulation-cell division (RND) antibiotic efflux pump	diaminopyrimidine antibiotic;fluoroquinolone antibiotic;phenicol antibiotic	antibiotic efflux
	k141_331669	Proteobacteria; Gammaproteobacteria; Pseudomonadales; Marinobacteraceae; Marinobacter; Marinobacter lipolyticus;	982			gb|CAH10847.1|ARO:3002620|aadA23	91.892	37	38	259	ANT(3'')	aminoglycoside antibiotic	antibiotic inactivation
	k141_1556867	Proteobacteria; Gammaproteobacteria; Pseudomonadales; Pseudomonadaceae; Denitrificimonas; Denitrificimonas caeni;	303			gb|AAA74437.1|ARO:3000378|MexB	83	100	100	1046	resistance-nodulation-cell division (RND) antibiotic efflux pump	aminocoumarin antibiotic;carbapenem;cephalosporin;cephamycin;diaminopyrimidine antibiotic;fluoroquinolone antibiotic;macrolide antibiotic;monobactam;penam;penem;peptide antibiotic;phenicol antibiotic;sulfonamide antibiotic;tetracycline antibiotic	antibiotic efflux
	k141_1892342	Proteobacteria; Gammaproteobacteria; Pseudomonadales; Pseudomonadaceae; Denitrificimonas; Denitrificimonas caeni;	255			gb|AAG07064.1|ARO:3003693|MexK	80	85	85	1025	resistance-nodulation-cell division (RND) antibiotic efflux pump	disinfecting agents and antiseptics;macrolide antibiotic;tetracycline antibiotic	antibiotic efflux
	k141_10977	Proteobacteria; Gammaproteobacteria; Pseudomonadales; Pseudomonadaceae; Denitrificimonas; Denitrificimonas caeni;	1718			gb|AAA74437.1|ARO:3000378|MexB	80.402	199	196	1046	resistance-nodulation-cell division (RND) antibiotic efflux pump	aminocoumarin antibiotic;carbapenem;cephalosporin;cephamycin;diaminopyrimidine antibiotic;fluoroquinolone antibiotic;macrolide antibiotic;monobactam;penam;penem;peptide antibiotic;phenicol antibiotic;sulfonamide antibiotic;tetracycline antibiotic	antibiotic efflux
	k141_1830996	Proteobacteria; Gammaproteobacteria; Pseudomonadales; Pseudomonadaceae; Denitrificimonas; Denitrificimonas caeni;	443			gb|AAG07064.1|ARO:3003693|MexK	80.137	146	147	1025	resistance-nodulation-cell division (RND) antibiotic efflux pump	disinfecting agents and antiseptics;macrolide antibiotic;tetracycline antibiotic	antibiotic efflux
	k141_1948908	Proteobacteria; Gammaproteobacteria; Pseudomonadales; Pseudomonadaceae; Denitrificimonas; Denitrificimonas caeni;	1118			gb|AAA74437.1|ARO:3000378|MexB	80.498	241	245	1046	resistance-nodulation-cell division (RND) antibiotic efflux pump	aminocoumarin antibiotic;carbapenem;cephalosporin;cephamycin;diaminopyrimidine antibiotic;fluoroquinolone antibiotic;macrolide antibiotic;monobactam;penam;penem;peptide antibiotic;phenicol antibiotic;sulfonamide antibiotic;tetracycline antibiotic	antibiotic efflux
	k141_1405507	Proteobacteria; Gammaproteobacteria; Pseudomonadales; Pseudomonadaceae; Denitrificimonas; Denitrificimonas caeni;	24799			gb|AAC16242.1|ARO:3005069|rsmA	94.643	56	61	61	resistance-nodulation-cell division (RND) antibiotic efflux pump	diaminopyrimidine antibiotic;fluoroquinolone antibiotic;phenicol antibiotic	antibiotic efflux
	k141_1378163	Proteobacteria; Gammaproteobacteria; Pseudomonadales; Pseudomonadaceae; Denitrificimonas; Denitrificimonas caeni;	6703			gb|AAC16242.1|ARO:3005069|rsmA	94.643	56	64	61	resistance-nodulation-cell division (RND) antibiotic efflux pump	diaminopyrimidine antibiotic;fluoroquinolone antibiotic;phenicol antibiotic	antibiotic efflux
	k141_1566485	Proteobacteria; Gammaproteobacteria; Pseudomonadales; Pseudomonadaceae; Denitrificimonas; Denitrificimonas caeni;	1366			gb|AAC16242.1|ARO:3005069|rsmA	94.643	56	64	61	resistance-nodulation-cell division (RND) antibiotic efflux pump	diaminopyrimidine antibiotic;fluoroquinolone antibiotic;phenicol antibiotic	antibiotic efflux
	k141_1634431	Proteobacteria; Gammaproteobacteria; Pseudomonadales; Pseudomonadaceae; Pseudomonas;	368			gb|AAG07064.1|ARO:3003693|MexK	85.95	121	122	1025	resistance-nodulation-cell division (RND) antibiotic efflux pump	disinfecting agents and antiseptics;macrolide antibiotic;tetracycline antibiotic	antibiotic efflux
	k141_1951790	Proteobacteria; Gammaproteobacteria; Pseudomonadales; Pseudomonadaceae; Pseudomonas;	370			gb|BAE77933.1|ARO:3000518|CRP	82.353	51	52	210	resistance-nodulation-cell division (RND) antibiotic efflux pump	fluoroquinolone antibiotic;macrolide antibiotic;penam	antibiotic efflux
	k141_1610575	Proteobacteria; Gammaproteobacteria; Pseudomonadales; Pseudomonadaceae; Pseudomonas; Pseudomonas aeruginosa group; Pseudomonas aeruginosa;	3144			gb|ACB05808.1|ARO:3003109|msrE	100	491	492	491	msr-type ABC-F protein	macrolide antibiotic;streptogramin antibiotic	antibiotic target protection
	k141_1610575	Proteobacteria; Gammaproteobacteria; Pseudomonadales; Pseudomonadaceae; Pseudomonas; Pseudomonas aeruginosa group; Pseudomonas aeruginosa;	3144			gb|ABI20451.1|ARO:3003741|mphE	100	294	295	294	macrolide phosphotransferase (MPH)	macrolide antibiotic	antibiotic inactivation
	k141_2096204	Proteobacteria; Gammaproteobacteria; Pseudomonadales; Pseudomonadaceae; Pseudomonas; Pseudomonas helleri;	5061			gb|AAZ42322.1|ARO:3005098|qacL	99.091	110	111	110	small multidrug resistance (SMR) antibiotic efflux pump	disinfecting agents and antiseptics	antibiotic efflux
	k141_2266119	Proteobacteria; Gammaproteobacteria; Pseudomonadales; Pseudomonadaceae; Pseudomonas; Pseudomonas linyingensis;	811			gb|AAC16242.1|ARO:3005069|rsmA	84.483	58	61	61	resistance-nodulation-cell division (RND) antibiotic efflux pump	diaminopyrimidine antibiotic;fluoroquinolone antibiotic;phenicol antibiotic	antibiotic efflux
	k141_1176337	Proteobacteria; Gammaproteobacteria; Pseudomonadales; Pseudomonadaceae; Pseudomonas; Pseudomonas stutzeri group; Pseudomonas stutzeri subgroup; Pseudomonas stutzeri;	2365			gb|AAP15294.1|ARO:3002675|catB2	99.524	210	211	210	chloramphenicol acetyltransferase (CAT)	phenicol antibiotic	antibiotic inactivation
	k141_1920738	Proteobacteria; Gammaproteobacteria; Pseudomonadales; Pseudomonadaceae; Pseudomonas; unclassified Pseudomonas;	2374			gb|AAO49597.1|ARO:3002601|aadA	97.436	39	39	263	ANT(3'')	aminoglycoside antibiotic	antibiotic inactivation
	k141_272532	Proteobacteria; Gammaproteobacteria; Pseudomonadales; Pseudomonadaceae; Pseudomonas; unclassified Pseudomonas; Pseudomonas sp. B26(2017);	323			gb|AAC16242.1|ARO:3005069|rsmA	80	55	60	61	resistance-nodulation-cell division (RND) antibiotic efflux pump	diaminopyrimidine antibiotic;fluoroquinolone antibiotic;phenicol antibiotic	antibiotic efflux
	k141_1686287	Proteobacteria; Gammaproteobacteria; Pseudomonadales; Pseudomonadaceae; Pseudomonas; unclassified Pseudomonas; Pseudomonas sp. C27(2019);	1712			gb|AAL59753.1|ARO:3000412|sul2	100	46	46	271	sulfonamide resistant sul	N/A	antibiotic target replacement
	k141_2062952	Proteobacteria; Gammaproteobacteria; Pseudomonadales; Pseudomonadaceae; Pseudomonas; unclassified Pseudomonas; Pseudomonas sp. FME51;	1420			gb|AAC16242.1|ARO:3005069|rsmA	95	60	62	61	resistance-nodulation-cell division (RND) antibiotic efflux pump	diaminopyrimidine antibiotic;fluoroquinolone antibiotic;phenicol antibiotic	antibiotic efflux
	k141_1815609	Proteobacteria; Gammaproteobacteria; Pseudomonadales; Pseudomonadaceae; Pseudomonas; unclassified Pseudomonas; Pseudomonas sp. MYb185;	334			gb|TKW44661.1|ARO:3005040|YajC	83.333	42	43	112	resistance-nodulation-cell division (RND) antibiotic efflux pump	cephalosporin;disinfecting agents and antiseptics;fluoroquinolone antibiotic;glycylcycline;penam;phenicol antibiotic;rifamycin antibiotic;tetracycline antibiotic	antibiotic efflux
	k141_1924602	Proteobacteria; Gammaproteobacteria; Pseudomonadales; Pseudomonadaceae; Thiopseudomonas; Thiopseudomonas alkaliphila;	4271			gb|AAC16242.1|ARO:3005069|rsmA	90	60	61	61	resistance-nodulation-cell division (RND) antibiotic efflux pump	diaminopyrimidine antibiotic;fluoroquinolone antibiotic;phenicol antibiotic	antibiotic efflux
	k141_2025349	Proteobacteria; Gammaproteobacteria; Pseudomonadales; Pseudomonadaceae; Thiopseudomonas; Thiopseudomonas alkaliphila;	2514			gb|AAC16242.1|ARO:3005069|rsmA	83.333	54	63	61	resistance-nodulation-cell division (RND) antibiotic efflux pump	diaminopyrimidine antibiotic;fluoroquinolone antibiotic;phenicol antibiotic	antibiotic efflux
	k141_1464485	Proteobacteria; Gammaproteobacteria; Pseudomonadales; Pseudomonadaceae; Thiopseudomonas; Thiopseudomonas denitrificans;	617			gb|AAC16242.1|ARO:3005069|rsmA	95.918	49	49	61	resistance-nodulation-cell division (RND) antibiotic efflux pump	diaminopyrimidine antibiotic;fluoroquinolone antibiotic;phenicol antibiotic	antibiotic efflux
	k141_1559490	Proteobacteria; Gammaproteobacteria; Pseudomonadales; Pseudomonadaceae; Thiopseudomonas; Thiopseudomonas denitrificans;	422			gb|AAG07064.1|ARO:3003693|MexK	84.286	140	140	1025	resistance-nodulation-cell division (RND) antibiotic efflux pump	disinfecting agents and antiseptics;macrolide antibiotic;tetracycline antibiotic	antibiotic efflux
	k141_1288759	Proteobacteria; Gammaproteobacteria; Pseudomonadales; Pseudomonadaceae; Thiopseudomonas; Thiopseudomonas denitrificans;	802			gb|AAG07064.1|ARO:3003693|MexK	82.734	139	140	1025	resistance-nodulation-cell division (RND) antibiotic efflux pump	disinfecting agents and antiseptics;macrolide antibiotic;tetracycline antibiotic	antibiotic efflux
	k141_1568039	Proteobacteria; Gammaproteobacteria; Pseudomonadales; Pseudomonadaceae; Thiopseudomonas; Thiopseudomonas denitrificans;	1089			gb|AAC75136.1|ARO:3000793|mdtB	80.992	121	125	1040	resistance-nodulation-cell division (RND) antibiotic efflux pump	aminocoumarin antibiotic	antibiotic efflux
	k141_1646614	Proteobacteria; Gammaproteobacteria; Pseudomonadales; Pseudomonadaceae; Thiopseudomonas; Thiopseudomonas denitrificans;	768			gb|AAC16242.1|ARO:3005069|rsmA	94.737	57	61	61	resistance-nodulation-cell division (RND) antibiotic efflux pump	diaminopyrimidine antibiotic;fluoroquinolone antibiotic;phenicol antibiotic	antibiotic efflux
	k141_1938877	Proteobacteria; Gammaproteobacteria; Vibrionales; Vibrionaceae; Vibrio; Vibrio cholerae; Vibrio cholerae O139;	1365			gb|AAP74961.2|ARO:3002854|dfrA1	99.363	157	158	157	trimethoprim resistant dihydrofolate reductase dfr	N/A	antibiotic target replacement
	k141_1938877	Proteobacteria; Gammaproteobacteria; Vibrionales; Vibrionaceae; Vibrio; Vibrio cholerae; Vibrio cholerae O139;	1365			gb|AKN19287.1|ARO:3002578|AAC(6')-Ib7	100	47	54	261	AAC(6')	aminoglycoside antibiotic	antibiotic inactivation
	k141_1810513	Proteobacteria; Gammaproteobacteria; Xanthomonadales; Xanthomonadaceae; Luteimonas; unclassified Luteimonas;	246			gb|AAG07064.1|ARO:3003693|MexK	81.081	74	81	1025	resistance-nodulation-cell division (RND) antibiotic efflux pump	disinfecting agents and antiseptics;macrolide antibiotic;tetracycline antibiotic	antibiotic efflux

## Sheet: Firmicutes
	Contig ID	Contig taxonomy (NCBI)	Contig_length			Gene from CARD	sequence Identity (%)	alignment length (a.a.)	query length (a.a.)	subject length (a.a.)	AMR.Gene.Family	Drug.Class(es)	Resistance.Mechanism
	k141_203688	Firmicutes;	3564			gb|CBH51823.1|ARO:3000556|tet(44)	100	37	37	640	tetracycline-resistant ribosomal protection protein	tetracycline antibiotic	antibiotic target protection
	k141_1816106	Firmicutes;	265			gb|AAF01499.1|ARO:3000193|tet(T)	100	82	82	651	tetracycline-resistant ribosomal protection protein	tetracycline antibiotic	antibiotic target protection
	k141_1816105	Firmicutes;	263			gb|AAF01499.1|ARO:3000193|tet(T)	98.78	82	82	651	tetracycline-resistant ribosomal protection protein	tetracycline antibiotic	antibiotic target protection
	k141_1866523	Firmicutes;	361			gb|AAF01499.1|ARO:3000193|tet(T)	98.78	82	82	651	tetracycline-resistant ribosomal protection protein	tetracycline antibiotic	antibiotic target protection
	k141_1885679	Firmicutes;	228			gb|CAM12479.1|ARO:3000567|tet(40)	98.667	75	75	406	major facilitator superfamily (MFS) antibiotic efflux pump	tetracycline antibiotic	antibiotic efflux
	k141_1430214	Firmicutes;	225			gb|CAB41414.1|ARO:3002836|lnuB	98.649	74	74	267	lincosamide nucleotidyltransferase (LNU)	lincosamide antibiotic	antibiotic inactivation
	k141_1821042	Firmicutes;	314			gb|CAL84423.1|ARO:3004146|cfrC	98.077	104	104	344	Cfr 23S ribosomal RNA methyltransferase	lincosamide antibiotic;oxazolidinone antibiotic;phenicol antibiotic;streptogramin antibiotic	antibiotic target alteration
	k141_2136008	Firmicutes;	312			gb|CAM12479.1|ARO:3000567|tet(40)	98.058	103	103	406	major facilitator superfamily (MFS) antibiotic efflux pump	tetracycline antibiotic	antibiotic efflux
	k141_2006685	Firmicutes;	832			gb|ABA71733.1|ARO:3002972|vanT_in_vanG_cl	97.473	277	277	712	glycopeptide resistance gene cluster;vanT	glycopeptide antibiotic	antibiotic target alteration
	k141_1077447	Firmicutes;	237			gb|CAM12479.1|ARO:3000567|tet(40)	97.468	79	79	406	major facilitator superfamily (MFS) antibiotic efflux pump	tetracycline antibiotic	antibiotic efflux
	k141_1301772	Firmicutes;	234			gb|CAM12479.1|ARO:3000567|tet(40)	96.104	77	77	406	major facilitator superfamily (MFS) antibiotic efflux pump	tetracycline antibiotic	antibiotic efflux
	k141_1681571	Firmicutes;	5286			gb|AAF01499.1|ARO:3000193|tet(T)	95.408	196	196	651	tetracycline-resistant ribosomal protection protein	tetracycline antibiotic	antibiotic target protection
	k141_1632329	Firmicutes;	309			gb|AAY32951.1|ARO:3002837|lnuC	93.827	81	81	164	lincosamide nucleotidyltransferase (LNU)	lincosamide antibiotic	antibiotic inactivation
	k141_1616514	Firmicutes;	501			gb|ABA71730.1|ARO:3002965|vanW_in_vanG_cl	93.373	166	166	281	glycopeptide resistance gene cluster;vanW	glycopeptide antibiotic	antibiotic target alteration
	k141_2016675	Firmicutes;	223			gb|AAF01499.1|ARO:3000193|tet(T)	93.243	74	74	651	tetracycline-resistant ribosomal protection protein	tetracycline antibiotic	antibiotic target protection
	k141_1241670	Firmicutes;	406			gb|CAM12479.1|ARO:3000567|tet(40)	92.593	135	135	406	major facilitator superfamily (MFS) antibiotic efflux pump	tetracycline antibiotic	antibiotic efflux
	k141_1420991	Firmicutes;	322			gb|AAA20116.1|ARO:3000180|tetA(P)	92.593	27	27	420	major facilitator superfamily (MFS) antibiotic efflux pump	tetracycline antibiotic	antibiotic efflux
	k141_660499	Firmicutes;	4744			gb|AAA20116.1|ARO:3000180|tetA(P)	92	50	50	420	major facilitator superfamily (MFS) antibiotic efflux pump	tetracycline antibiotic	antibiotic efflux
	k141_176762	Firmicutes;	407			gb|AAL73129.1|ARO:3000616|mel	91.852	135	135	405	msr-type ABC-F protein	macrolide antibiotic;streptogramin antibiotic	antibiotic target protection
	k141_2440732	Firmicutes;	435			gb|AAF01499.1|ARO:3000193|tet(T)	91.667	144	144	651	tetracycline-resistant ribosomal protection protein	tetracycline antibiotic	antibiotic target protection
	k141_657874	Firmicutes;	1619			gb|AAY32951.1|ARO:3002837|lnuC	91.275	149	149	164	lincosamide nucleotidyltransferase (LNU)	lincosamide antibiotic	antibiotic inactivation
	k141_1474091	Firmicutes;	338			gb|AAY32951.1|ARO:3002837|lnuC	91.071	112	112	164	lincosamide nucleotidyltransferase (LNU)	lincosamide antibiotic	antibiotic inactivation
	k141_1491132	Firmicutes;	215			gb|AAF01499.1|ARO:3000193|tet(T)	90.141	71	71	651	tetracycline-resistant ribosomal protection protein	tetracycline antibiotic	antibiotic target protection
	k141_1844307	Firmicutes;	213			gb|AAL73129.1|ARO:3000616|mel	90.141	71	71	405	msr-type ABC-F protein	macrolide antibiotic;streptogramin antibiotic	antibiotic target protection
	k141_1983734	Firmicutes;	324			gb|AAL73129.1|ARO:3000616|mel	90.099	101	101	405	msr-type ABC-F protein	macrolide antibiotic;streptogramin antibiotic	antibiotic target protection
	k141_100028	Firmicutes;	206			gb|BAA12910.1|ARO:3000318|mphB	89.706	68	68	302	macrolide phosphotransferase (MPH)	macrolide antibiotic	antibiotic inactivation
	k141_1474095	Firmicutes;	231			gb|AAY32951.1|ARO:3002837|lnuC	89.61	77	77	164	lincosamide nucleotidyltransferase (LNU)	lincosamide antibiotic	antibiotic inactivation
	k141_1883297	Firmicutes;	204			gb|WP_041777404.1|ARO:3004480|Bado_rpoB_RIF	89.552	67	67	1186	rifamycin-resistant beta-subunit of RNA polymerase (rpoB)	rifamycin antibiotic	antibiotic target alteration;antibiotic target replacement
	k141_1290063	Firmicutes;	1517			gb|AAF01499.1|ARO:3000193|tet(T)	89.505	505	505	651	tetracycline-resistant ribosomal protection protein	tetracycline antibiotic	antibiotic target protection
	k141_1065949	Firmicutes;	302			gb|AAA20116.1|ARO:3000180|tetA(P)	89.189	37	37	420	major facilitator superfamily (MFS) antibiotic efflux pump	tetracycline antibiotic	antibiotic efflux
	k141_1878837	Firmicutes;	302			gb|AAF01499.1|ARO:3000193|tet(T)	89	100	100	651	tetracycline-resistant ribosomal protection protein	tetracycline antibiotic	antibiotic target protection
	k141_17985	Firmicutes;	731			gb|AAF01499.1|ARO:3000193|tet(T)	88.889	243	243	651	tetracycline-resistant ribosomal protection protein	tetracycline antibiotic	antibiotic target protection
	k141_102688	Firmicutes;	207			gb|BAA12910.1|ARO:3000318|mphB	88.406	69	69	302	macrolide phosphotransferase (MPH)	macrolide antibiotic	antibiotic inactivation
	k141_135590	Firmicutes;	2156			gb|AAA20116.1|ARO:3000180|tetA(P)	88.333	420	420	420	major facilitator superfamily (MFS) antibiotic efflux pump	tetracycline antibiotic	antibiotic efflux
	k141_1466673	Firmicutes;	358			gb|AAF01499.1|ARO:3000193|tet(T)	86.441	118	118	651	tetracycline-resistant ribosomal protection protein	tetracycline antibiotic	antibiotic target protection
	k141_1241332	Firmicutes;	377			gb|CAL84423.1|ARO:3004146|cfrC	85.294	34	34	344	Cfr 23S ribosomal RNA methyltransferase	lincosamide antibiotic;oxazolidinone antibiotic;phenicol antibiotic;streptogramin antibiotic	antibiotic target alteration
	k141_2418720	Firmicutes;	290			gb|BAA12910.1|ARO:3000318|mphB	83.333	96	96	302	macrolide phosphotransferase (MPH)	macrolide antibiotic	antibiotic inactivation
	k141_304406	Firmicutes;	1819			gb|AAA88548.1|ARO:3002597|AAC6_Ie_APH2_Ia	82.963	405	405	479	AAC(6');APH(2'')	aminoglycoside antibiotic	antibiotic inactivation
	k141_390470	Firmicutes;	221			gb|BAA12910.1|ARO:3000318|mphB	82.192	73	73	302	macrolide phosphotransferase (MPH)	macrolide antibiotic	antibiotic inactivation
	k141_1928143	Firmicutes;	241			gb|AAL73129.1|ARO:3000616|mel	81.25	80	80	405	msr-type ABC-F protein	macrolide antibiotic;streptogramin antibiotic	antibiotic target protection
	k141_1992458	Firmicutes;	303			gb|BAA12910.1|ARO:3000318|mphB	80	100	100	302	macrolide phosphotransferase (MPH)	macrolide antibiotic	antibiotic inactivation
	k141_461067	Firmicutes;	1034			gb|WP_041777404.1|ARO:3004480|Bado_rpoB_RIF	80	40	40	1186	rifamycin-resistant beta-subunit of RNA polymerase (rpoB)	rifamycin antibiotic	antibiotic target alteration;antibiotic target replacement
	k141_2032276	Firmicutes;	382			gb|CAM12479.1|ARO:3000567|tet(40)	98.701	77	78	406	major facilitator superfamily (MFS) antibiotic efflux pump	tetracycline antibiotic	antibiotic efflux
	k141_2382161	Firmicutes;	6980			gb|BAB82500.1|ARO:3000186|tet(M)	98.148	162	163	639	tetracycline-resistant ribosomal protection protein	tetracycline antibiotic	antibiotic target protection
	k141_2092655	Firmicutes;	2795			gb|AAA23018.1|ARO:3004454|Ccol_ACT_CHL	98.068	207	208	207	chloramphenicol acetyltransferase (CAT)	phenicol antibiotic	antibiotic inactivation
	k141_390975	Firmicutes;	224			gb|CAM12479.1|ARO:3000567|tet(40)	97.26	73	74	406	major facilitator superfamily (MFS) antibiotic efflux pump	tetracycline antibiotic	antibiotic efflux
	k141_1792474	Firmicutes;	1717			gb|CAB41414.1|ARO:3002836|lnuB	95.025	201	202	267	lincosamide nucleotidyltransferase (LNU)	lincosamide antibiotic	antibiotic inactivation
	k141_1798452	Firmicutes;	303			gb|AAB05625.1|ARO:3002964|vanW_in_vanB_cl	92	100	101	275	glycopeptide resistance gene cluster;vanW	glycopeptide antibiotic	antibiotic target alteration
	k141_649562	Firmicutes;	5005			gb|AAB60941.1|ARO:3005099|Spyo_ErmA_MLSb	86.831	243	244	243	Erm 23S ribosomal RNA methyltransferase	lincosamide antibiotic;macrolide antibiotic;streptogramin antibiotic	antibiotic target alteration
	k141_340193	Firmicutes;	228			gb|AAF01499.1|ARO:3000193|tet(T)	86.486	74	75	651	tetracycline-resistant ribosomal protection protein	tetracycline antibiotic	antibiotic target protection
	k141_1724628	Firmicutes;	7472			gb|AHE40557.1|ARO:3002626|ANT(6)-Ia	86.063	287	288	287	ANT(6)	aminoglycoside antibiotic	antibiotic inactivation
	k141_1352915	Firmicutes;	790			gb|ABR14060.1|ARO:3002838|lnuD	82.653	98	99	164	lincosamide nucleotidyltransferase (LNU)	lincosamide antibiotic	antibiotic inactivation
	k141_1131337	Firmicutes;	291			gb|BAA12910.1|ARO:3000318|mphB	82.105	95	96	302	macrolide phosphotransferase (MPH)	macrolide antibiotic	antibiotic inactivation
	k141_1151198	Firmicutes;	482			gb|ABR14060.1|ARO:3002838|lnuD	86.207	29	30	164	lincosamide nucleotidyltransferase (LNU)	lincosamide antibiotic	antibiotic inactivation
	k141_1632326	Firmicutes;	262			gb|AAY32951.1|ARO:3002837|lnuC	93.827	81	87	164	lincosamide nucleotidyltransferase (LNU)	lincosamide antibiotic	antibiotic inactivation
	k141_1392268	Firmicutes; Bacilli;	277			gb|AAF86219.1|ARO:3000375|ErmB	100	43	43	248	Erm 23S ribosomal RNA methyltransferase	lincosamide antibiotic;macrolide antibiotic;streptogramin A antibiotic;streptogramin B antibiotic;streptogramin antibiotic	antibiotic target alteration
	k141_1824994	Firmicutes; Bacilli;	3539			gb|AAB53445.1|ARO:3002897|SAT-4	96.429	28	28	180	streptothricin acetyltransferase (SAT)	nucleoside antibiotic	antibiotic inactivation
	k141_193070	Firmicutes; Bacilli;	8897			gb|CBY88983.1|ARO:3002833|vgaE	95.161	124	124	524	vga-type ABC-F protein	lincosamide antibiotic;pleuromutilin antibiotic;streptogramin A antibiotic;streptogramin antibiotic	antibiotic target protection
	k141_2538083	Firmicutes; Bacilli;	595			gb|AAL73129.1|ARO:3000616|mel	93.909	197	197	405	msr-type ABC-F protein	macrolide antibiotic;streptogramin antibiotic	antibiotic target protection
	k141_1902877	Firmicutes; Bacilli;	694			gb|CBL80435.1|ARO:3002869|dfrK	100	162	164	163	trimethoprim resistant dihydrofolate reductase dfr	diaminopyrimidine antibiotic	antibiotic target replacement
	k141_2518759	Firmicutes; Bacilli;	4411			gb|CAD70268.1|ARO:3002704|fexA	99.158	475	476	475	major facilitator superfamily (MFS) antibiotic efflux pump	phenicol antibiotic	antibiotic efflux
	k141_1114999	Firmicutes; Bacilli;	2781			gb|BAA12910.1|ARO:3000318|mphB	88.742	302	303	302	macrolide phosphotransferase (MPH)	macrolide antibiotic	antibiotic inactivation
	k141_1824994	Firmicutes; Bacilli;	3539			gb|AAU10334.1|ARO:3002628|aad(6)	84.42	276	303	276	ANT(6)	aminoglycoside antibiotic	antibiotic inactivation
	k141_1776995	Firmicutes; Bacilli; Bacillales;	829			gb|QNR09092.1|ARO:3007042|msr(G)	100	276	276	485	msr-type ABC-F protein	macrolide antibiotic;streptogramin antibiotic	antibiotic target protection
	k141_1346946	Firmicutes; Bacilli; Bacillales; Bacillaceae;	3505			gb|AHB37625.1|ARO:3004715|Scoh_vga(E)	92.453	53	56	524	vga-type ABC-F protein	lincosamide antibiotic;pleuromutilin antibiotic;streptogramin A antibiotic;streptogramin antibiotic	antibiotic target protection
	k141_946838	Firmicutes; Bacilli; Bacillales; Planococcaceae; Kurthia; unclassified Kurthia; Kurthia sp. Dielmo;	4517			gb|CAE18141.1|ARO:3003111|lsaB	83.878	490	513	492	lsa-type ABC-F protein	lincosamide antibiotic;pleuromutilin antibiotic;streptogramin antibiotic	antibiotic target protection
	k141_1417289	Firmicutes; Bacilli; Bacillales; Staphylococcaceae;	2266			gb|ADA62098.1|ARO:3003905|ANT(4')-Ib	99.605	253	257	253	ANT(4')	aminoglycoside antibiotic	antibiotic inactivation
	k141_1711611	Firmicutes; Bacilli; Bacillales; Staphylococcaceae; Abyssicoccus; Abyssicoccus albus;	410			gb|CBY88983.1|ARO:3002833|vgaE	97.059	136	136	524	vga-type ABC-F protein	lincosamide antibiotic;pleuromutilin antibiotic;streptogramin A antibiotic;streptogramin antibiotic	antibiotic target protection
	k141_1322134	Firmicutes; Bacilli; Bacillales; Staphylococcaceae; Mammaliicoccus; Mammaliicoccus sciuri;	790			gb|CAD55144.1|ARO:3007014|qacJ	99.065	107	108	107	small multidrug resistance (SMR) antibiotic efflux pump	disinfecting agents and antiseptics	antibiotic efflux
	k141_1090005	Firmicutes; Bacilli; Bacillales; Staphylococcaceae; Staphylococcus;	521			gb|AHB37625.1|ARO:3004715|Scoh_vga(E)	96.203	79	81	524	vga-type ABC-F protein	lincosamide antibiotic;pleuromutilin antibiotic;streptogramin A antibiotic;streptogramin antibiotic	antibiotic target protection
	k141_1702769	Firmicutes; Bacilli; Bacillales; Staphylococcaceae; Staphylococcus; Staphylococcus aureus;	222			gb|CBY88983.1|ARO:3002833|vgaE	100	74	74	524	vga-type ABC-F protein	lincosamide antibiotic;pleuromutilin antibiotic;streptogramin A antibiotic;streptogramin antibiotic	antibiotic target protection
	k141_188106	Firmicutes; Bacilli; Bacillales; Staphylococcaceae; Staphylococcus; Staphylococcus aureus;	287			gb|AAF86219.1|ARO:3000375|ErmB	100	38	38	248	Erm 23S ribosomal RNA methyltransferase	lincosamide antibiotic;macrolide antibiotic;streptogramin A antibiotic;streptogramin B antibiotic;streptogramin antibiotic	antibiotic target alteration
	k141_1094114	Firmicutes; Bacilli; Bacillales; Staphylococcaceae; Staphylococcus; Staphylococcus aureus;	296			gb|CBY88983.1|ARO:3002833|vgaE	97.959	98	98	524	vga-type ABC-F protein	lincosamide antibiotic;pleuromutilin antibiotic;streptogramin A antibiotic;streptogramin antibiotic	antibiotic target protection
	k141_1981601	Firmicutes; Bacilli; Bacillales; Staphylococcaceae; Staphylococcus; Staphylococcus aureus;	437			gb|CBY88983.1|ARO:3002833|vgaE	97.241	145	145	524	vga-type ABC-F protein	lincosamide antibiotic;pleuromutilin antibiotic;streptogramin A antibiotic;streptogramin antibiotic	antibiotic target protection
	k141_1724790	Firmicutes; Bacilli; Bacillales; Staphylococcaceae; Staphylococcus; Staphylococcus aureus;	1197			gb|CBL58195.1|ARO:3002831|vgaC	100	312	313	522	vga-type ABC-F protein	lincosamide antibiotic;pleuromutilin antibiotic;streptogramin A antibiotic;streptogramin antibiotic	antibiotic target protection
	k141_211212	Firmicutes; Bacilli; Bacillales; Staphylococcaceae; Staphylococcus; Staphylococcus aureus;	4386			gb|CBY88983.1|ARO:3002833|vgaE	99.776	447	448	524	vga-type ABC-F protein	lincosamide antibiotic;pleuromutilin antibiotic;streptogramin A antibiotic;streptogramin antibiotic	antibiotic target protection
	k141_1642686	Firmicutes; Bacilli; Bacillales; Staphylococcaceae; Staphylococcus; Staphylococcus aureus; Staphylococcus aureus M0733;	371			gb|AAB53445.1|ARO:3002897|SAT-4	96.552	116	123	180	streptothricin acetyltransferase (SAT)	nucleoside antibiotic	antibiotic inactivation
	k141_1102873	Firmicutes; Bacilli; Bacillales; Staphylococcaceae; Staphylococcus; Staphylococcus aureus; Staphylococcus aureus M0763;	4401			gb|CAA26964.1|ARO:3000347|ErmA	99.482	193	194	243	Erm 23S ribosomal RNA methyltransferase	lincosamide antibiotic;macrolide antibiotic;streptogramin A antibiotic;streptogramin B antibiotic;streptogramin antibiotic	antibiotic target alteration
	k141_1102873	Firmicutes; Bacilli; Bacillales; Staphylococcaceae; Staphylococcus; Staphylococcus aureus; Staphylococcus aureus M0763;	4401			gb|CAA26428.1|ARO:3002630|ANT(9)-Ia	100	260	266	260	ANT(9)	aminoglycoside antibiotic	antibiotic inactivation
	k141_1014717	Firmicutes; Bacilli; Lactobacillales;	546			gb|AKA86814.1|ARO:3003746|optrA	98.889	180	181	655	Miscellaneous ABC-F subfamily ATP-binding cassette ribosomal protection proteins	oxazolidinone antibiotic;phenicol antibiotic	antibiotic target protection
	k141_2222250	Firmicutes; Bacilli; Lactobacillales;	1285			gb|ACH87088.1|ARO:3000196|tet(32)	93.103	29	34	639	tetracycline-resistant ribosomal protection protein	tetracycline antibiotic	antibiotic target protection
	k141_450947	Firmicutes; Bacilli; Lactobacillales; Carnobacteriaceae; Jeotgalibaca; Jeotgalibaca ciconiae;	2243			gb|AAW34150.1|ARO:3004191|APH(2'')-If	92.708	288	287	297	APH(2'')	aminoglycoside antibiotic	antibiotic inactivation
	k141_2377902	Firmicutes; Bacilli; Lactobacillales; Carnobacteriaceae; Jeotgalibaca; Jeotgalibaca ciconiae;	4012			gb|AFN69318.1|ARO:3004658|catA8	99.535	215	216	215	chloramphenicol acetyltransferase (CAT)	phenicol antibiotic	antibiotic inactivation
	k141_2063644	Firmicutes; Bacilli; Lactobacillales; Carnobacteriaceae; Jeotgalibaca; Jeotgalibaca porci;	5316			gb|APU52409.1|ARO:3004085|lnuG	93.717	191	192	267	lincosamide nucleotidyltransferase (LNU)	lincosamide antibiotic	antibiotic inactivation
	k141_1534238	Firmicutes; Bacilli; Lactobacillales; Enterococcaceae; Enterococcus;	3025			gb|AXY65402.1|ARO:3005021|cfr(D)	100	357	358	357	Cfr 23S ribosomal RNA methyltransferase	glycopeptide antibiotic;lincosamide antibiotic;oxazolidinone antibiotic;phenicol antibiotic;streptogramin antibiotic	antibiotic target alteration
	k141_1025535	Firmicutes; Bacilli; Lactobacillales; Enterococcaceae; Enterococcus;	986			gb|AKA86814.1|ARO:3003746|optrA	98.697	307	308	655	Miscellaneous ABC-F subfamily ATP-binding cassette ribosomal protection proteins	oxazolidinone antibiotic;phenicol antibiotic	antibiotic target protection
	k141_1941258	Firmicutes; Bacilli; Lactobacillales; Enterococcaceae; Enterococcus; Enterococcus aquimarinus;	802			gb|BAC11911.1|ARO:3003551|emeA	82.353	153	163	393	multidrug and toxic compound extrusion (MATE) transporter	disinfecting agents and antiseptics	antibiotic efflux
	k141_1123182	Firmicutes; Bacilli; Lactobacillales; Enterococcaceae; Enterococcus; Enterococcus cecorum;	799			gb|AAL73129.1|ARO:3000616|mel	89.091	55	56	405	msr-type ABC-F protein	macrolide antibiotic;streptogramin antibiotic	antibiotic target protection
	k141_1292683	Firmicutes; Bacilli; Lactobacillales; Enterococcaceae; Enterococcus; Enterococcus faecalis;	5486			gb|AAA85213.1|ARO:3002866|dfrD	99.383	162	167	162	trimethoprim resistant dihydrofolate reductase dfr	diaminopyrimidine antibiotic	antibiotic target replacement
	k141_897494	Firmicutes; Bacilli; Lactobacillales; Enterococcaceae; Enterococcus; Enterococcus faecium;	4496			gb|CAL64019.1|ARO:3003441|cfrA	100	349	350	349	Cfr 23S ribosomal RNA methyltransferase	lincosamide antibiotic;oxazolidinone antibiotic;phenicol antibiotic;pleuromutilin antibiotic;streptogramin A antibiotic;streptogramin antibiotic	antibiotic target alteration
	k141_897494	Firmicutes; Bacilli; Lactobacillales; Enterococcaceae; Enterococcus; Enterococcus faecium;	4496			gb|CAC86410.1|ARO:3000599|Erm(33)	97.468	79	81	243	Erm 23S ribosomal RNA methyltransferase	lincosamide antibiotic;macrolide antibiotic;streptogramin A antibiotic;streptogramin B antibiotic;streptogramin antibiotic	antibiotic target alteration
	k141_1739687	Firmicutes; Bacilli; Lactobacillales; Lactobacillaceae;	3024			gb|AAA26652.1|ARO:3002835|lnuA	90.062	161	162	161	lincosamide nucleotidyltransferase (LNU)	lincosamide antibiotic	antibiotic inactivation
	k141_1183621	Firmicutes; Bacilli; Lactobacillales; Lactobacillaceae; Lacticaseibacillus;	441			gb|AAA26652.1|ARO:3002835|lnuA	96.774	31	31	161	lincosamide nucleotidyltransferase (LNU)	lincosamide antibiotic	antibiotic inactivation
	k141_1339829	Firmicutes; Bacilli; Lactobacillales; Lactobacillaceae; Lactobacillus; unclassified Lactobacillus; Lactobacillus sp. PC121B;	1666			gb|AAA26652.1|ARO:3002835|lnuA	97.297	37	37	161	lincosamide nucleotidyltransferase (LNU)	lincosamide antibiotic	antibiotic inactivation
	k141_802238	Firmicutes; Bacilli; Lactobacillales; Streptococcaceae; Streptococcus; Streptococcus suis;	2855			gb|AAL05554.1|ARO:3003206|lsaE	98.857	175	175	267	lsa-type ABC-F protein	lincosamide antibiotic;pleuromutilin antibiotic;streptogramin antibiotic	antibiotic target protection
	k141_402918	Firmicutes; Bacilli; Lactobacillales; Streptococcaceae; Streptococcus; Streptococcus suis;	773			gb|AAR29485.1|ARO:3007120|tet(O/M/O)	98.256	172	172	639	tetracycline-resistant ribosomal protection protein	tetracycline antibiotic	antibiotic target protection
	k141_1214648	Firmicutes; Bacilli; Lactobacillales; Streptococcaceae; Streptococcus; Streptococcus suis;	288			gb|CAM12479.1|ARO:3000567|tet(40)	93.684	95	95	406	major facilitator superfamily (MFS) antibiotic efflux pump	tetracycline antibiotic	antibiotic efflux
	k141_893075	Firmicutes; Clostridia; Eubacteriales;	3752			gb|AAC37034.1|ARO:3000522|ErmG	100	44	44	244	Erm 23S ribosomal RNA methyltransferase	lincosamide antibiotic;macrolide antibiotic;streptogramin A antibiotic;streptogramin B antibiotic;streptogramin antibiotic	antibiotic target alteration
	k141_1422682	Firmicutes; Clostridia; Eubacteriales;	1707			gb|AAC36915.1|ARO:3000593|ErmQ	100	257	258	257	Erm 23S ribosomal RNA methyltransferase	lincosamide antibiotic;macrolide antibiotic;streptogramin A antibiotic;streptogramin B antibiotic;streptogramin antibiotic	antibiotic target alteration
	k141_1689139	Firmicutes; Clostridia; Eubacteriales;	584			gb|ACH87088.1|ARO:3000196|tet(32)	82.906	117	118	639	tetracycline-resistant ribosomal protection protein	tetracycline antibiotic	antibiotic target protection
	k141_841765	Firmicutes; Clostridia; Eubacteriales;	3942			gb|ABR14060.1|ARO:3002838|lnuD	81.098	164	165	164	lincosamide nucleotidyltransferase (LNU)	lincosamide antibiotic	antibiotic inactivation
	k141_13688	Firmicutes; Clostridia; Eubacteriales;	2176			gb|AAC36915.1|ARO:3000593|ErmQ	100	45	46	257	Erm 23S ribosomal RNA methyltransferase	lincosamide antibiotic;macrolide antibiotic;streptogramin A antibiotic;streptogramin B antibiotic;streptogramin antibiotic	antibiotic target alteration
	k141_1515773	Firmicutes; Clostridia; Eubacteriales;	378			gb|BAA12910.1|ARO:3000318|mphB	86.364	44	45	302	macrolide phosphotransferase (MPH)	macrolide antibiotic	antibiotic inactivation
	k141_1819642	Firmicutes; Clostridia; Eubacteriales;	424			gb|CBH51823.1|ARO:3000556|tet(44)	100	30	31	640	tetracycline-resistant ribosomal protection protein	tetracycline antibiotic	antibiotic target protection
	k141_755692	Firmicutes; Clostridia; Eubacteriales;	985			gb|CBH51823.1|ARO:3000556|tet(44)	100	37	38	640	tetracycline-resistant ribosomal protection protein	tetracycline antibiotic	antibiotic target protection
	k141_1674616	Firmicutes; Clostridia; Eubacteriales; Clostridiaceae; Alkaliphilus; Alkaliphilus oremlandii;	306			gb|AAU10334.1|ARO:3002628|aad(6)	83	100	101	276	ANT(6)	aminoglycoside antibiotic	antibiotic inactivation
	k141_983740	Firmicutes; Clostridia; Eubacteriales; Clostridiaceae; Alkaliphilus; unclassified Alkaliphilus; Alkaliphilus sp. B6464;	11129			gb|CAL84423.1|ARO:3004146|cfrC	93.314	344	357	344	Cfr 23S ribosomal RNA methyltransferase	lincosamide antibiotic;oxazolidinone antibiotic;phenicol antibiotic;streptogramin antibiotic	antibiotic target alteration
	k141_2024634	Firmicutes; Clostridia; Eubacteriales; Clostridiaceae; Alkaliphilus; unclassified Alkaliphilus; Alkaliphilus sp. MSJ-5;	7502			gb|ABR14060.1|ARO:3002838|lnuD	80.488	164	165	164	lincosamide nucleotidyltransferase (LNU)	lincosamide antibiotic	antibiotic inactivation
	k141_102685	Firmicutes; Clostridia; Eubacteriales; Clostridiaceae; Clostridium;	206			gb|BAA12910.1|ARO:3000318|mphB	91.176	68	68	302	macrolide phosphotransferase (MPH)	macrolide antibiotic	antibiotic inactivation
	k141_1749701	Firmicutes; Clostridia; Eubacteriales; Clostridiaceae; Clostridium;	283			gb|BAA12910.1|ARO:3000318|mphB	81.72	93	93	302	macrolide phosphotransferase (MPH)	macrolide antibiotic	antibiotic inactivation
	k141_1187995	Firmicutes; Clostridia; Eubacteriales; Clostridiaceae; Clostridium;	1557			gb|AAA20116.1|ARO:3000180|tetA(P)	85.127	316	316	420	major facilitator superfamily (MFS) antibiotic efflux pump	tetracycline antibiotic	antibiotic efflux
	k141_2539101	Firmicutes; Clostridia; Eubacteriales; Clostridiaceae; Clostridium;	818			gb|ABR14060.1|ARO:3002838|lnuD	81.707	164	165	164	lincosamide nucleotidyltransferase (LNU)	lincosamide antibiotic	antibiotic inactivation
	k141_1912931	Firmicutes; Clostridia; Eubacteriales; Clostridiaceae; Clostridium;	1200			gb|AAL73129.1|ARO:3000616|mel	82.196	337	343	405	msr-type ABC-F protein	macrolide antibiotic;streptogramin antibiotic	antibiotic target protection
	k141_1654903	Firmicutes; Clostridia; Eubacteriales; Clostridiaceae; Clostridium; Clostridium aceticum;	296			gb|BAA12910.1|ARO:3000318|mphB	85.714	98	98	302	macrolide phosphotransferase (MPH)	macrolide antibiotic	antibiotic inactivation
	k141_170455	Firmicutes; Clostridia; Eubacteriales; Clostridiaceae; Clostridium; Clostridium aceticum;	434			gb|BAA12910.1|ARO:3000318|mphB	81.481	81	81	302	macrolide phosphotransferase (MPH)	macrolide antibiotic	antibiotic inactivation
	k141_1751866	Firmicutes; Clostridia; Eubacteriales; Clostridiaceae; Clostridium; Clostridium beijerinckii;	231			gb|AAA20116.1|ARO:3000180|tetA(P)	88.158	76	76	420	major facilitator superfamily (MFS) antibiotic efflux pump	tetracycline antibiotic	antibiotic efflux
	k141_1859294	Firmicutes; Clostridia; Eubacteriales; Clostridiaceae; Clostridium; Clostridium beijerinckii;	1326			gb|AAA20116.1|ARO:3000180|tetA(P)	81.667	420	420	420	major facilitator superfamily (MFS) antibiotic efflux pump	tetracycline antibiotic	antibiotic efflux
	k141_2200719	Firmicutes; Clostridia; Eubacteriales; Clostridiaceae; Clostridium; Clostridium beijerinckii;	2131			gb|AAA20117.1|ARO:3000195|tetB(P)	85.35	471	483	652	tetracycline-resistant ribosomal protection protein	tetracycline antibiotic	antibiotic target protection
	k141_1697228	Firmicutes; Clostridia; Eubacteriales; Clostridiaceae; Clostridium; Clostridium disporicum;	1378			gb|APU52409.1|ARO:3004085|lnuG	98.246	114	114	267	lincosamide nucleotidyltransferase (LNU)	lincosamide antibiotic	antibiotic inactivation
	k141_1769508	Firmicutes; Clostridia; Eubacteriales; Clostridiaceae; Clostridium; Clostridium perfringens;	210			gb|CBH51823.1|ARO:3000556|tet(44)	97.101	69	69	640	tetracycline-resistant ribosomal protection protein	tetracycline antibiotic	antibiotic target protection
	k141_2125016	Firmicutes; Clostridia; Eubacteriales; Clostridiaceae; Clostridium; Clostridium perfringens;	274			gb|BAA12910.1|ARO:3000318|mphB	89.011	91	91	302	macrolide phosphotransferase (MPH)	macrolide antibiotic	antibiotic inactivation
	k141_1435913	Firmicutes; Clostridia; Eubacteriales; Clostridiaceae; Clostridium; Clostridium perfringens;	456			gb|BAA12910.1|ARO:3000318|mphB	85.43	151	151	302	macrolide phosphotransferase (MPH)	macrolide antibiotic	antibiotic inactivation
	k141_1915728	Firmicutes; Clostridia; Eubacteriales; Clostridiaceae; Clostridium; Clostridium perfringens;	272			gb|BAA12910.1|ARO:3000318|mphB	83.333	90	90	302	macrolide phosphotransferase (MPH)	macrolide antibiotic	antibiotic inactivation
	k141_1934254	Firmicutes; Clostridia; Eubacteriales; Clostridiaceae; Clostridium; Clostridium perfringens;	1475			gb|BAA12910.1|ARO:3000318|mphB	85.222	203	206	302	macrolide phosphotransferase (MPH)	macrolide antibiotic	antibiotic inactivation
	k141_157987	Firmicutes; Clostridia; Eubacteriales; Clostridiaceae; Clostridium; Clostridium sartagoforme;	918			gb|ACS83559.1|ARO:3004601|LnuP	100	32	33	166	lincosamide nucleotidyltransferase (LNU)	lincosamide antibiotic	antibiotic inactivation
	k141_1425289	Firmicutes; Clostridia; Eubacteriales; Clostridiaceae; Clostridium; Clostridium thermarum;	15630			gb|BAA12910.1|ARO:3000318|mphB	84.615	299	300	302	macrolide phosphotransferase (MPH)	macrolide antibiotic	antibiotic inactivation
	k141_1425289	Firmicutes; Clostridia; Eubacteriales; Clostridiaceae; Clostridium; Clostridium thermarum;	15630			gb|ABR14060.1|ARO:3002838|lnuD	83.537	164	165	164	lincosamide nucleotidyltransferase (LNU)	lincosamide antibiotic	antibiotic inactivation
	k141_1017339	Firmicutes; Clostridia; Eubacteriales; Clostridiaceae; Clostridium; environmental samples; Clostridium sp. CAG:1000;	1224			gb|AAW34150.1|ARO:3004191|APH(2'')-If	81.818	33	34	297	APH(2'')	aminoglycoside antibiotic	antibiotic inactivation
	k141_1456876	Firmicutes; Clostridia; Eubacteriales; Clostridiaceae; Clostridium; environmental samples; Clostridium sp. CAG:221;	46827			gb|AAA20116.1|ARO:3000180|tetA(P)	97.549	408	411	420	major facilitator superfamily (MFS) antibiotic efflux pump	tetracycline antibiotic	antibiotic efflux
	k141_1956340	Firmicutes; Clostridia; Eubacteriales; Clostridiaceae; Clostridium; environmental samples; Clostridium sp. CAG:221;	962			gb|AAC36915.1|ARO:3000593|ErmQ	100	45	46	257	Erm 23S ribosomal RNA methyltransferase	lincosamide antibiotic;macrolide antibiotic;streptogramin A antibiotic;streptogramin B antibiotic;streptogramin antibiotic	antibiotic target alteration
	k141_1859297	Firmicutes; Clostridia; Eubacteriales; Clostridiaceae; Clostridium; unclassified Clostridium;	283			gb|AAA20116.1|ARO:3000180|tetA(P)	84.286	70	71	420	major facilitator superfamily (MFS) antibiotic efflux pump	tetracycline antibiotic	antibiotic efflux
	k141_642044	Firmicutes; Clostridia; Eubacteriales; Clostridiaceae; Clostridium; unclassified Clostridium; Clostridium sp. C105KSO15;	2020			gb|CAL84423.1|ARO:3004146|cfrC	84.302	344	345	344	Cfr 23S ribosomal RNA methyltransferase	lincosamide antibiotic;oxazolidinone antibiotic;phenicol antibiotic;streptogramin antibiotic	antibiotic target alteration
	k141_1824587	Firmicutes; Clostridia; Eubacteriales; Clostridiaceae; Clostridium; unclassified Clostridium; Clostridium sp. D43t1_170807_H7;	283			gb|BAA12910.1|ARO:3000318|mphB	84.043	94	94	302	macrolide phosphotransferase (MPH)	macrolide antibiotic	antibiotic inactivation
	k141_1824592	Firmicutes; Clostridia; Eubacteriales; Clostridiaceae; Clostridium; unclassified Clostridium; Clostridium sp. D43t1_170807_H7;	292			gb|BAA12910.1|ARO:3000318|mphB	83.505	97	97	302	macrolide phosphotransferase (MPH)	macrolide antibiotic	antibiotic inactivation
	k141_1986950	Firmicutes; Clostridia; Eubacteriales; Clostridiaceae; Clostridium; unclassified Clostridium; Clostridium sp. YIM B02506;	283			gb|AAA20116.1|ARO:3000180|tetA(P)	84.946	93	93	420	major facilitator superfamily (MFS) antibiotic efflux pump	tetracycline antibiotic	antibiotic efflux
	k141_1086431	Firmicutes; Clostridia; Eubacteriales; Clostridiaceae; Desnuesiella; Desnuesiella massiliensis;	1594			gb|CAL84423.1|ARO:3004146|cfrC	94.231	104	105	344	Cfr 23S ribosomal RNA methyltransferase	lincosamide antibiotic;oxazolidinone antibiotic;phenicol antibiotic;streptogramin antibiotic	antibiotic target alteration
	k141_1411065	Firmicutes; Clostridia; Eubacteriales; Defluviitaleaceae; Defluviitalea; Defluviitalea raffinosedens;	474			gb|ABR14060.1|ARO:3002838|lnuD	87.037	54	55	164	lincosamide nucleotidyltransferase (LNU)	lincosamide antibiotic	antibiotic inactivation
	k141_2181731	Firmicutes; Clostridia; Eubacteriales; Eubacteriales incertae sedis; Anaerotalea; Anaerotalea alkaliphila;	2560			gb|BAA12910.1|ARO:3000318|mphB	84.281	299	303	302	macrolide phosphotransferase (MPH)	macrolide antibiotic	antibiotic inactivation
	k141_1970606	Firmicutes; Clostridia; Eubacteriales; Eubacteriales incertae sedis; Eubacteriales Family XIII. Incertae Sedis; Mogibacterium; unclassified Mogibacterium; Mogibacterium sp. NSJ-24;	687			gb|ACH87088.1|ARO:3000196|tet(32)	97.714	175	176	639	tetracycline-resistant ribosomal protection protein	tetracycline antibiotic	antibiotic target protection
	k141_263351	Firmicutes; Clostridia; Eubacteriales; Lachnospiraceae;	1829			gb|AAK63041.1|ARO:3004629|AAC(6')-Im	95.506	178	179	178	AAC(6')	aminoglycoside antibiotic	antibiotic inactivation
	k141_189384	Firmicutes; Clostridia; Eubacteriales; Lachnospiraceae; Anaerobium; Anaerobium acetethylicum;	4012			gb|AAL05554.1|ARO:3003206|lsaE	100	138	139	267	lsa-type ABC-F protein	lincosamide antibiotic;pleuromutilin antibiotic;streptogramin antibiotic	antibiotic target protection
	k141_407410	Firmicutes; Clostridia; Eubacteriales; Lachnospiraceae; Anaerosporobacter; Anaerosporobacter mobilis;	4047			gb|AAL73129.1|ARO:3000616|mel	87.861	346	346	405	msr-type ABC-F protein	macrolide antibiotic;streptogramin antibiotic	antibiotic target protection
	k141_1913590	Firmicutes; Clostridia; Eubacteriales; Lachnospiraceae; Faecalicatena; Faecalicatena contorta;	494			gb|CAM12479.1|ARO:3000567|tet(40)	89.286	56	56	406	major facilitator superfamily (MFS) antibiotic efflux pump	tetracycline antibiotic	antibiotic efflux
	k141_1833056	Firmicutes; Clostridia; Eubacteriales; Lachnospiraceae; Faecalicatena; Faecalicatena fissicatena;	3648			gb|AAY32951.1|ARO:3002837|lnuC	92	50	51	164	lincosamide nucleotidyltransferase (LNU)	lincosamide antibiotic	antibiotic inactivation
	k141_1387591	Firmicutes; Clostridia; Eubacteriales; Lachnospiraceae; Herbinix; Herbinix hemicellulosilytica;	283			gb|ABR14060.1|ARO:3002838|lnuD	81.159	69	69	164	lincosamide nucleotidyltransferase (LNU)	lincosamide antibiotic	antibiotic inactivation
	k141_1005202	Firmicutes; Clostridia; Eubacteriales; Lachnospiraceae; Lachnoclostridium; [Clostridium] populeti;	3692			gb|AAA20117.1|ARO:3000195|tetB(P)	88.235	34	35	652	tetracycline-resistant ribosomal protection protein	tetracycline antibiotic	antibiotic target protection
	k141_1223833	Firmicutes; Clostridia; Eubacteriales; Lachnospiraceae; Lacrimispora; Lacrimispora amygdalina;	11482			gb|AAA20117.1|ARO:3000195|tetB(P)	85.714	266	267	652	tetracycline-resistant ribosomal protection protein	tetracycline antibiotic	antibiotic target protection
	k141_1223833	Firmicutes; Clostridia; Eubacteriales; Lachnospiraceae; Lacrimispora; Lacrimispora amygdalina;	11482			gb|AAA20117.1|ARO:3000195|tetB(P)	83.836	365	368	652	tetracycline-resistant ribosomal protection protein	tetracycline antibiotic	antibiotic target protection
	k141_1223833	Firmicutes; Clostridia; Eubacteriales; Lachnospiraceae; Lacrimispora; Lacrimispora amygdalina;	11482			gb|AAA20116.1|ARO:3000180|tetA(P)	82.857	35	36	420	major facilitator superfamily (MFS) antibiotic efflux pump	tetracycline antibiotic	antibiotic efflux
	k141_2202827	Firmicutes; Clostridia; Eubacteriales; Lachnospiraceae; Oribacterium; Oribacterium sinus;	707			gb|AAR29485.1|ARO:3007120|tet(O/M/O)	92.308	234	235	639	tetracycline-resistant ribosomal protection protein	tetracycline antibiotic	antibiotic target protection
	k141_1900811	Firmicutes; Clostridia; Eubacteriales; Oscillospiraceae;	234			gb|ABR14060.1|ARO:3002838|lnuD	83.721	43	43	164	lincosamide nucleotidyltransferase (LNU)	lincosamide antibiotic	antibiotic inactivation
	k141_1783479	Firmicutes; Clostridia; Eubacteriales; Oscillospiraceae;	433			gb|AAF86641.1|ARO:3002922|vanR_in_vanC_cl	80.556	36	38	231	glycopeptide resistance gene cluster;vanR	glycopeptide antibiotic	antibiotic target alteration
	k141_1982916	Firmicutes; Clostridia; Eubacteriales; Oscillospiraceae; Acetivibrio; Acetivibrio clariflavus;	3953			gb|ABR14060.1|ARO:3002838|lnuD	80.488	164	165	164	lincosamide nucleotidyltransferase (LNU)	lincosamide antibiotic	antibiotic inactivation
	k141_1186705	Firmicutes; Clostridia; Eubacteriales; Oscillospiraceae; Anaerotruncus; unclassified Anaerotruncus; Anaerotruncus sp. G3(2012);	743			gb|CAM12479.1|ARO:3000567|tet(40)	91.667	72	72	406	major facilitator superfamily (MFS) antibiotic efflux pump	tetracycline antibiotic	antibiotic efflux
	k141_2435431	Firmicutes; Clostridia; Eubacteriales; Oscillospiraceae; Faecalibacterium; Faecalibacterium prausnitzii; Faecalibacterium prausnitzii M21/2;	459			gb|CAA10975.1|ARO:3000194|tet(W)	100	30	30	639	tetracycline-resistant ribosomal protection protein	tetracycline antibiotic	antibiotic target protection
	k141_1989939	Firmicutes; Clostridia; Eubacteriales; Oscillospiraceae; Faecalibacterium; Faecalibacterium prausnitzii; Faecalibacterium prausnitzii M21/2;	301			gb|AMP42147.1|ARO:3004442|tet(W/N/W)	100	42	42	639	tetracycline-resistant ribosomal protection protein	tetracycline antibiotic	antibiotic target protection
	k141_1563472	Firmicutes; Clostridia; Eubacteriales; Oscillospiraceae; Faecalibacterium; Faecalibacterium prausnitzii; Faecalibacterium prausnitzii M21/2;	281			gb|AMP42147.1|ARO:3004442|tet(W/N/W)	98.148	54	54	639	tetracycline-resistant ribosomal protection protein	tetracycline antibiotic	antibiotic target protection
	k141_268404	Firmicutes; Clostridia; Eubacteriales; Oscillospiraceae; Flavonifractor; Flavonifractor plautii;	422			gb|AAR29969.1|ARO:3007121|tet(O/W)	92.857	140	140	639	tetracycline-resistant ribosomal protection protein	tetracycline antibiotic	antibiotic target protection
	k141_2545253	Firmicutes; Clostridia; Eubacteriales; Oscillospiraceae; Fournierella; Fournierella massiliensis;	220			gb|AAR29969.1|ARO:3007121|tet(O/W)	97.26	73	73	639	tetracycline-resistant ribosomal protection protein	tetracycline antibiotic	antibiotic target protection
	k141_1098451	Firmicutes; Clostridia; Eubacteriales; Oscillospiraceae; Oscillibacter; Oscillibacter ruminantium;	399			gb|ACJ63262.1|ARO:3003107|mef(B)	98.889	90	90	409	major facilitator superfamily (MFS) antibiotic efflux pump	macrolide antibiotic	antibiotic efflux
	k141_188421	Firmicutes; Clostridia; Eubacteriales; Oscillospiraceae; Oscillibacter; Oscillibacter ruminantium;	16176			gb|ACJ63262.1|ARO:3003107|mef(B)	97.311	409	410	409	major facilitator superfamily (MFS) antibiotic efflux pump	macrolide antibiotic	antibiotic efflux
	k141_1662297	Firmicutes; Clostridia; Eubacteriales; Oscillospiraceae; Oscillibacter; Oscillibacter ruminantium;	1048			gb|ACJ63262.1|ARO:3003107|mef(B)	95.745	329	330	409	major facilitator superfamily (MFS) antibiotic efflux pump	macrolide antibiotic	antibiotic efflux
	k141_188421	Firmicutes; Clostridia; Eubacteriales; Oscillospiraceae; Oscillibacter; Oscillibacter ruminantium;	16176			gb|AAA23215.1|ARO:3002687|catQ	94.064	219	220	219	chloramphenicol acetyltransferase (CAT)	phenicol antibiotic	antibiotic inactivation
	k141_1991462	Firmicutes; Clostridia; Eubacteriales; Oscillospiraceae; Oscillibacter; Oscillibacter ruminantium;	13333			gb|AAA20116.1|ARO:3000180|tetA(P)	81.667	420	420	420	major facilitator superfamily (MFS) antibiotic efflux pump	tetracycline antibiotic	antibiotic efflux
	k141_188421	Firmicutes; Clostridia; Eubacteriales; Oscillospiraceae; Oscillibacter; Oscillibacter ruminantium;	16176			gb|AAA86871.1|ARO:3002841|vatB	80.095	211	212	212	streptogramin vat acetyltransferase	streptogramin A antibiotic;streptogramin antibiotic	antibiotic inactivation
	k141_1988067	Firmicutes; Clostridia; Eubacteriales; Oscillospiraceae; Oscillibacter; unclassified Oscillibacter;	3875			gb|CAM12479.1|ARO:3000567|tet(40)	98.077	52	53	406	major facilitator superfamily (MFS) antibiotic efflux pump	tetracycline antibiotic	antibiotic efflux
	k141_1953383	Firmicutes; Clostridia; Eubacteriales; Oscillospiraceae; Oscillibacter; unclassified Oscillibacter; Oscillibacter sp. PC13;	302			gb|WP_041777404.1|ARO:3004480|Bado_rpoB_RIF	81.319	91	100	1186	rifamycin-resistant beta-subunit of RNA polymerase (rpoB)	rifamycin antibiotic	antibiotic target alteration;antibiotic target replacement
	k141_83753	Firmicutes; Clostridia; Eubacteriales; Oscillospiraceae; Pseudoflavonifractor; environmental samples; uncultured Pseudoflavonifractor sp.;	231			gb|CAA10975.1|ARO:3000194|tet(W)	98.701	77	77	639	tetracycline-resistant ribosomal protection protein	tetracycline antibiotic	antibiotic target protection
	k141_2373393	Firmicutes; Clostridia; Eubacteriales; Oscillospiraceae; Pseudoflavonifractor; Pseudoflavonifractor phocaeensis;	282			gb|AMP42147.1|ARO:3004442|tet(W/N/W)	95.699	93	93	639	tetracycline-resistant ribosomal protection protein	tetracycline antibiotic	antibiotic target protection
	k141_1356370	Firmicutes; Clostridia; Eubacteriales; Oscillospiraceae; Subdoligranulum;	330			gb|BAD59497.1|ARO:3000501|rpoB2	80	110	110	1162	rifamycin-resistant beta-subunit of RNA polymerase (rpoB)	rifamycin antibiotic	antibiotic target alteration;antibiotic target replacement
	k141_1869125	Firmicutes; Clostridia; Eubacteriales; Oscillospiraceae; Subdoligranulum; unclassified Subdoligranulum; Subdoligranulum sp. APC924/74;	302			gb|BAD59497.1|ARO:3000501|rpoB2	82.828	99	100	1162	rifamycin-resistant beta-subunit of RNA polymerase (rpoB)	rifamycin antibiotic	antibiotic target alteration;antibiotic target replacement
	k141_991460	Firmicutes; Clostridia; Eubacteriales; Peptococcaceae; Desulforamulus; Desulforamulus ruminis;	3446			gb|AAL05554.1|ARO:3003206|lsaE	100	40	41	267	lsa-type ABC-F protein	lincosamide antibiotic;pleuromutilin antibiotic;streptogramin antibiotic	antibiotic target protection
	k141_304090	Firmicutes; Clostridia; Eubacteriales; Peptostreptococcaceae; Intestinibacter; Intestinibacter bartlettii;	1735			gb|AAA20116.1|ARO:3000180|tetA(P)	91.489	47	52	420	major facilitator superfamily (MFS) antibiotic efflux pump	tetracycline antibiotic	antibiotic efflux
	k141_2135179	Firmicutes; Clostridia; Eubacteriales; Peptostreptococcaceae; Terrisporobacter; Terrisporobacter petrolearius;	1448			gb|CAB41414.1|ARO:3002836|lnuB	95.025	201	202	267	lincosamide nucleotidyltransferase (LNU)	lincosamide antibiotic	antibiotic inactivation
	k141_1216839	Firmicutes; Clostridia; Eubacteriales; Peptostreptococcaceae; Terrisporobacter; Terrisporobacter petrolearius;	326			gb|AAL05554.1|ARO:3003206|lsaE	96.721	61	62	267	lsa-type ABC-F protein	lincosamide antibiotic;pleuromutilin antibiotic;streptogramin antibiotic	antibiotic target protection
	k141_2324697	Firmicutes; Clostridia; Eubacteriales; Peptostreptococcaceae; Terrisporobacter; Terrisporobacter petrolearius;	3519			gb|AAL05554.1|ARO:3003206|lsaE	97.321	112	126	267	lsa-type ABC-F protein	lincosamide antibiotic;pleuromutilin antibiotic;streptogramin antibiotic	antibiotic target protection
	k141_1455324	Firmicutes; Clostridia; Eubacteriales; unclassified Eubacteriales; Clostridiales bacterium 59_14;	311			gb|BAD59497.1|ARO:3000501|rpoB2	85.437	103	103	1162	rifamycin-resistant beta-subunit of RNA polymerase (rpoB)	rifamycin antibiotic	antibiotic target alteration;antibiotic target replacement
	k141_2488326	Firmicutes; Clostridia; Halanaerobiales; Halobacteroidaceae; Halonatronum; Halonatronum saccharophilum;	1880			gb|AAF86219.1|ARO:3000375|ErmB	100	43	43	248	Erm 23S ribosomal RNA methyltransferase	lincosamide antibiotic;macrolide antibiotic;streptogramin A antibiotic;streptogramin B antibiotic;streptogramin antibiotic	antibiotic target alteration
	k141_2043682	Firmicutes; Clostridia; Thermosediminibacterales; Tepidanaerobacteraceae; Tepidanaerobacter; Tepidanaerobacter acetatoxydans;	280			gb|ABR14060.1|ARO:3002838|lnuD	85.106	47	48	164	lincosamide nucleotidyltransferase (LNU)	lincosamide antibiotic	antibiotic inactivation
	k141_140201	Firmicutes; environmental samples; Firmicutes bacterium CAG:110;	288			gb|BAD59497.1|ARO:3000501|rpoB2	87.368	95	95	1162	rifamycin-resistant beta-subunit of RNA polymerase (rpoB)	rifamycin antibiotic	antibiotic target alteration;antibiotic target replacement
	k141_1952724	Firmicutes; Erysipelotrichia; Erysipelotrichales; Coprobacillaceae; Coprobacillus; environmental samples; Coprobacillus sp. CAG:698;	283			gb|CBH51823.1|ARO:3000556|tet(44)	95.745	94	94	640	tetracycline-resistant ribosomal protection protein	tetracycline antibiotic	antibiotic target protection
	k141_1940267	Firmicutes; Erysipelotrichia; Erysipelotrichales; Erysipelotrichaceae; unclassified Erysipelotrichaceae; Erysipelotrichaceae bacterium MTC7;	443			gb|AHE40557.1|ARO:3002626|ANT(6)-Ia	85.714	147	147	287	ANT(6)	aminoglycoside antibiotic	antibiotic inactivation
	k141_140340	Firmicutes; Tissierellia; Tissierellales;	968			gb|AAF01499.1|ARO:3000193|tet(T)	96.429	196	196	651	tetracycline-resistant ribosomal protection protein	tetracycline antibiotic	antibiotic target protection
	k141_1491138	Firmicutes; Tissierellia; Tissierellales;	295			gb|AAF01499.1|ARO:3000193|tet(T)	91.837	98	98	651	tetracycline-resistant ribosomal protection protein	tetracycline antibiotic	antibiotic target protection
	k141_147310	Firmicutes; Tissierellia; Tissierellales; Gottschalkiaceae; Gottschalkia; Gottschalkia purinilytica;	1574			gb|CAL84423.1|ARO:3004146|cfrC	94.444	342	395	344	Cfr 23S ribosomal RNA methyltransferase	lincosamide antibiotic;oxazolidinone antibiotic;phenicol antibiotic;streptogramin antibiotic	antibiotic target alteration
	k141_1071383	Firmicutes; Tissierellia; Tissierellales; Peptoniphilaceae; Helcococcus; Helcococcus kunzii;	4536			gb|ANZ79476.1|ARO:3003908|Erm(47)	99.187	246	247	246	Erm 23S ribosomal RNA methyltransferase	lincosamide antibiotic;macrolide antibiotic;streptogramin B antibiotic;streptogramin antibiotic	antibiotic target alteration
	k141_1902791	Firmicutes; Tissierellia; Tissierellales; Peptoniphilaceae; Peptoniphilus;	222			gb|AAF01499.1|ARO:3000193|tet(T)	91.781	73	73	651	tetracycline-resistant ribosomal protection protein	tetracycline antibiotic	antibiotic target protection
	k141_1309580	Firmicutes; Tissierellia; Tissierellales; Peptoniphilaceae; Peptoniphilus;	436			gb|AAF01499.1|ARO:3000193|tet(T)	98.592	142	144	651	tetracycline-resistant ribosomal protection protein	tetracycline antibiotic	antibiotic target protection
	k141_17997	Firmicutes; Tissierellia; Tissierellales; Peptoniphilaceae; Peptoniphilus; unclassified Peptoniphilus; Peptoniphilus sp. ING2-D1G;	731			gb|AAF01499.1|ARO:3000193|tet(T)	92.593	243	243	651	tetracycline-resistant ribosomal protection protein	tetracycline antibiotic	antibiotic target protection
	k141_1160861	Firmicutes; Tissierellia; Tissierellales; Tissierellaceae;	3392			gb|AAF01499.1|ARO:3000193|tet(T)	88.525	427	429	651	tetracycline-resistant ribosomal protection protein	tetracycline antibiotic	antibiotic target protection
	k141_1097635	Firmicutes; Tissierellia; Tissierellales; Tissierellaceae; Tissierella; Tissierella praeacuta;	1335			gb|ABR14060.1|ARO:3002838|lnuD	84.783	46	48	164	lincosamide nucleotidyltransferase (LNU)	lincosamide antibiotic	antibiotic inactivation

## Sheet: Bacteroidota
	Contig ID	Contig taxonomy (NCBI)	Contig_length			Gene from CARD	sequence Identity (%)	alignment length (a.a.)	query length (a.a.)	subject length (a.a.)	AMR.Gene.Family	Drug.Class(es)	Resistance.Mechanism
	k141_1952007	Bacteroidetes;	11136			gb|CAD55718.1|ARO:3000197|tet(36)	100	86	86	640	tetracycline-resistant ribosomal protection protein	tetracycline antibiotic	antibiotic target protection
	k141_2060655	Bacteroidetes;	817			gb|AAK07612.2|ARO:3000604|Erm(35)	100	216	216	266	Erm 23S ribosomal RNA methyltransferase	lincosamide antibiotic;macrolide antibiotic;streptogramin A antibiotic;streptogramin B antibiotic;streptogramin antibiotic	antibiotic target alteration
	k141_1791768	Bacteroidetes;	202			gb|AAK07612.2|ARO:3000604|Erm(35)	100	66	66	266	Erm 23S ribosomal RNA methyltransferase	lincosamide antibiotic;macrolide antibiotic;streptogramin A antibiotic;streptogramin B antibiotic;streptogramin antibiotic	antibiotic target alteration
	k141_1538305	Bacteroidetes;	2199			gb|CAD55718.1|ARO:3000197|tet(36)	92.967	583	583	640	tetracycline-resistant ribosomal protection protein	tetracycline antibiotic	antibiotic target protection
	k141_1071984	Bacteroidetes;	1980			gb|QIM09823.1|ARO:3005056|tet(X6)	88.265	196	196	378	tetracycline inactivation enzyme	tetracycline antibiotic	antibiotic inactivation
	k141_2515830	Bacteroidetes;	279			gb|AAK07612.2|ARO:3000604|Erm(35)	86.957	46	46	266	Erm 23S ribosomal RNA methyltransferase	lincosamide antibiotic;macrolide antibiotic;streptogramin A antibiotic;streptogramin B antibiotic;streptogramin antibiotic	antibiotic target alteration
	k141_1152768	Bacteroidetes;	265			gb|AAK07612.2|ARO:3000604|Erm(35)	96.053	76	77	266	Erm 23S ribosomal RNA methyltransferase	lincosamide antibiotic;macrolide antibiotic;streptogramin A antibiotic;streptogramin B antibiotic;streptogramin antibiotic	antibiotic target alteration
	k141_1712596	Bacteroidetes;	3338			gb|AAD23513.1|ARO:3003002|CfxA2	83.648	318	322	321	CfxA beta-lactamase	cephamycin	antibiotic inactivation
	k141_1490014	Bacteroidetes;	671			gb|CAD55718.1|ARO:3000197|tet(36)	95.05	101	104	640	tetracycline-resistant ribosomal protection protein	tetracycline antibiotic	antibiotic target protection
	k141_1914397	Bacteroidetes; Bacteroidia; Bacteroidales;	939			gb|AAL73129.1|ARO:3000616|mel	100	42	42	405	msr-type ABC-F protein	macrolide antibiotic;streptogramin antibiotic	antibiotic target protection
	k141_1967976	Bacteroidetes; Bacteroidia; Bacteroidales;	7828			gb|CAA79727.1|ARO:3000191|tet(Q)	100	39	39	657	tetracycline-resistant ribosomal protection protein	tetracycline antibiotic	antibiotic target protection
	k141_1947622	Bacteroidetes; Bacteroidia; Bacteroidales;	283			gb|CAA79727.1|ARO:3000191|tet(Q)	98.936	94	94	657	tetracycline-resistant ribosomal protection protein	tetracycline antibiotic	antibiotic target protection
	k141_1901564	Bacteroidetes; Bacteroidia; Bacteroidales;	283			gb|CAA79727.1|ARO:3000191|tet(Q)	98.925	93	93	657	tetracycline-resistant ribosomal protection protein	tetracycline antibiotic	antibiotic target protection
	k141_1697265	Bacteroidetes; Bacteroidia; Bacteroidales;	242			gb|CAA79727.1|ARO:3000191|tet(Q)	98.75	80	80	657	tetracycline-resistant ribosomal protection protein	tetracycline antibiotic	antibiotic target protection
	k141_1720086	Bacteroidetes; Bacteroidia; Bacteroidales;	204			gb|CAA79727.1|ARO:3000191|tet(Q)	98.507	67	67	657	tetracycline-resistant ribosomal protection protein	tetracycline antibiotic	antibiotic target protection
	k141_1439008	Bacteroidetes; Bacteroidia; Bacteroidales;	346			gb|CAA79727.1|ARO:3000191|tet(Q)	98.246	114	114	657	tetracycline-resistant ribosomal protection protein	tetracycline antibiotic	antibiotic target protection
	k141_1982452	Bacteroidetes; Bacteroidia; Bacteroidales;	301			gb|AAC37034.1|ARO:3000522|ErmG	98	100	100	244	Erm 23S ribosomal RNA methyltransferase	lincosamide antibiotic;macrolide antibiotic;streptogramin A antibiotic;streptogramin B antibiotic;streptogramin antibiotic	antibiotic target alteration
	k141_1435812	Bacteroidetes; Bacteroidia; Bacteroidales;	329			gb|AAA88675.1|ARO:3000498|ErmF	97.248	109	109	266	Erm 23S ribosomal RNA methyltransferase	lincosamide antibiotic;macrolide antibiotic;streptogramin A antibiotic;streptogramin B antibiotic;streptogramin antibiotic	antibiotic target alteration
	k141_1706128	Bacteroidetes; Bacteroidia; Bacteroidales;	305			gb|CAA79727.1|ARO:3000191|tet(Q)	96.04	101	101	657	tetracycline-resistant ribosomal protection protein	tetracycline antibiotic	antibiotic target protection
	k141_1055260	Bacteroidetes; Bacteroidia; Bacteroidales;	288			gb|CAA79727.1|ARO:3000191|tet(Q)	95.789	95	95	657	tetracycline-resistant ribosomal protection protein	tetracycline antibiotic	antibiotic target protection
	k141_1631725	Bacteroidetes; Bacteroidia; Bacteroidales;	435			gb|CAA79727.1|ARO:3000191|tet(Q)	95.172	145	145	657	tetracycline-resistant ribosomal protection protein	tetracycline antibiotic	antibiotic target protection
	k141_2042145	Bacteroidetes; Bacteroidia; Bacteroidales;	21777			gb|AAD23513.1|ARO:3003002|CfxA2	99.377	321	322	321	CfxA beta-lactamase	cephamycin	antibiotic inactivation
	k141_321623	Bacteroidetes; Bacteroidia; Bacteroidales;	314			gb|CAA79727.1|ARO:3000191|tet(Q)	98.99	99	100	657	tetracycline-resistant ribosomal protection protein	tetracycline antibiotic	antibiotic target protection
	k141_160764	Bacteroidetes; Bacteroidia; Bacteroidales;	240			gb|CAA79727.1|ARO:3000191|tet(Q)	98.592	71	72	657	tetracycline-resistant ribosomal protection protein	tetracycline antibiotic	antibiotic target protection
	k141_1226585	Bacteroidetes; Bacteroidia; Bacteroidales;	281			gb|AAA88675.1|ARO:3000498|ErmF	98.889	90	93	266	Erm 23S ribosomal RNA methyltransferase	lincosamide antibiotic;macrolide antibiotic;streptogramin A antibiotic;streptogramin B antibiotic;streptogramin antibiotic	antibiotic target alteration
	k141_1120997	Bacteroidetes; Bacteroidia; Bacteroidales;	348			gb|CAA79727.1|ARO:3000191|tet(Q)	86.207	29	32	657	tetracycline-resistant ribosomal protection protein	tetracycline antibiotic	antibiotic target protection
	k141_2086098	Bacteroidetes; Bacteroidia; Bacteroidales; Bacteroidaceae;	347			gb|AAL73129.1|ARO:3000616|mel	100	23	23	405	msr-type ABC-F protein	macrolide antibiotic;streptogramin antibiotic	antibiotic target protection
	k141_1680820	Bacteroidetes; Bacteroidia; Bacteroidales; Bacteroidaceae;	262			gb|AAA88675.1|ARO:3000498|ErmF	96.296	27	27	266	Erm 23S ribosomal RNA methyltransferase	lincosamide antibiotic;macrolide antibiotic;streptogramin A antibiotic;streptogramin B antibiotic;streptogramin antibiotic	antibiotic target alteration
	k141_1814331	Bacteroidetes; Bacteroidia; Bacteroidales; Bacteroidaceae; Bacteroides;	1632			gb|CAD55718.1|ARO:3000197|tet(36)	99.632	544	544	640	tetracycline-resistant ribosomal protection protein	tetracycline antibiotic	antibiotic target protection
	k141_1021153	Bacteroidetes; Bacteroidia; Bacteroidales; Bacteroidaceae; Bacteroides;	305			gb|CAA79727.1|ARO:3000191|tet(Q)	96.04	101	101	657	tetracycline-resistant ribosomal protection protein	tetracycline antibiotic	antibiotic target protection
	k141_2045199	Bacteroidetes; Bacteroidia; Bacteroidales; Bacteroidaceae; Bacteroides;	3305			gb|CAD55718.1|ARO:3000197|tet(36)	90.424	637	640	640	tetracycline-resistant ribosomal protection protein	tetracycline antibiotic	antibiotic target protection
	k141_157843	Bacteroidetes; Bacteroidia; Bacteroidales; Bacteroidaceae; Bacteroides; Bacteroides coprosuis;	3427			gb|CAD55718.1|ARO:3000197|tet(36)	92.809	598	601	640	tetracycline-resistant ribosomal protection protein	tetracycline antibiotic	antibiotic target protection
	k141_315941	Bacteroidetes; Bacteroidia; Bacteroidales; Bacteroidaceae; Bacteroides; Bacteroides coprosuis;	7423			gb|CAD55718.1|ARO:3000197|tet(36)	92.754	138	139	640	tetracycline-resistant ribosomal protection protein	tetracycline antibiotic	antibiotic target protection
	k141_1256671	Bacteroidetes; Bacteroidia; Bacteroidales; Bacteroidaceae; Bacteroides; Bacteroides coprosuis;	1270			gb|CAD55718.1|ARO:3000197|tet(36)	93.233	133	136	640	tetracycline-resistant ribosomal protection protein	tetracycline antibiotic	antibiotic target protection
	k141_2051998	Bacteroidetes; Bacteroidia; Bacteroidales; Bacteroidaceae; Bacteroides; Bacteroides fragilis;	226			gb|AAL73129.1|ARO:3000616|mel	100	25	25	405	msr-type ABC-F protein	macrolide antibiotic;streptogramin antibiotic	antibiotic target protection
	k141_2231241	Bacteroidetes; Bacteroidia; Bacteroidales; Bacteroidaceae; Bacteroides; Bacteroides fragilis;	273			gb|AAA88675.1|ARO:3000498|ErmF	98.592	71	71	266	Erm 23S ribosomal RNA methyltransferase	lincosamide antibiotic;macrolide antibiotic;streptogramin A antibiotic;streptogramin B antibiotic;streptogramin antibiotic	antibiotic target alteration
	k141_1491909	Bacteroidetes; Bacteroidia; Bacteroidales; Bacteroidaceae; Bacteroides; Bacteroides xylanisolvens;	203			gb|AAR29969.1|ARO:3007121|tet(O/W)	100	67	67	639	tetracycline-resistant ribosomal protection protein	tetracycline antibiotic	antibiotic target protection
	k141_1491906	Bacteroidetes; Bacteroidia; Bacteroidales; Bacteroidaceae; Bacteroides; Bacteroides xylanisolvens;	223			gb|AAR29969.1|ARO:3007121|tet(O/W)	98.649	74	74	639	tetracycline-resistant ribosomal protection protein	tetracycline antibiotic	antibiotic target protection
	k141_1529775	Bacteroidetes; Bacteroidia; Bacteroidales; Bacteroidaceae; Bacteroides; Bacteroides xylanisolvens;	345			gb|AAL73129.1|ARO:3000616|mel	93.913	115	115	405	msr-type ABC-F protein	macrolide antibiotic;streptogramin antibiotic	antibiotic target protection
	k141_1806822	Bacteroidetes; Bacteroidia; Bacteroidales; Bacteroidaceae; Bacteroides; Bacteroides xylanisolvens;	253			gb|AAL73129.1|ARO:3000616|mel	90.361	83	83	405	msr-type ABC-F protein	macrolide antibiotic;streptogramin antibiotic	antibiotic target protection
	k141_1768332	Bacteroidetes; Bacteroidia; Bacteroidales; Bacteroidaceae; Bacteroides; unclassified Bacteroides; Bacteroides sp. AM54-2NS;	303			gb|CAA79727.1|ARO:3000191|tet(Q)	93	100	100	657	tetracycline-resistant ribosomal protection protein	tetracycline antibiotic	antibiotic target protection
	k141_1215941	Bacteroidetes; Bacteroidia; Bacteroidales; Bacteroidaceae; Bacteroides; unclassified Bacteroides; Bacteroides sp. Marseille-P8574;	248			gb|CAA79727.1|ARO:3000191|tet(Q)	93.902	82	82	657	tetracycline-resistant ribosomal protection protein	tetracycline antibiotic	antibiotic target protection
	k141_2024066	Bacteroidetes; Bacteroidia; Bacteroidales; Dysgonomonadaceae; Proteiniphilum; Proteiniphilum acetatigenes;	708			gb|CAD55718.1|ARO:3000197|tet(36)	89.041	73	74	640	tetracycline-resistant ribosomal protection protein	tetracycline antibiotic	antibiotic target protection
	k141_1002852	Bacteroidetes; Bacteroidia; Bacteroidales; Prevotellaceae;	903			gb|CAA79727.1|ARO:3000191|tet(Q)	94.545	110	111	657	tetracycline-resistant ribosomal protection protein	tetracycline antibiotic	antibiotic target protection
	k141_1093727	Bacteroidetes; Bacteroidia; Bacteroidales; Prevotellaceae; Prevotella;	282			gb|CAA79727.1|ARO:3000191|tet(Q)	93.548	93	93	657	tetracycline-resistant ribosomal protection protein	tetracycline antibiotic	antibiotic target protection
	k141_288949	Bacteroidetes; Bacteroidia; Bacteroidales; Prevotellaceae; Prevotella; Prevotella copri;	334			gb|CAD55718.1|ARO:3000197|tet(36)	97.059	68	68	640	tetracycline-resistant ribosomal protection protein	tetracycline antibiotic	antibiotic target protection
	k141_1152505	Bacteroidetes; Bacteroidia; Bacteroidales; Prevotellaceae; Prevotella; Prevotella copri;	20923			gb|ACT97371.1|ARO:3003097|CfxA6	99.375	320	321	331	CfxA beta-lactamase	cephamycin	antibiotic inactivation
	k141_2053945	Bacteroidetes; Bacteroidia; Bacteroidales; Prevotellaceae; Prevotella; Prevotella copri;	7760			gb|CAA79727.1|ARO:3000191|tet(Q)	95.476	641	642	657	tetracycline-resistant ribosomal protection protein	tetracycline antibiotic	antibiotic target protection
	k141_150772	Bacteroidetes; Bacteroidia; Bacteroidales; Prevotellaceae; Prevotella; Prevotella copri;	6687			gb|CAD55718.1|ARO:3000197|tet(36)	91.994	637	653	640	tetracycline-resistant ribosomal protection protein	tetracycline antibiotic	antibiotic target protection
	k141_1545970	Bacteroidetes; Bacteroidia; Marinilabiliales; Marinilabiliaceae; Carboxylicivirga; Carboxylicivirga linearis;	1964			gb|CAD55718.1|ARO:3000197|tet(36)	100	40	43	640	tetracycline-resistant ribosomal protection protein	tetracycline antibiotic	antibiotic target protection
	k141_1255040	Bacteroidetes; Flavobacteriia; Flavobacteriales;	576			gb|AKO71461.1|ARO:3004608|EreD	100	132	133	408	macrolide esterase	macrolide antibiotic	antibiotic inactivation
	k141_1431237	Bacteroidetes; Flavobacteriia; Flavobacteriales; Flavobacteriaceae; Flavobacterium; Flavobacterium kayseriense;	7914			gb|QIM09823.1|ARO:3005056|tet(X6)	89.683	378	379	378	tetracycline inactivation enzyme	tetracycline antibiotic	antibiotic inactivation
	k141_187984	Bacteroidetes; Flavobacteriia; Flavobacteriales; Flavobacteriaceae; Flavobacterium; unclassified Flavobacterium; Flavobacterium sp.;	369			gb|BAL43359.1|ARO:3003742|mphG	91.818	110	110	294	macrolide phosphotransferase (MPH)	macrolide antibiotic	antibiotic inactivation
	k141_1006303	Bacteroidetes; Flavobacteriia; Flavobacteriales; Weeksellaceae; Chryseobacterium group; Chryseobacterium; unclassified Chryseobacterium; Chryseobacterium sp.;	443			gb|BAL43359.1|ARO:3003742|mphG	88.435	147	147	294	macrolide phosphotransferase (MPH)	macrolide antibiotic	antibiotic inactivation
	k141_1088876	Bacteroidetes; Flavobacteriia; Flavobacteriales; Weeksellaceae; Elizabethkingia; Elizabethkingia meningoseptica;	4416			gb|AAL59753.1|ARO:3000412|sul2	100	271	272	271	sulfonamide resistant sul	N/A	antibiotic target replacement
	k141_1088876	Bacteroidetes; Flavobacteriia; Flavobacteriales; Weeksellaceae; Elizabethkingia; Elizabethkingia meningoseptica;	4416			gb|AAC23556.1|ARO:3002660|APH(6)-Id	99.64	278	279	278	APH(6)	aminoglycoside antibiotic	antibiotic inactivation
	k141_1088876	Bacteroidetes; Flavobacteriia; Flavobacteriales; Weeksellaceae; Elizabethkingia; Elizabethkingia meningoseptica;	4416			gb|ABK33456.1|ARO:3002639|APH(3'')-Ib	99.625	267	268	267	APH(3'')	aminoglycoside antibiotic	antibiotic inactivation
	k141_1983995	Bacteroidetes; Flavobacteriia; Flavobacteriales; Weeksellaceae; Riemerella; Riemerella anatipestifer;	362			gb|AAA27471.1|ARO:3000205|tet(X)	97.059	34	34	388	tetracycline inactivation enzyme	glycylcycline;tetracycline antibiotic	antibiotic inactivation
	k141_187415	Bacteroidetes; Flavobacteriia; Flavobacteriales; Weeksellaceae; Weeksella; unclassified Weeksella; Weeksella sp. HMSC059D05;	825			gb|AAK07612.2|ARO:3000604|Erm(35)	92.593	216	216	266	Erm 23S ribosomal RNA methyltransferase	lincosamide antibiotic;macrolide antibiotic;streptogramin A antibiotic;streptogramin B antibiotic;streptogramin antibiotic	antibiotic target alteration
	k141_2433568	Bacteroidetes; unclassified Bacteroidetes;	934			gb|ACH87088.1|ARO:3000196|tet(32)	93.103	29	34	639	tetracycline-resistant ribosomal protection protein	tetracycline antibiotic	antibiotic target protection
	k141_1152723	Bacteroidetes; unclassified Bacteroidetes; Bacteroidetes bacterium ADurb.Bin217;	2761			gb|CAA10975.1|ARO:3000194|tet(W)	92.857	28	28	639	tetracycline-resistant ribosomal protection protein	tetracycline antibiotic	antibiotic target protection

## Sheet: other phyla
	Contig ID	Contig taxonomy (NCBI)	Contig_length			Gene from CARD	sequence Identity (%)	alignment length (a.a.)	query length (a.a.)	subject length (a.a.)	AMR.Gene.Family	Drug.Class(es)	Resistance.Mechanism
	k141_1428512	Actinobacteria; Actinomycetia;	1140			gb|AAD25063.1|ARO:3000183|tet(Z)	97.619	42	43	384	major facilitator superfamily (MFS) antibiotic efflux pump	N/A	antibiotic target replacement
	k141_1298344	Actinobacteria; Actinomycetia;	4264			gb|AAD25063.1|ARO:3000183|tet(Z)	99.74	384	417	384	major facilitator superfamily (MFS) antibiotic efflux pump	lincosamide antibiotic	antibiotic inactivation
	k141_1016782	Actinobacteria; Actinomycetia;	832			gb|AAA98484.1|ARO:3000596|ErmX	96.804	219	243	284	Erm 23S ribosomal RNA methyltransferase	lincosamide antibiotic	antibiotic inactivation
	k141_1563462	Actinobacteria; Actinomycetia; Bifidobacteriales; Bifidobacteriaceae; Bifidobacterium; Bifidobacterium longum;	575			gb|CAA10975.1|ARO:3000194|tet(W)	100	31	31	639	tetracycline-resistant ribosomal protection protein	tetracycline antibiotic	antibiotic target protection
	k141_1622422	Actinobacteria; Actinomycetia; Bifidobacteriales; Bifidobacteriaceae; Bifidobacterium; Bifidobacterium thermophilum;	231			gb|ABF69686.1|ARO:3007122|tet(O/W/32/O)	97.368	76	76	639	tetracycline-resistant ribosomal protection protein	tetracycline antibiotic	antibiotic efflux
	k141_1314256	Actinobacteria; Actinomycetia; Corynebacteriales; Corynebacteriaceae; Corynebacterium;	303			gb|BAD59497.1|ARO:3000501|rpoB2	94	100	100	1162	rifamycin-resistant beta-subunit of RNA polymerase (rpoB)	tetracycline antibiotic	antibiotic efflux
	k141_362758	Actinobacteria; Actinomycetia; Corynebacteriales; Corynebacteriaceae; Corynebacterium;	354			gb|BAD59497.1|ARO:3000501|rpoB2	85.593	118	118	1162	rifamycin-resistant beta-subunit of RNA polymerase (rpoB)	lincosamide antibiotic;macrolide antibiotic;streptogramin A antibiotic;streptogramin B antibiotic;streptogramin antibiotic	antibiotic target alteration
	k141_1763536	Actinobacteria; Actinomycetia; Corynebacteriales; Corynebacteriaceae; Corynebacterium; Corynebacterium diphtheriae;	285			gb|CAK12750.1|ARO:3002619|aadA22	97.895	95	95	263	ANT(3'')	tetracycline antibiotic	antibiotic target protection
	k141_1944313	Actinobacteria; Actinomycetia; Corynebacteriales; Corynebacteriaceae; Corynebacterium; Corynebacterium maris;	582			gb|BAD59497.1|ARO:3000501|rpoB2	85.938	192	193	1162	rifamycin-resistant beta-subunit of RNA polymerase (rpoB)	tetracycline antibiotic	antibiotic target protection
	k141_114120	Actinobacteria; Actinomycetia; Corynebacteriales; Corynebacteriaceae; Corynebacterium; Corynebacterium xerosis;	337			gb|AAD25063.1|ARO:3000183|tet(Z)	94.643	112	112	384	major facilitator superfamily (MFS) antibiotic efflux pump	rifamycin antibiotic	antibiotic target alteration;antibiotic target replacement
	k141_2022789	Actinobacteria; Actinomycetia; Micrococcales; Microbacteriaceae; Cryobacterium; unclassified Cryobacterium;	2537			gb|ABR14060.1|ARO:3002838|lnuD	88	25	26	164	lincosamide nucleotidyltransferase (LNU)	rifamycin antibiotic	antibiotic target alteration;antibiotic target replacement
	k141_1301151	Cyanobacteria; Synechococcales; Synechococcaceae; Synechococcus; unclassified Synechococcus;	1564			gb|AAR21614.1|ARO:3002529|AAC(3)-Id	82.278	158	159	158	AAC(3)	aminoglycoside antibiotic	antibiotic inactivation
	k141_1092119	Deltaproteobacteria; unclassified Deltaproteobacteria; Deltaproteobacteria bacterium ADurb.Bin026;	5996			gb|AAA86871.1|ARO:3002841|vatB	81.991	211	212	212	streptogramin vat acetyltransferase	rifamycin antibiotic	antibiotic target alteration;antibiotic target replacement
	k141_2442808	Epsilonproteobacteria; Campylobacterales; Arcobacteraceae; Aliarcobacter; [Arcobacter] porcinus;	7005			gb|CAA75663.1|ARO:3000175|tet(H)	100	40	40	400	major facilitator superfamily (MFS) antibiotic efflux pump	tetracycline antibiotic	antibiotic efflux
	k141_1063511	Epsilonproteobacteria; Campylobacterales; Arcobacteraceae; Aliarcobacter; Aliarcobacter butzleri;	1865			gb|ANW35663.1|ARO:3003620|OXA-464	99.209	253	254	253	OXA beta-lactamase	lincosamide antibiotic	antibiotic inactivation
	k141_1473273	Epsilonproteobacteria; Campylobacterales; Arcobacteraceae; Aliarcobacter; Aliarcobacter cryaerophilus;	1251			gb|AAC75089.1|ARO:3003577|ugd	85.714	28	28	388	pmr phosphoethanolamine transferase	aminoglycoside antibiotic	antibiotic inactivation
	k141_1734596	Epsilonproteobacteria; Campylobacterales; Campylobacteraceae; Campylobacter; Campylobacter coli;	1646			gb|CAB51471.1|ARO:3004359|ACI-1	100	33	33	284	ACI beta-lactamase	streptogramin A antibiotic;streptogramin antibiotic	antibiotic inactivation
	k141_2541512	Epsilonproteobacteria; Campylobacterales; Campylobacteraceae; Campylobacter; Campylobacter jejuni;	2044			gb|AAW34150.1|ARO:3004191|APH(2'')-If	90.236	297	298	297	APH(2'')	tetracycline antibiotic	antibiotic efflux
	k141_1427928	Epsilonproteobacteria; Campylobacterales; Campylobacteraceae; Campylobacter; Campylobacter jejuni;	1462			gb|WP_052798312.1|ARO:3005830|OXA-609	100	257	261	257	OXA beta-lactamase	carbapenem;cephalosporin;penam	antibiotic inactivation
	k141_1464856	Epsilonproteobacteria; Campylobacterales; Campylobacteraceae; Sulfurospirillum; Sulfurospirillum deleyianum;	15362			gb|AAY32951.1|ARO:3002837|lnuC	97.222	36	37	164	lincosamide nucleotidyltransferase (LNU)	peptide antibiotic	antibiotic target alteration
	k141_1255179	Epsilonproteobacteria; Campylobacterales; Helicobacteraceae; Helicobacter; unclassified Helicobacter; Helicobacter sp. 11-8110;	261			gb|CBH51823.1|ARO:3000556|tet(44)	97.701	87	87	640	tetracycline-resistant ribosomal protection protein	cephalosporin;penam;penem	antibiotic inactivation
	k141_1064298	Lentisphaerae; Lentisphaeria; Victivallales; unclassified Victivallales; Victivallales bacterium CCUG 44730;	7278			gb|AMP42147.1|ARO:3004442|tet(W/N/W)	100	109	109	639	tetracycline-resistant ribosomal protection protein	tetracycline antibiotic	antibiotic target protection
	k141_1541230	Lentisphaerae; Lentisphaeria; Victivallales; unclassified Victivallales; Victivallales bacterium CCUG 44730;	2552			gb|ACJ63260.1|ARO:3000413|sul3	80.916	262	264	263	sulfonamide resistant sul	aminoglycoside antibiotic	antibiotic inactivation
	k141_2503902	Lentisphaerae; Lentisphaeria; Victivallales; Victivallaceae; Victivallis; Victivallis vadensis;	3068			gb|AAY32951.1|ARO:3002837|lnuC	96.241	133	133	164	lincosamide nucleotidyltransferase (LNU)	carbapenem;cephalosporin;penam	antibiotic inactivation
	k141_1664533	Spirochaetes; Spirochaetia; Spirochaetales; Sphaerochaetaceae; Sphaerochaeta; Sphaerochaeta associata;	7807			gb|ABR14060.1|ARO:3002838|lnuD	81.098	164	165	164	lincosamide nucleotidyltransferase (LNU)	lincosamide antibiotic	antibiotic inactivation
	k141_1195167	Synergistetes; Synergistia; Synergistales; Synergistaceae; Cloacibacillus; Cloacibacillus porcorum;	412			gb|AAR29969.1|ARO:3007121|tet(O/W)	99.265	136	136	639	tetracycline-resistant ribosomal protection protein	tetracycline antibiotic	antibiotic target protection
	k141_275140	Tenericutes; Mollicutes; Mycoplasmatales; Mycoplasmataceae; Mycoplasma; environmental samples; Mycoplasma sp. CAG:877;	5285			gb|CBH51823.1|ARO:3000556|tet(44)	100	36	37	640	tetracycline-resistant ribosomal protection protein	tetracycline antibiotic	antibiotic target protection
